# Supplementary material for: TNFα affects CREB-mediated neuroprotective signaling pathways of synaptic plasticity in neurons as revealed by proteomics and phospho-proteomics
Source: Oncotarget. 2017 Jul 21;8(36):60223–42. doi: 10.18632/oncotarget.19428 (PMC5601134; doi:10.18632/oncotarget.19428)
Supplement: Supplementary file 2 [file oncotarget-08-60223-s002.xlsx]

## Sheet: SI Table S1
SI Tables S1:	Identifiable list of unmodified proteins from proteomics experiments with HT22 cells and TNFα stimulation
	Shown are the accession number, protein name and normalised signal intensities per biological replicate.
Accession no.	protein description	A_1	A_2	A_3	A_4	A_5	A_6	A_7	A_8	A_9	A_10	B_1	B_2	B_3	B_4	B_5	B_6	B_7	B_8	B_9	B_10	C_1	C_2	C_3	C_4	C_5	C_6	C_7	C_8	C_9	C_10
P08730	Keratin, type I cytoskeletal 13 OS=Mus musculus GN=Krt13 PE=1 SV=2 - [K1C13_MOUSE]|Keratin, type I cytoskeletal 15 OS=Mus musculus GN=Krt15 PE=1 SV=2 - [K1C15_MOUSE]	-0.9011	3.04721	0.125202	0.400274	-0.471521	-0.947701	1.63671	-1.07392	-0.806893	-1.00826	NA	NA	NA	NA	NA	NA	NA	NA	NA	NA	NA	NA	NA	NA	NA	NA	NA	NA	NA	NA
P04104	Keratin, type II cytoskeletal 1 OS=Mus musculus GN=Krt1 PE=1 SV=4 - [K2C1_MOUSE]	-0.695947	2.24208	0.163521	0.441567	-0.346412	-0.866658	1.4439	-0.921823	-0.648484	-0.811739	0.286878	0.21567	-0.034999	0.30636	1.01891	-0.639374	-0.59352	-0.473866	0.117426	-0.203484	0.0396378	-0.228822	0.833278	0.26357	1.74554	-0.779833	-0.519013	-0.993658	-0.576372	0.215669
P02535	Keratin, type I cytoskeletal 10 OS=Mus musculus GN=Krt10 PE=1 SV=3 - [K1C10_MOUSE]	-0.694504	2.78575	0.0861708	0.29796	-0.0890301	-0.764408	0.752318	-0.801335	-0.866154	-0.706769	0.865751	0.573849	0.340565	0.0263932	0.81074	-0.586465	-0.515437	-0.522791	-1.0481	0.0554957	0.356382	-0.18388	0.812005	-0.369181	0.360076	-0.0925015	0.0080116	-0.459283	-1.45793	1.0263
A0A097PUG1	Anti-lox-1 15C4 heavy chain OS=Mus musculus PE=2 SV=1 - [A0A097PUG1_MOUSE]	-0.674421	-0.0352434	-0.326019	-0.474747	-0.336403	0.152877	2.56389	0.0648494	-0.520864	-0.413923	NA	NA	NA	NA	NA	NA	NA	NA	NA	NA	NA	NA	NA	NA	NA	NA	NA	NA	NA	NA
P04095	Prolactin-2C2 OS=Mus musculus GN=Prl2c2 PE=1 SV=1 - [PR2C2_MOUSE]	-0.503074	-0.414695	-0.398162	-0.352466	-0.456148	-0.292483	0.0039051	0.355894	1.0148	1.04243	-0.331906	-0.331053	-0.307039	-0.627774	-0.318852	-0.290545	-0.0980758	0.472056	0.516204	1.31698	-0.468094	-0.33727	-0.438218	-0.411091	-0.416315	-0.259857	0.0999667	0.511783	0.742253	0.976843
A1L0X5	Krt78 protein (Fragment) OS=Mus musculus GN=Krt78 PE=2 SV=1 - [A1L0X5_MOUSE]	-0.482052	1.2259	-0.136421	0.458583	0.0144182	-0.604402	1.05165	-0.696706	-0.345643	-0.485325	1.20444	0.0390083	-0.214352	0.0185654	0.391654	-0.480062	-0.498377	-0.502802	0.27549	-0.23357	0.103001	-0.228998	0.708249	-0.130738	1.15833	-0.51232	0.066756	-1.07664	-0.0784558	-0.00917879
Q8VD00	Transmembrane protein 97 OS=Mus musculus GN=Tmem97 PE=2 SV=1 - [TMM97_MOUSE]	-0.48025	0.0899133	-0.147389	-0.46306	0.516607	-0.449308	-0.343827	0.531629	0.275227	0.470458	NA	NA	NA	NA	NA	NA	NA	NA	NA	NA	NA	NA	NA	NA	NA	NA	NA	NA	NA	NA
Q3TTY5	Keratin, type II cytoskeletal 2 epidermal OS=Mus musculus GN=Krt2 PE=1 SV=1 - [K22E_MOUSE]	-0.473926	2.52469	0.10795	0.229699	-0.171264	-0.823367	0.335995	-0.663957	-0.570054	-0.495768	0.343754	0.299887	0.0962978	0.121969	0.966589	-0.627737	-0.544242	-0.47061	-0.00268239	-0.183226	0.323526	-0.0658183	0.833452	0.0983677	1.03385	-0.407788	-0.273816	-0.701338	-1.10981	0.269369
P11247	Myeloperoxidase OS=Mus musculus GN=Mpo PE=2 SV=2 - [PERM_MOUSE]	-0.450317	-0.312693	-0.257706	-0.921298	-0.477565	-0.127746	3.14043	0.0664725	-0.222994	-0.436584	NA	NA	NA	NA	NA	NA	NA	NA	NA	NA	NA	NA	NA	NA	NA	NA	NA	NA	NA	NA
A0A097PUD0	Anti-dectin-1 15E2 light chain OS=Mus musculus PE=2 SV=1 - [A0A097PUD0_MOUSE]	-0.4502	-0.447371	-0.270076	-0.199789	-0.635986	0.216641	2.57417	0.179611	-0.520545	-0.446453	NA	NA	NA	NA	NA	NA	NA	NA	NA	NA	NA	NA	NA	NA	NA	NA	NA	NA	NA	NA
Q922U2	Keratin, type II cytoskeletal 5 OS=Mus musculus GN=Krt5 PE=1 SV=1 - [K2C5_MOUSE]	-0.418725	1.56081	0.101434	0.173387	-0.421643	-0.693821	1.07926	-0.512287	-0.40287	-0.465552	0.58152	0.304083	-0.00981556	0.319077	1.1411	-0.79113	-0.606544	-0.598413	-0.135646	-0.204229	0.148113	-0.12224	0.513836	-0.00618983	0.970628	-0.510492	-0.430133	-0.491764	-0.654177	0.582418
E9Q557	Desmoplakin OS=Mus musculus GN=Dsp PE=1 SV=1 - [DESP_MOUSE]	-0.416635	1.86795	-0.175822	-0.15609	-0.500889	-0.532886	0.79093	-0.256705	-0.228059	-0.391793	NA	NA	NA	NA	NA	NA	NA	NA	NA	NA	NA	NA	NA	NA	NA	NA	NA	NA	NA	NA
Q60574	Haptoglobin OS=Mus caroli GN=Hp PE=2 SV=1 - [HPT_MUSCR]	-0.39083	-0.338782	-0.275034	-0.357309	-0.624086	0.147644	2.48939	0.0146655	-0.360445	-0.305216	NA	NA	NA	NA	NA	NA	NA	NA	NA	NA	NA	NA	NA	NA	NA	NA	NA	NA	NA	NA
Q0VGN5	BC094435 protein (Fragment) OS=Mus musculus GN=BC094435 PE=2 SV=1 - [Q0VGN5_MOUSE]	-0.351513	-0.326433	-0.250302	-0.100765	-0.0280688	-0.395309	-0.251765	0.578385	0.678268	0.447502	NA	NA	NA	NA	NA	NA	NA	NA	NA	NA	NA	NA	NA	NA	NA	NA	NA	NA	NA	NA
Q8BPB5	EGF-containing fibulin-like extracellular matrix protein 1 OS=Mus musculus GN=Efemp1 PE=2 SV=1 - [FBLN3_MOUSE]	-0.33966	0.00130651	-0.238188	0.0988633	-0.111413	0.429447	0.77548	-0.164023	-0.236373	-0.21544	-0.148548	-0.190989	-0.143824	0.276107	-0.13269	-0.099043	-0.0747865	0.31112	0.473241	-0.270587	-0.171626	-0.00834113	-0.189118	0.129515	0.197063	0.148364	0.184973	0.00571058	0.0842187	-0.380761
Q9CQS8	Protein transport protein Sec61 subunit beta OS=Mus musculus GN=Sec61b PE=1 SV=3 - [SC61B_MOUSE]	-0.332116	-0.0625191	-0.184161	-0.0554028	0.0425709	-0.192065	0.239189	0.223825	0.276677	0.0440023	-0.141137	-0.188897	-0.211386	0.120017	0.134899	0.0378423	0.0967788	0.0214097	-0.0215222	0.151996	-0.235407	-0.241765	-0.292835	0.0167774	0.00291749	0.143743	0.0755045	0.102473	0.307319	0.121272
Q3TDL2	Putative uncharacterized protein (Fragment) OS=Mus musculus GN=H60a PE=2 SV=1 - [Q3TDL2_MOUSE]	-0.327957	-0.255885	-0.166502	-0.314702	-0.106899	-0.119983	0.187112	0.386027	0.294567	0.424222	-0.115726	-0.319653	-0.250909	0.0563656	0.0656065	0.288769	0.365599	0.443075	-0.873358	0.34023	NA	NA	NA	NA	NA	NA	NA	NA	NA	NA
Q8CFE6	Sodium-coupled neutral amino acid transporter 2 OS=Mus musculus GN=Slc38a2 PE=1 SV=1 - [S38A2_MOUSE]	-0.324969	-0.0303714	-0.101906	-0.173279	0.291079	-0.269902	-0.102934	0.176208	0.240708	0.295367	-0.105923	-0.332176	-0.185502	0.219695	0.113224	-0.158629	0.00761717	-0.187385	0.720718	-0.0916398	-0.0715895	-0.0537816	-0.108041	0.0934611	0.0217399	-0.266583	-0.262919	-0.0998826	0.801668	-0.0540724
P10404	MLV-related proviral Env polyprotein OS=Mus musculus PE=1 SV=3 - [ENV1_MOUSE]	-0.323108	-0.154944	-0.183716	-0.159179	-0.285351	0.0414216	0.0989336	0.346578	0.254549	0.364815	NA	NA	NA	NA	NA	NA	NA	NA	NA	NA	NA	NA	NA	NA	NA	NA	NA	NA	NA	NA
Q9Z0R9	Fatty acid desaturase 2 OS=Mus musculus GN=Fads2 PE=2 SV=1 - [FADS2_MOUSE]	-0.31449	-0.127726	-0.239973	-0.0124598	0.219562	-0.314109	-0.0488518	0.356837	0.237093	0.244118	-0.157193	-0.335882	-0.317454	0.299777	0.284976	0.0598493	0.165014	0.326816	-0.522092	0.196188	-0.0806405	-0.193926	-0.243035	0.18357	0.0782049	0.112433	0.023302	0.194267	-0.158292	0.0841163
Q6DID7	Protein wntless homolog OS=Mus musculus GN=Wls PE=1 SV=1 - [WLS_MOUSE]	-0.31169	-0.129046	-0.202855	-0.205514	-0.120767	-0.00201126	0.0370956	0.43607	0.210642	0.288075	0.417339	-0.0139764	0.0625246	-0.0921661	-0.276831	0.604559	0.476919	-0.0359911	-1.67904	0.536663	0.170236	0.0368381	0.0623987	-0.0319192	-0.12976	0.0675961	0.350305	0.419047	-1.11506	0.170319
Q8R5J9	PRA1 family protein 3 OS=Mus musculus GN=Arl6ip5 PE=1 SV=2 - [PRAF3_MOUSE]	-0.31145	-0.218994	-0.270892	0.14966	0.184797	-0.210884	-0.248248	0.280495	0.316984	0.328533	-0.182995	-0.366737	-0.228457	0.477259	0.414188	-0.0357262	0.0362108	0.329161	-0.727957	0.285054	-0.155336	-0.108849	-0.0420167	0.305331	0.148911	0.129688	-0.0122918	0.244629	-0.614318	0.104252
Q99M28	RNA-binding protein with serine-rich domain 1 OS=Mus musculus GN=Rnps1 PE=2 SV=1 - [RNPS1_MOUSE]	-0.310956	-0.129367	-0.0913727	-0.0330394	-0.0330586	-0.223879	0.685306	9.08e-05	0.104078	0.032197	0.0354537	-0.123666	-0.0357237	0.068072	0.135801	-0.0772309	-0.0328236	-0.0945552	0.0603953	0.0642771	-0.0929564	0.112389	-0.226472	-0.178459	0.0363237	-0.281511	-0.142366	-0.0849093	1.01272	-0.154753
Q9DBZ5	Eukaryotic translation initiation factor 3 subunit K OS=Mus musculus GN=Eif3k PE=1 SV=1 - [EIF3K_MOUSE]	-0.307852	0.0974725	-0.149088	-0.0650289	-0.0991072	-0.0506774	0.107618	0.101512	0.171255	0.193895	-0.0341318	-0.0837393	-0.15532	-0.156865	-0.0893935	0.125102	0.17442	0.343526	-0.239119	0.11552	-0.0255599	-0.0599987	-0.0467049	-0.254813	-0.0901578	0.24467	0.183194	0.190645	-0.319069	0.177794
Q791T5	Mitochondrial carrier homolog 1 OS=Mus musculus GN=Mtch1 PE=2 SV=1 - [MTCH1_MOUSE]	-0.30515	0.16325	-0.0843942	-0.092018	0.000920202	0.241542	0.0579619	-0.0823364	0.0706544	0.0295688	0.070774	-0.0625618	0.0728821	0.0555955	0.0482595	0.0808832	0.122297	-0.0471034	-0.497173	0.156147	0.0767395	0.0104162	0.00608904	-0.00280951	0.0401024	0.0801716	0.194562	0.124607	-0.640824	0.110945
A0A087WPL5	ATP-dependent RNA helicase A OS=Mus musculus GN=Dhx9 PE=1 SV=1 - [A0A087WPL5_MOUSE]	-0.303936	-0.102655	-0.0861183	-0.0427038	0.590397	-0.0718292	0.129321	-0.0511913	0.0438498	-0.105134	-0.34353	-0.384984	-0.0321023	0.686571	-0.0412486	-0.125534	-0.193871	0.391086	0.316989	-0.273377	0.0209729	0.00285864	-0.14555	-0.226231	-0.0700971	-0.213084	-0.114531	0.0675962	0.646635	0.0314309
Q8VDP6	CDP-diacylglycerol--inositol 3-phosphatidyltransferase OS=Mus musculus GN=Cdipt PE=1 SV=1 - [CDIPT_MOUSE]	-0.293741	-0.00083086	-0.313629	-0.51068	0.00724529	-0.0567908	0.779635	0.244556	-0.0400802	0.184315	NA	NA	NA	NA	NA	NA	NA	NA	NA	NA	0.0563194	-0.0461614	-0.0469016	-0.0485204	-0.0218572	0.255949	0.208924	0.238475	-0.758261	0.162035
P00493	Hypoxanthine-guanine phosphoribosyltransferase OS=Mus musculus GN=Hprt1 PE=1 SV=3 - [HPRT_MOUSE]	-0.291047	-0.0769901	-0.18453	-0.281597	-0.255992	0.103625	0.127007	0.261361	0.256298	0.341865	NA	NA	NA	NA	NA	NA	NA	NA	NA	NA	-0.132899	-0.145193	-0.0821955	-0.216102	-0.225052	0.213232	0.223019	0.172469	-0.131474	0.324195
Q6NXL1	Protein Sec24d OS=Mus musculus GN=Sec24d PE=1 SV=1 - [Q6NXL1_MOUSE]	-0.28866	-0.123175	-0.212893	0.0751911	-0.238522	0.464739	0.320352	0.0159158	-0.0387945	0.0258464	-0.0766749	-0.246228	-0.10124	-0.0631126	0.0604907	0.0245524	0.0475027	0.265213	-0.202347	0.291844	-0.0765074	0.124808	0.0970193	-0.210636	-0.0722879	-0.251916	-0.143227	0.14847	0.390595	-0.00631708
Q4KML4	Costars family protein ABRACL OS=Mus musculus GN=Abracl PE=3 SV=1 - [ABRAL_MOUSE]	-0.286459	-0.504716	-0.457406	-0.472448	0.588332	0.419387	-0.116837	0.288708	-0.0744782	0.615918	-0.699517	-0.928185	-0.351992	0.587234	-0.746714	0.605592	0.37475	1.1033	-0.65018	0.705709	-0.679092	-0.757074	-0.623963	0.453598	0.384306	0.80035	0.744321	0.845411	-0.929204	-0.238653
Q6PDG0	Nup205 protein (Fragment) OS=Mus musculus GN=Nup205 PE=2 SV=1 - [Q6PDG0_MOUSE]	-0.286212	-0.212556	-0.288033	-0.062852	0.191968	-0.062451	0.0286038	0.279376	0.178571	0.233587	-0.181733	-0.308422	-0.223597	0.198271	0.278245	0.1159	0.118384	0.235152	-0.443001	0.210802	-0.0773986	-0.227576	-0.229162	0.190499	0.142047	0.0791432	-0.021476	0.15579	-0.100922	0.0890557
Q62351	Transferrin receptor protein 1 OS=Mus musculus GN=Tfrc PE=1 SV=1 - [TFR1_MOUSE]	-0.284235	-0.166142	-0.212065	-0.110507	0.0849036	-0.0333518	-0.0909237	0.302143	0.237336	0.272842	-0.161364	-0.325504	-0.273089	0.13714	0.102947	-0.0674061	0.0982371	0.128265	0.180224	0.180551	-0.154506	-0.212643	-0.180371	0.160675	0.0885264	-0.0266846	0.0306767	0.19267	-0.00379963	0.105456
Q91VJ1	Interferon-inducible protein AIM2 OS=Mus musculus GN=Aim2 PE=1 SV=2 - [AIM2_MOUSE]	-0.2816	-0.00729706	-0.111912	-0.376297	-0.153308	-0.084127	0.254294	0.389318	0.111328	0.259601	-0.00377306	0.0834796	0.0637846	-0.160402	-0.0140831	-0.0160655	-0.00680283	0.0747902	-0.0681682	0.0472403	NA	NA	NA	NA	NA	NA	NA	NA	NA	NA
Q80W54	CAAX prenyl protease 1 homolog OS=Mus musculus GN=Zmpste24 PE=1 SV=2 - [FACE1_MOUSE]	-0.281121	-0.156974	-0.223308	-0.0751833	0.373727	-0.195232	-0.104458	0.23335	0.185636	0.243562	-0.210946	-0.298697	-0.195187	0.41511	0.407912	-0.077897	0.00300038	0.178907	-0.406539	0.184337	-0.132899	-0.256656	-0.183793	0.562767	0.453597	-0.0277375	-0.187246	0.118585	-0.30718	-0.0394366
P41731	CD63 antigen OS=Mus musculus GN=Cd63 PE=1 SV=2 - [CD63_MOUSE]	-0.278655	-0.172628	-0.241447	-0.379459	0.0317129	-0.56354	-0.0870625	0.658871	0.464108	0.568101	-0.119287	-0.107016	-0.0686633	0.0446417	0.0944805	0.129457	0.242596	0.449912	-1.17845	0.512329	-0.0822846	-0.211231	-0.167822	0.232305	0.0689594	0.406046	0.212059	0.410505	-1.25129	0.382759
Q8K358	Phosphatidylinositol glycan anchor biosynthesis class U protein OS=Mus musculus GN=Pigu PE=2 SV=4 - [PIGU_MOUSE]	-0.276726	-0.0980762	-0.270104	-0.162075	0.417687	-0.216822	-0.07563	0.278755	0.168243	0.234749	-0.191722	-0.368009	-0.0760744	0.375533	0.398653	-0.0998969	-0.0375817	0.312652	-0.481744	0.168191	NA	NA	NA	NA	NA	NA	NA	NA	NA	NA
Q02257	Junction plakoglobin OS=Mus musculus GN=Jup PE=1 SV=3 - [PLAK_MOUSE]	-0.275918	0.898949	-0.141941	-0.118715	-0.140864	-0.341814	0.45102	-0.0583731	-0.163726	-0.108618	NA	NA	NA	NA	NA	NA	NA	NA	NA	NA	-0.0470344	0.0276675	0.0900384	-0.0690482	0.143289	-0.0137932	0.0360157	-0.0382614	-0.124933	-0.00394049
Q9R002	Interferon-activable protein 202 OS=Mus musculus GN=Ifi202 PE=1 SV=3 - [IFI2_MOUSE]	-0.273255	-0.113127	-0.135743	-0.24439	-0.182259	-0.0437576	0.145096	0.227729	0.288069	0.331637	NA	NA	NA	NA	NA	NA	NA	NA	NA	NA	NA	NA	NA	NA	NA	NA	NA	NA	NA	NA
P97406	Proviral envelope protein OS=Mus musculus GN=D17H6S56E-5 PE=2 SV=1 - [P97406_MOUSE]	-0.271132	-0.141918	-0.198624	-0.285146	-0.145753	-0.220871	-0.296875	0.349208	0.590233	0.620877	NA	NA	NA	NA	NA	NA	NA	NA	NA	NA	-0.104103	-0.161119	-0.174083	-0.255417	-0.244372	0.0155151	0.048049	0.336639	0.00756183	0.531329
P09041	Phosphoglycerate kinase 2 OS=Mus musculus GN=Pgk2 PE=1 SV=4 - [PGK2_MOUSE]	-0.270276	-0.0640899	-0.0588654	-0.477098	-0.200971	-0.227883	1.25881	0.0352269	0.0577389	-0.0525952	NA	NA	NA	NA	NA	NA	NA	NA	NA	NA	NA	NA	NA	NA	NA	NA	NA	NA	NA	NA
Q8BWQ6	UPF0505 protein C16orf62 homolog OS=Mus musculus PE=2 SV=2 - [CP062_MOUSE]	-0.268529	-0.0663505	-0.18697	-0.382983	-0.0350837	-0.0670191	0.608375	0.181306	0.101627	0.115627	-0.00196539	-0.134711	-0.125019	-0.133838	0.0178696	-0.0516077	0.097949	-0.0776749	0.234602	0.174397	NA	NA	NA	NA	NA	NA	NA	NA	NA	NA
Q9QZM0	Ubiquilin-2 OS=Mus musculus GN=Ubqln2 PE=1 SV=2 - [UBQL2_MOUSE]	-0.268254	-0.0589137	-0.00926266	0.242556	-0.222701	0.0890527	0.590601	-0.0274663	-0.216045	-0.119566	0.0979576	-0.0469723	-0.0991378	-0.321696	0.0553814	0.138728	0.0774149	0.0118713	-0.0687263	0.155178	0.00721889	-0.00647988	-0.0446312	-0.141702	-0.0776996	-0.275496	-0.149448	-0.129863	0.914277	-0.0961759
Q9ET30	Transmembrane 9 superfamily member 3 OS=Mus musculus GN=Tm9sf3 PE=1 SV=1 - [TM9S3_MOUSE]	-0.267204	-0.168563	-0.267236	0.0169418	0.163646	-0.226042	0.239615	0.224182	0.0952423	0.189417	-0.167823	-0.413549	-0.307782	0.250197	0.253844	-0.0435428	0.0967117	0.345233	-0.457845	0.444557	-0.0470496	-0.162576	-0.120888	0.108975	0.0982856	0.197027	-0.0211737	0.460279	-0.610558	0.0976789
Q9DC51	Guanine nucleotide-binding protein G(k) subunit alpha OS=Mus musculus GN=Gnai3 PE=1 SV=3 - [GNAI3_MOUSE]	-0.266996	-0.14613	-0.104269	-0.232776	0.0961244	0.0738155	0.231214	0.206548	0.0306011	0.111867	-0.0837816	-0.089661	-0.0947752	0.0289812	0.181771	0.125257	0.0688033	0.161737	-0.524098	0.225766	0.0674271	-0.0172301	0.064921	0.0358744	-0.0315859	0.116331	0.0447788	0.190191	-0.591038	0.120331
P60766	Cell division control protein 42 homolog OS=Mus musculus GN=Cdc42 PE=1 SV=2 - [CDC42_MOUSE]	-0.266767	-0.209102	-0.350539	-0.17782	0.985174	-0.293721	-0.193377	0.194654	0.0833529	0.228146	-0.218854	-0.325321	-0.259867	0.731637	0.11254	-0.309854	-0.133672	0.46234	-0.108886	0.0499369	-0.0024116	-0.238848	-0.193544	0.264033	0.268066	0.0687767	-0.20028	0.0742527	-0.1091	0.0690553
Q9ES97	Reticulon-3 OS=Mus musculus GN=Rtn3 PE=1 SV=2 - [RTN3_MOUSE]	-0.266248	0.0272675	-0.072868	-0.331679	0.23259	-0.267016	0.308891	0.229515	-0.0468333	0.186381	0.0365361	-0.0360483	0.0389672	0.218274	0.316973	-0.00258739	0.056822	0.177812	-0.837222	0.0304739	NA	NA	NA	NA	NA	NA	NA	NA	NA	NA
Q9Z2K1	Keratin, type I cytoskeletal 16 OS=Mus musculus GN=Krt16 PE=1 SV=3 - [K1C16_MOUSE]	-0.262163	0.732834	0.0679258	0.351376	-0.560853	-0.575674	1.19055	-0.479361	-0.28115	-0.183483	NA	NA	NA	NA	NA	NA	NA	NA	NA	NA	NA	NA	NA	NA	NA	NA	NA	NA	NA	NA
Q6P4S6	Serine/threonine-protein kinase SIK3 OS=Mus musculus GN=Sik3 PE=1 SV=3 - [SIK3_MOUSE]	-0.257348	-0.0625658	-0.278247	-0.221304	0.184924	0.266989	-0.00475958	0.0769997	0.129636	0.165675	-0.165366	-0.127388	-0.194886	-0.119541	-0.0688576	0.293413	0.268523	0.446651	-0.709985	0.377436	NA	NA	NA	NA	NA	NA	NA	NA	NA	NA
Q8CI59	Metalloreductase STEAP3 OS=Mus musculus GN=Steap3 PE=1 SV=1 - [STEA3_MOUSE]	-0.257319	-0.188833	-0.23665	-0.172116	0.118884	-0.272021	-0.0396012	0.435544	0.304132	0.30798	-0.0844298	-0.308859	-0.217607	0.184131	0.11562	-0.132916	0.0704927	0.109457	0.140058	0.124053	-0.0599857	-0.237525	-0.142866	0.167634	0.160068	0.0383192	-0.0319666	0.234091	-0.32852	0.200752
Q61263	Sterol O-acyltransferase 1 OS=Mus musculus GN=Soat1 PE=2 SV=2 - [SOAT1_MOUSE]	-0.256727	0.0752979	-0.225113	-0.381956	0.512857	-0.308506	-0.250891	0.392856	0.137735	0.304446	0.0078093	-0.261959	-0.253953	0.189531	0.0486143	-0.232518	0.0327887	-0.068802	0.467341	0.0711485	-0.321435	-0.241028	-0.255854	0.366537	0.389273	0.00803329	-0.36298	-0.169342	0.683482	-0.0966868
Q8VBZ3	Cleft lip and palate transmembrane protein 1 homolog OS=Mus musculus GN=Clptm1 PE=2 SV=1 - [CLPT1_MOUSE]	-0.25618	-0.126486	-0.163995	-0.102452	0.210602	-0.12903	0.0548244	0.183078	0.127434	0.202203	-0.17968	-0.449094	-0.12975	0.312687	0.192984	0.0396369	0.0166052	0.146724	-0.101695	0.151582	-0.140994	-0.212085	-0.207401	0.195948	0.0710437	-0.0506319	-0.149231	0.14029	0.314652	0.0384101
Q9R0Q3	Transmembrane emp24 domain-containing protein 2 OS=Mus musculus GN=Tmed2 PE=1 SV=1 - [TMED2_MOUSE]	-0.255634	-0.0155223	-0.101157	0.0757188	0.226065	-0.276643	0.0587622	0.171332	0.0517586	0.0653192	0.0270655	-0.0345707	0.04768	0.532694	0.432892	-0.142576	-0.100974	0.114098	-0.933266	0.0569576	-0.0776154	-0.0490169	-0.0964297	0.2837	0.263342	0.168883	0.183606	0.116838	-0.900365	0.107057
Q64310	Surfeit locus protein 4 OS=Mus musculus GN=Surf4 PE=2 SV=1 - [SURF4_MOUSE]	-0.254177	-0.0568075	-0.117034	-0.4848	0.235116	0.0110839	-0.264499	0.375006	0.213315	0.342797	-0.0217062	-0.251274	-0.00216639	0.101275	0.125522	0.059845	0.0598626	0.23001	-0.53766	0.236292	0.0796783	-0.0239421	-0.0458244	0.0313541	0.0526927	0.142542	0.136154	0.373672	-0.908848	0.162521
Q3TA68	Protein Wdr36 OS=Mus musculus GN=Wdr36 PE=1 SV=1 - [Q3TA68_MOUSE]	-0.252165	-0.061719	-0.314207	-0.137585	0.0948456	-0.0380675	0.117615	0.243959	0.131709	0.215615	-0.0165492	-0.169434	-0.0743448	0.0811831	0.144716	0.00535931	0.00561423	-0.0150534	-0.0304358	0.0689443	0.0151823	-0.124143	-0.0907168	0.032548	0.00820201	0.0539883	0.100058	0.180603	-0.218601	0.0428799
Q99JI6	Ras-related protein Rap-1b OS=Mus musculus GN=Rap1b PE=2 SV=2 - [RAP1B_MOUSE]	-0.249583	-0.186993	-0.0543973	-0.0761538	0.852329	-0.0414036	-0.223201	-0.11624	0.0074787	0.0881637	-0.290106	-0.109015	-0.0633984	0.511322	0.103602	-0.270418	-0.193748	0.282626	-0.0925602	0.121695	-0.0859147	-0.110806	-0.076845	0.271242	0.287846	-0.148941	-0.246342	0.0263407	-0.0236271	0.107048
P00416	Cytochrome c oxidase subunit 3 OS=Mus musculus GN=mt-Co3 PE=3 SV=2 - [COX3_MOUSE]	-0.24757	-0.0229497	-0.110138	-0.339615	0.731233	-0.838722	-0.111273	0.652498	0.0208828	0.265655	0.0720443	-0.351955	-0.188164	0.51303	0.423358	-0.126033	-0.0401837	0.221822	-0.634531	0.110612	0.0247867	-0.113626	-0.0610447	0.486375	0.341187	-0.193901	0.0121238	0.0924523	-0.658647	0.0702953
P99028	Cytochrome b-c1 complex subunit 6, mitochondrial OS=Mus musculus GN=Uqcrh PE=1 SV=2 - [QCR6_MOUSE]	-0.246269	-0.4621	-0.302171	0.130676	1.75153	0.36048	-0.241626	-0.350796	-0.454186	-0.185534	-0.351532	-0.545176	-0.377896	0.874952	-0.328904	-0.428252	-0.224694	0.356115	1.43033	-0.404945	-1.27936	-1.04906	-1.17905	2.27591	2.05979	0.631106	-0.860052	-0.690573	0.870952	-0.779662
P29533	Vascular cell adhesion protein 1 OS=Mus musculus GN=Vcam1 PE=1 SV=1 - [VCAM1_MOUSE]	-0.243894	-0.214795	-0.218618	-0.348062	-0.320001	-0.205975	-0.162954	0.298812	0.689299	0.726187	-0.228621	-0.187111	-0.249839	-0.313312	-0.246813	-0.0720779	-0.0894536	0.213737	0.571627	0.601863	-0.135884	-0.136756	-0.191078	-0.229033	-0.159907	0.0592464	-0.0220482	0.146763	0.177845	0.490851
Q9R0B9	Procollagen-lysine,2-oxoglutarate 5-dioxygenase 2 OS=Mus musculus GN=Plod2 PE=1 SV=2 - [PLOD2_MOUSE]	-0.24328	-0.0540845	-0.0346909	-0.0262302	0.149559	0.0635606	-0.122854	0.0199281	0.0991771	0.148916	-0.20181	-0.328175	-0.11676	0.541028	-0.0230621	-0.0669328	-0.188259	0.475774	-0.0760137	-0.0157895	0.0326124	0.00150615	-0.0809587	-0.0923782	0.0454318	-0.000374972	0.100995	0.10715	-0.143227	0.0292426
Q8BMJ3	Eukaryotic translation initiation factor 1A, X-chromosomal OS=Mus musculus GN=Eif1ax PE=2 SV=3 - [IF1AX_MOUSE]	-0.240763	-0.166644	-0.235001	-0.326014	0.819935	0.303633	-0.661003	0.198739	0.00273656	0.304382	-0.27141	-0.321547	-0.233593	0.578546	-0.197387	0.167228	-0.074197	0.805618	-0.529391	0.0761337	-0.0602655	-0.170111	-0.124048	-0.02363	0.0249553	0.0384962	-0.124501	0.0853418	0.537925	-0.184163
Q6ZQ73	Cullin-associated NEDD8-dissociated protein 2 OS=Mus musculus GN=Cand2 PE=1 SV=2 - [CAND2_MOUSE]	-0.239749	-0.140642	-0.2996	-0.0780867	0.176382	-0.053393	0.0148671	0.238551	0.163017	0.218654	-0.0596268	-0.286706	-0.149992	-0.0168782	0.0151183	0.0562896	0.114081	0.225492	-0.0792737	0.181497	0.0905895	-0.302786	-0.0180013	0.0172728	-0.0110227	0.0378678	0.0511239	0.178622	-0.131047	0.0873809
Q31125	Zinc transporter SLC39A7 OS=Mus musculus GN=Slc39a7 PE=1 SV=2 - [S39A7_MOUSE]	-0.234469	-0.00806356	-0.0704514	-0.0395442	0.158387	-0.505043	-0.0605961	0.294663	0.207417	0.2577	NA	NA	NA	NA	NA	NA	NA	NA	NA	NA	0.111085	0.0210991	-0.0709772	0.30743	0.240746	0.202789	0.142277	0.209245	-1.294	0.130306
Q8C3Y4	Kinetochore-associated protein 1 OS=Mus musculus GN=Kntc1 PE=1 SV=2 - [KNTC1_MOUSE]	-0.234234	-0.180966	-0.22914	-0.159372	0.0390256	-0.0199271	-0.0726165	0.302091	0.253642	0.301496	-0.120194	-0.0998293	-0.030227	-0.103376	0.0355799	0.165109	0.129348	0.222883	-0.5161	0.316807	0.0958296	-0.222227	-0.13885	-0.108029	-0.179083	0.297334	0.220546	0.325689	-0.660177	0.368967
A5HLW0	PCF11 (Fragment) OS=Mus musculus GN=Pcf11 PE=2 SV=1 - [A5HLW0_MOUSE]	-0.230784	-0.0869202	-0.0853522	-0.094971	0.029401	-0.229512	0.0124699	0.299088	0.157595	0.228986	NA	NA	NA	NA	NA	NA	NA	NA	NA	NA	NA	NA	NA	NA	NA	NA	NA	NA	NA	NA
Q9EPL8	Importin-7 OS=Mus musculus GN=Ipo7 PE=1 SV=2 - [IPO7_MOUSE]	-0.230653	-0.0796934	-0.206237	-0.34326	-0.000500568	0.0311713	-0.119361	0.315418	0.248765	0.384351	-0.0573515	-0.109296	-0.112486	-0.0876658	0.0527623	0.0929209	0.166671	0.186923	-0.342756	0.210277	-0.0271639	-0.129451	-0.0813583	0.0971276	0.0247838	0.0871172	0.0182023	0.163641	-0.280255	0.127357
Q69ZR2	E3 ubiquitin-protein ligase HECTD1 OS=Mus musculus GN=Hectd1 PE=1 SV=2 - [HECD1_MOUSE]	-0.229812	-0.204615	-0.148665	-0.313177	-0.204311	0.0661849	0.751926	0.0760825	0.0623558	0.144029	-0.0392033	0.00649458	-0.0510433	-0.399336	-0.174383	0.161949	0.164475	0.168805	-0.00771282	0.169955	NA	NA	NA	NA	NA	NA	NA	NA	NA	NA
Q9CQU3	Protein RER1 OS=Mus musculus GN=Rer1 PE=1 SV=1 - [RER1_MOUSE]	-0.227757	-0.0270293	-0.126513	-0.201629	0.273936	-0.358005	-0.144413	0.359987	0.195827	0.255596	-0.0814101	-0.266943	-0.242407	0.193889	0.122704	-0.12468	-0.0125639	-0.0608076	0.469224	0.00299515	-0.0497829	-0.176613	-0.0617453	0.0907511	0.0172106	-0.0215747	0.0166007	0.21621	-0.004145	-0.0269121
Q99J27	Acetyl-coenzyme A transporter 1 OS=Mus musculus GN=Slc33a1 PE=1 SV=1 - [ACATN_MOUSE]	-0.227674	-0.00612156	-0.109925	-0.217998	0.363112	-0.189228	-0.0594702	0.231056	0.05203	0.164219	0.0034904	-0.154669	-0.108331	0.538106	0.358917	-0.00504334	-0.0158207	0.224261	-0.996518	0.155607	0.0726308	-0.172626	-0.0650623	0.489754	0.273571	0.171787	0.0925142	0.302463	-1.32433	0.159302
P35283	Ras-related protein Rab-12 OS=Mus musculus GN=Rab12 PE=1 SV=3 - [RAB12_MOUSE]	-0.22693	-0.0292574	-0.162181	-0.0861484	0.135575	-0.237435	0.0915609	0.138473	0.0924236	0.283919	NA	NA	NA	NA	NA	NA	NA	NA	NA	NA	NA	NA	NA	NA	NA	NA	NA	NA	NA	NA
P06795	Multidrug resistance protein 1B OS=Mus musculus GN=Abcb1b PE=1 SV=1 - [MDR1B_MOUSE]	-0.22508	-0.199207	-0.255362	-0.0916279	-0.0740663	-0.167835	-0.0843204	0.317445	0.398507	0.381548	-0.176921	-0.508784	-0.53186	0.228274	0.0732245	-0.199739	0.198366	0.144246	0.462049	0.311144	-0.069865	-0.252834	-0.221069	0.0163457	-0.114387	0.0698703	-0.0133524	0.302573	-0.072661	0.355379
Q31145	MHC class I D-q alpha-chain (H2 haplotype), exons 1-3 (Fragment) OS=Mus musculus PE=3 SV=1 - [Q31145_MOUSE]	-0.224053	-0.0741444	-0.0436858	-0.0931447	0.0131147	-0.279581	-0.0969705	0.163886	0.276008	0.358571	-0.116013	-0.181801	-0.0643325	0.214956	0.154205	-0.17824	-0.0383174	0.241638	-0.42117	0.389076	NA	NA	NA	NA	NA	NA	NA	NA	NA	NA
Q3UYV9	Nuclear cap-binding protein subunit 1 OS=Mus musculus GN=Ncbp1 PE=1 SV=2 - [NCBP1_MOUSE]	-0.221864	-0.00856949	-0.144107	-0.360006	0.201538	-0.103677	0.000774028	0.327174	0.120167	0.188571	-0.0581025	-0.213349	-0.149303	0.123482	0.183751	0.101585	0.0415843	0.308596	-0.46167	0.123426	-0.0857685	-0.115952	-0.14874	0.0857006	0.113689	0.0683007	0.0249952	0.118559	-0.13471	0.0739245
Q8BXZ1	Protein disulfide-isomerase TMX3 OS=Mus musculus GN=Tmx3 PE=1 SV=2 - [TMX3_MOUSE]	-0.221591	-0.0701706	-0.200175	-0.0638843	0.228745	-0.250317	0.196778	0.224058	0.0996075	0.0569479	0.0502237	0.039038	0.0517151	0.184957	0.326259	-0.0733974	-0.0486529	0.114757	-0.72117	0.076271	-0.0243536	0.0687743	-0.0318674	0.12396	0.00112896	0.0326949	0.124076	0.142305	-0.513367	0.0766492
P58742	Aladin OS=Mus musculus GN=Aaas PE=1 SV=1 - [AAAS_MOUSE]	-0.220997	0.0505592	-0.156754	-0.191428	0.301847	-0.0438071	-0.309564	0.27376	0.0612421	0.235142	0.0710097	-0.167191	-0.108828	0.200249	0.331928	0.0546013	-0.0442597	4.15e-05	-0.374209	0.036658	0.0919471	-0.154559	-0.0707575	0.227457	0.157664	-0.00836291	0.0212394	0.0368509	-0.252887	-0.048592
Q9D023	Mitochondrial pyruvate carrier 2 OS=Mus musculus GN=Mpc2 PE=1 SV=1 - [MPC2_MOUSE]	-0.220502	0.0740062	-0.0332439	-0.0754566	0.326771	-0.0539445	-0.283508	0.172723	-0.0340999	0.127255	0.134649	-0.205931	-0.127344	0.437303	0.2426	-0.189124	-0.0999113	-0.0269008	-0.238126	0.0727841	NA	NA	NA	NA	NA	NA	NA	NA	NA	NA
Q99LG2	Transportin-2 OS=Mus musculus GN=Tnpo2 PE=2 SV=1 - [TNPO2_MOUSE]	-0.220034	-0.123032	-0.236603	-0.467555	0.163314	-0.0514029	0.0759635	0.308419	0.199338	0.351592	-0.0970111	-0.00552189	-0.0234877	0.0197968	0.161333	0.19325	0.21381	0.254303	-1.06154	0.34507	0.0590448	-0.214973	-0.0919361	0.0801374	0.0179014	0.263845	0.12187	0.383179	-0.927192	0.308124
Q9CWR7	Metalloreductase STEAP1 OS=Mus musculus GN=Steap1 PE=1 SV=2 - [STEA1_MOUSE]	-0.216944	-0.162123	-0.205043	-0.0587732	0.306161	-0.156867	-0.178065	0.273161	0.19914	0.199354	-0.11455	-0.351961	-0.131784	0.274364	0.181102	0.109891	0.22289	0.349273	-0.92788	0.388655	-0.0924184	-0.258531	-0.142607	0.331623	0.230449	0.110778	0.0974738	0.216557	-0.628303	0.134979
Q8K0C4	Lanosterol 14-alpha demethylase OS=Mus musculus GN=Cyp51a1 PE=2 SV=1 - [CP51A_MOUSE]	-0.216154	-0.00922615	-0.130454	0.0529798	0.304984	-0.0237169	-0.0939065	0.0920041	0.0287344	-0.00524478	-0.0317705	-0.122771	-0.0146908	0.309237	0.193425	0.00508807	-0.03375	0.153374	-0.415337	-0.0428045	-0.0102453	-0.103155	-0.0820388	0.320756	0.271716	0.0814507	-0.103259	0.059961	-0.272757	-0.162429
Q9CR67	Transmembrane protein 33 OS=Mus musculus GN=Tmem33 PE=2 SV=1 - [TMM33_MOUSE]	-0.215238	-0.094424	-0.194535	-0.181334	0.142239	-0.0992908	-0.611386	0.437143	0.362179	0.454649	0.0300855	-0.203794	-0.0810256	0.367073	0.0163868	0.0728619	0.0918647	0.33033	-0.882003	0.258222	0.13389	-0.0314648	0.0420828	0.10405	0.248517	-0.0673769	0.0799206	0.35225	-1.05836	0.196488
O35375	Neuropilin-2 OS=Mus musculus GN=Nrp2 PE=2 SV=2 - [NRP2_MOUSE]	-0.214272	-0.10663	-0.150784	-0.178999	-0.114789	-0.111235	-0.0876612	0.186718	0.38722	0.390433	0.0191637	0.0248387	-0.0545932	-0.100791	0.0986654	-0.0344442	-0.00264271	0.111603	-0.37171	0.30991	-0.0632991	0.00619533	0.168231	0.00694131	-0.141787	-0.122983	-0.114466	-0.0530172	0.125752	0.188433
Q924C1	Exportin-5 OS=Mus musculus GN=Xpo5 PE=2 SV=1 - [XPO5_MOUSE]	-0.213921	-0.158378	-0.22034	-0.341707	0.0532555	0.0207217	0.0102056	0.298736	0.213167	0.338261	-0.0264998	-0.182373	-0.0902493	0.0412475	0.117197	0.0820783	0.190419	0.254845	-0.719964	0.3333	0.0631269	-0.211353	-0.047721	-0.0430924	-0.0494023	0.208866	0.115797	0.373562	-0.70188	0.292097
O88958	Glucosamine-6-phosphate isomerase 1 OS=Mus musculus GN=Gnpda1 PE=2 SV=3 - [GNPI1_MOUSE]	-0.213596	0.0480484	0.0321876	-0.115835	-0.0150943	0.103805	0.115534	0.084222	-0.045888	0.00661507	0.0688591	0.097424	0.127499	-0.175162	-0.259396	0.0961155	0.0740518	-0.0373084	-0.151406	0.159323	NA	NA	NA	NA	NA	NA	NA	NA	NA	NA
O35465	Peptidyl-prolyl cis-trans isomerase FKBP8 OS=Mus musculus GN=Fkbp8 PE=1 SV=2 - [FKBP8_MOUSE]	-0.211918	-0.0280604	-0.0330664	-0.0114219	0.258325	0.295333	0.100546	-0.0983139	-0.169037	-0.102386	0.00864828	-0.0561958	-6.61e-05	0.113836	0.162678	0.00248022	-0.0707463	-0.0313461	-0.0908377	-0.0384509	-0.247889	-0.170825	-0.331581	0.253891	0.277329	0.00503991	-0.10874	-0.0189648	0.553274	-0.211534
O70503	Estradiol 17-beta-dehydrogenase 12 OS=Mus musculus GN=Hsd17b12 PE=2 SV=1 - [DHB12_MOUSE]|Very-long-chain 3-oxoacyl-CoA reductase OS=Mus musculus GN=Hsd17b12 PE=2 SV=1 - [DHB12_MOUSE]	-0.209402	-0.101826	-0.273879	0.233126	0.539475	0.0918397	-0.206945	-0.0321471	-0.0163769	-0.0238656	-0.0593658	-0.195697	-0.13128	0.297552	0.22897	-0.144203	-0.0181176	0.127823	-0.302181	0.1965	-0.122226	-0.175091	-0.224641	0.50852	0.401467	-0.177825	-0.28513	-0.025644	0.127316	-0.0267446
Q99L13	3-hydroxyisobutyrate dehydrogenase, mitochondrial OS=Mus musculus GN=Hibadh PE=1 SV=1 - [3HIDH_MOUSE]	-0.205815	-0.19403	0.0905959	1.11917	0.0141824	0.178387	0.66485	-0.470918	-0.602704	-0.593721	0.122281	0.157724	0.184334	0.201216	0.151902	-0.0461792	-0.212465	-0.213095	-0.152648	-0.19307	0.0219725	0.135278	0.0447665	0.183037	0.171982	-0.0348094	-0.0752408	-0.0866805	-0.11624	-0.244066
P61211	ADP-ribosylation factor-like protein 1 OS=Mus musculus GN=Arl1 PE=2 SV=1 - [ARL1_MOUSE]	-0.205113	0.029393	-0.108635	0.036004	0.27383	-0.173536	-0.301069	0.336824	0.0203124	0.0919895	-0.0328075	-0.0837069	-0.151985	0.20723	0.238933	-0.196085	-0.0501768	-0.0244153	0.0870471	0.00596758	0.00800834	0.000414237	-0.0984261	0.38079	0.31335	-0.130221	-0.139	-0.0953671	-0.111545	-0.128004
Q04887	Transcription factor SOX-9 OS=Mus musculus GN=Sox9 PE=2 SV=2 - [SOX9_MOUSE]	-0.204699	-0.209266	-0.133537	-0.409103	-0.203759	-0.0390805	0.760674	0.0747152	0.176914	0.18714	-0.10851	-0.0973592	-0.102233	-0.368762	-0.275323	0.128928	0.186523	0.247159	0.112948	0.276628	0.0922196	-0.0794294	0.0163437	-0.0697105	-0.150545	0.0356855	0.0444298	0.0428704	-0.175237	0.243373
Q8BGY7	Protein FAM210A OS=Mus musculus GN=Fam210a PE=2 SV=1 - [F210A_MOUSE]	-0.204509	0.0947195	0.0799859	-0.226152	0.0599929	-0.122162	-0.02151	0.164625	0.0230766	0.151933	-0.026624	0.077589	0.0641719	0.141103	0.213288	0.140164	0.0444596	0.0431244	-0.86964	0.172364	NA	NA	NA	NA	NA	NA	NA	NA	NA	NA
P13516	Acyl-CoA desaturase 1 OS=Mus musculus GN=Scd1 PE=1 SV=2 - [ACOD1_MOUSE]	-0.204401	-0.03367	-0.155285	0.0312814	0.0130945	-0.0127643	-0.173865	0.260462	0.22809	0.0470576	NA	NA	NA	NA	NA	NA	NA	NA	NA	NA	NA	NA	NA	NA	NA	NA	NA	NA	NA	NA
Q61838	Alpha-2-macroglobulin OS=Mus musculus GN=A2m PE=1 SV=3 - [A2M_MOUSE]	-0.20426	-0.163567	-0.0692993	-0.205957	-0.180546	0.138916	0.10614	0.235296	0.129943	0.213335	-0.103342	-0.0306206	-0.0122983	-0.105974	-0.0321848	0.419693	0.277939	0.32833	-0.942101	0.200559	-0.101894	-0.173676	-0.085723	-0.0612282	-0.152213	0.483145	0.41337	0.269247	-0.672401	0.0813719
P46978	Dolichyl-diphosphooligosaccharide--protein glycosyltransferase subunit STT3A OS=Mus musculus GN=Stt3a PE=1 SV=1 - [STT3A_MOUSE]	-0.203644	-0.0465495	-0.224442	-0.0993853	0.459127	-0.234267	-0.236138	0.228932	0.126203	0.230164	-0.104206	-0.237308	-0.164797	0.311251	0.374746	-0.0244234	0.104656	0.239508	-0.713077	0.21365	-0.0206666	-0.16605	-0.145437	0.481943	0.304048	0.0178391	0.0142943	0.242454	-0.797614	0.0691888
P48962	ADP/ATP translocase 1 OS=Mus musculus GN=Slc25a4 PE=1 SV=4 - [ADT1_MOUSE]	-0.203109	0.0132058	-0.0946252	0.019677	0.320364	-0.0988811	-0.356522	0.20445	0.0637922	0.131648	-0.16582	-0.409445	-0.197864	0.617634	0.317289	-0.134855	-0.0713055	-0.0947173	0.205527	-0.0664421	-0.207066	-0.150337	-0.312598	0.414929	0.309324	0.00575631	-0.137494	0.0936092	0.17556	-0.191683
Q6P2K6	Serine/threonine-protein phosphatase 4 regulatory subunit 3A OS=Mus musculus GN=Smek1 PE=1 SV=1 - [P4R3A_MOUSE]	-0.201703	0.0850262	-0.0666333	-0.286066	-0.102319	-0.159466	0.165026	0.2307	0.14615	0.189285	-0.0282946	0.0751258	0.0249419	-0.112221	-0.0354464	0.190541	0.1413	0.300777	-0.817861	0.261137	-0.0230935	0.129547	0.0153618	-0.00249498	-0.133177	0.138429	0.00943341	0.311895	-0.555971	0.11007
Q6ZWV3	60S ribosomal protein L10 OS=Mus musculus GN=Rpl10 PE=1 SV=3 - [RL10_MOUSE]	-0.201411	-0.120354	-0.272019	0.0118218	0.99337	0.0930509	-0.107643	-0.217822	-0.191968	0.0129734	-0.216402	-0.300227	-0.151364	0.339696	-0.0971985	-0.277092	-0.209921	0.0625945	1.07013	-0.220218	-0.260845	-0.0790442	-0.193597	0.0969022	0.173953	-0.17338	-0.202067	-0.145507	0.993135	-0.209551
O88630	Golgi SNAP receptor complex member 1 OS=Mus musculus GN=Gosr1 PE=1 SV=2 - [GOSR1_MOUSE]	-0.199856	0.000322842	-0.0975724	0.00754029	0.12469	-0.238917	-0.135644	0.199814	0.14872	0.190903	0.0702963	0.082534	-0.0149291	-0.0406335	0.034032	0.1133	0.0317509	0.065837	-0.598824	0.256636	-0.023767	-0.00299959	-0.041261	-0.0831873	-0.116886	0.112965	0.081705	0.237584	-0.300937	0.136782
Q8BJW5	Nucleolar protein 11 OS=Mus musculus GN=Nol11 PE=2 SV=1 - [NOL11_MOUSE]	-0.198384	0.111977	0.0846846	-0.0959573	0.0448509	0.0987559	-0.210658	0.258044	-0.00183953	-0.0914726	0.0329064	0.0369412	-0.0046205	0.0332797	0.134407	0.103521	0.0436148	0.071237	-0.67624	0.224954	0.0293817	0.0204067	0.0635271	0.107072	-0.19776	0.173636	0.281923	0.119861	-0.688002	0.0899543
Q9EPK2	Protein XRP2 OS=Mus musculus GN=Rp2 PE=1 SV=3 - [XRP2_MOUSE]	-0.196766	-0.0611005	-0.00631513	-0.191536	-0.18374	-0.234624	0.406273	0.287619	0.0488341	0.131355	0.0928156	0.0592427	0.0519148	0.0546169	0.148956	0.140206	0.0442862	0.154826	-0.9289	0.182036	NA	NA	NA	NA	NA	NA	NA	NA	NA	NA
P62331	ADP-ribosylation factor 6 OS=Mus musculus GN=Arf6 PE=1 SV=2 - [ARF6_MOUSE]	-0.196681	-0.207598	-0.221084	-0.0946561	0.215566	0.0895344	-0.132265	0.276008	0.0593556	0.21182	-0.0521442	-0.313145	-0.0839068	0.158033	0.19629	0.0538066	0.082514	0.199219	-0.493616	0.25295	0.130321	-0.151835	0.0220904	0.315883	0.222831	0.0488724	0.0524564	0.14165	-0.892956	0.110688
P43406	Integrin alpha-V OS=Mus musculus GN=Itgav PE=1 SV=2 - [ITAV_MOUSE]	-0.196228	-0.0751837	-0.0585508	0.0374966	0.0511603	-0.0942253	-0.0679111	0.0888308	0.147468	0.167143	0.0898016	-0.0885572	0.017739	0.148891	0.165492	0.0121029	0.0338952	0.00902776	-0.562829	0.174436	-0.0477888	-0.0616763	-0.0686133	0.189712	0.120819	0.0376367	0.0709721	0.180701	-0.520535	0.0987729
P61750	ADP-ribosylation factor 4 OS=Mus musculus GN=Arf4 PE=1 SV=2 - [ARF4_MOUSE]	-0.195794	-0.211767	-0.487835	-0.325641	0.405628	-0.0169337	-0.118568	0.341283	0.258822	0.350805	0.0402107	-0.231638	-0.233076	-0.140369	0.109677	-0.0908332	0.123103	0.0551432	0.0566217	0.311161	0.00633468	-0.152192	-0.129214	0.0224716	0.0201665	-0.0839326	-0.0872913	0.121104	0.150958	0.131595
P70245	3-beta-hydroxysteroid-Delta(8),Delta(7)-isomerase OS=Mus musculus GN=Ebp PE=1 SV=3 - [EBP_MOUSE]	-0.1951	-0.0167075	0.0874094	-0.0655764	0.42741	-0.512915	-0.228853	0.249486	0.151508	0.103338	NA	NA	NA	NA	NA	NA	NA	NA	NA	NA	0.0840421	-0.0730291	-0.0637099	0.284811	0.193083	0.230859	0.148879	0.258976	-1.2114	0.147492
P63001	Ras-related C3 botulinum toxin substrate 1 OS=Mus musculus GN=Rac1 PE=1 SV=1 - [RAC1_MOUSE]	-0.193457	-0.365501	-0.239553	-0.0028094	0.919749	-0.0311988	-0.361029	0.0631288	-0.0983659	0.309036	-0.254799	-0.30808	-0.192638	0.604591	-0.0584826	-0.170025	-0.00965953	0.317985	0.0424978	0.0286107	-0.267182	-0.291872	-0.342235	0.52156	0.565174	0.0105566	-0.351178	-0.0545459	0.25904	-0.0493187
Q9Z2L6	Multiple inositol polyphosphate phosphatase 1 OS=Mus musculus GN=Minpp1 PE=1 SV=3 - [MINP1_MOUSE]	-0.193248	-0.00174447	-0.0565609	-0.27838	0.00135536	-0.0160449	0.642488	0.0464893	-0.100093	-0.0442616	-0.07579	-0.0512208	-0.0285267	-0.237424	-0.0428328	0.127145	-0.0746456	0.109244	0.256447	0.0176044	0.22863	0.0375617	0.0925264	0.0132631	-0.0905153	0.17835	0.218397	0.188751	-0.963037	0.0960739
Q8VI75	Importin-4 OS=Mus musculus GN=Ipo4 PE=1 SV=1 - [IPO4_MOUSE]	-0.192736	-0.104815	-0.261867	-0.3204	-0.0492891	-0.0041685	-0.0530452	0.291809	0.351114	0.343397	0.00934443	-0.131457	-0.0629017	-0.451334	-0.114221	0.149741	0.3723	-0.0105287	-0.194316	0.433373	0.058336	-0.111393	-0.0762792	-0.120397	-0.156164	0.0653607	0.140805	0.244555	-0.251469	0.206646
P01029	Complement C4-B OS=Mus musculus GN=C4b PE=1 SV=3 - [CO4B_MOUSE]	-0.191142	-0.130136	0.047173	-0.154681	-0.319022	0.174049	0.172844	-0.00969676	0.219931	0.190679	-0.0448237	0.134105	-0.121687	-0.133301	-0.168381	0.273869	0.0613808	0.0974414	-0.284656	0.186051	-0.0321356	0.00310209	-0.0271874	-0.349278	-0.320421	0.201637	0.229512	0.156057	0.0627064	0.0760067
Q9R1Q9	V-type proton ATPase subunit S1 OS=Mus musculus GN=Atp6ap1 PE=1 SV=1 - [VAS1_MOUSE]	-0.190836	-0.0446285	-0.1114	-0.110061	-0.122433	-0.0525266	0.0611388	0.199258	0.169863	0.201626	-0.140704	-0.0565584	-0.103816	0.0246205	-0.0544573	-0.105504	0.0969372	-0.0405872	0.111544	0.268525	-0.000681421	-0.126445	-0.0614258	0.174603	-0.037198	0.0939142	0.0282482	0.288136	-0.518067	0.158915
P47802	Metaxin-1 OS=Mus musculus GN=Mtx1 PE=1 SV=1 - [MTX1_MOUSE]	-0.190543	-0.00542997	0.00992683	0.15238	0.164558	-0.0333709	-0.226377	-0.00856329	0.0554164	0.0820022	-0.136577	-0.142755	-0.172355	0.391793	0.391184	-0.201616	-0.0420991	-0.00934231	-0.0194302	-0.0588029	-0.077741	-0.0718058	-0.086028	0.43353	0.167245	0.00847695	-0.118503	-0.0388435	-0.0794025	-0.136928
Q9Z0W3	Nuclear pore complex protein Nup160 OS=Mus musculus GN=Nup160 PE=1 SV=2 - [NU160_MOUSE]	-0.19006	-0.0288955	-0.191729	0.02129	0.310035	-0.0384113	-0.16117	0.10535	0.0987339	0.0748565	-0.0480846	-0.203462	-0.0829692	0.0857807	0.163646	0.0185975	0.0633576	-0.00630969	-0.123617	0.133061	0.0412054	-0.0916084	-0.0604596	0.136484	0.0808439	-0.00698996	0.0100231	0.112021	-0.227125	0.00560588
Q80X82	Symplekin OS=Mus musculus GN=Sympk PE=1 SV=1 - [SYMPK_MOUSE]	-0.189699	0.0181122	-0.0904155	-0.127294	-0.0463803	-0.0717882	0.0422608	0.206328	0.0806645	0.178212	-0.0397648	-0.0926748	-0.0341789	0.111257	0.0925978	0.068658	-0.00148601	0.103294	-0.274147	0.066444	0.00850424	0.0637766	0.0232026	-0.123185	-0.163215	0.210842	0.199565	0.238223	-0.540843	0.0831301
P61804	Dolichyl-diphosphooligosaccharide--protein glycosyltransferase subunit DAD1 OS=Mus musculus GN=Dad1 PE=2 SV=3 - [DAD1_MOUSE]	-0.18832	0.0916554	-0.0334881	-0.206366	0.347772	-0.0716501	-0.103689	0.145026	-0.0395604	0.0586195	0.04007	-0.163499	-0.0984148	0.25897	0.219949	-0.0106235	-0.0101397	0.0923115	-0.345993	0.0173697	NA	NA	NA	NA	NA	NA	NA	NA	NA	NA
Q9QUI0	Transforming protein RhoA OS=Mus musculus GN=Rhoa PE=1 SV=1 - [RHOA_MOUSE]	-0.186994	-0.278876	-0.312878	-0.149954	0.938034	-0.0968948	0.00175261	0.0122668	-0.0160864	0.0896297	-0.164653	-0.269587	-0.229524	0.500803	0.110818	-0.250861	-0.0236552	0.258646	-0.0369418	0.104957	-0.237324	-0.157918	-0.305266	0.0766135	0.076678	-0.286978	-0.289621	0.052966	0.985698	0.0851522
Q61598	Rab GDP dissociation inhibitor beta OS=Mus musculus GN=Gdi2 PE=1 SV=1 - [GDIB_MOUSE]	-0.1862	-0.0598732	-0.131493	-0.186698	-0.174737	0.0833108	0.361248	0.0962021	0.0876757	0.110564	-0.105649	-0.0503367	-0.0493402	-0.132161	-0.0307287	-0.0489154	0.0760103	0.0945043	0.155226	0.0913901	-0.0626354	-0.106786	-0.124767	0.153572	0.0767627	-0.00409398	-0.156075	-0.0519676	0.337475	-0.0614836
Q6P5F9	Exportin-1 OS=Mus musculus GN=Xpo1 PE=1 SV=1 - [XPO1_MOUSE]	-0.184843	-0.0271449	-0.199561	-0.244717	0.162559	-0.0546537	-0.0752709	0.249836	0.130281	0.243515	-0.00715459	-0.0906466	-0.0745567	0.0488056	0.081968	0.0639903	0.119027	0.235777	-0.631149	0.253939	0.00694684	-0.127284	-0.0849355	0.0903833	0.0206725	0.202852	0.0488951	0.232627	-0.557559	0.167401
Q9D8V0	Minor histocompatibility antigen H13 OS=Mus musculus GN=Hm13 PE=1 SV=1 - [HM13_MOUSE]	-0.183763	-0.0670562	-0.273223	-0.0357539	0.29221	-0.566125	-0.201687	0.467932	0.202907	0.364558	-0.0178564	-0.0776951	-0.142402	0.0857154	0.152151	0.181135	0.105232	0.293472	-0.864533	0.284782	0.0281406	-0.210783	-0.00548063	0.227259	0.216848	0.144359	0.0805376	0.297051	-0.826835	0.0489048
Q9JHZ2	Progressive ankylosis protein OS=Mus musculus GN=Ankh PE=2 SV=1 - [ANKH_MOUSE]	-0.183238	-0.0310383	-0.054026	-0.0752239	0.276912	0.172607	-0.300923	0.156419	0.0272247	0.0112873	0.203202	-0.132037	-0.0700592	0.0468862	0.206799	0.0967993	-0.081169	0.0051373	-0.235568	-0.0399904	-0.085698	-0.0406523	0.0737748	0.288752	0.208742	-0.0683009	-0.0577657	0.277297	-0.666869	0.0707202
O55143	Sarcoplasmic/endoplasmic reticulum calcium ATPase 2 OS=Mus musculus GN=Atp2a2 PE=1 SV=2 - [AT2A2_MOUSE]	-0.183225	-0.105279	-0.189587	0.0592739	0.379139	-0.232103	-0.205541	0.221838	0.102463	0.153021	-0.112946	-0.279492	-0.153893	0.427354	0.286135	-0.0971951	-0.0184501	0.188343	-0.297695	0.0578388	-0.140389	-0.246956	-0.169046	0.43402	0.336002	0.0150854	-0.0952728	0.057571	-0.142917	-0.048097
Q7TPD0	Integrator complex subunit 3 OS=Mus musculus GN=Ints3 PE=2 SV=2 - [INT3_MOUSE]	-0.182904	-0.0257202	-0.0788517	-0.245027	-0.0061674	-0.289716	-0.0335194	0.371435	0.155413	0.335058	0.119254	-0.0176022	0.0853353	-0.034229	0.0940116	0.164811	-0.0716526	0.0581399	-0.548583	0.150515	0.0313814	-0.0880026	-0.075266	-0.100255	-0.137306	0.20625	0.188222	0.21131	-0.355373	0.11904
Q9DBG7	Signal recognition particle receptor subunit alpha OS=Mus musculus GN=Srpr PE=1 SV=1 - [SRPR_MOUSE]	-0.182351	-0.0600642	-0.0696225	0.0102716	0.106958	0.0542704	0.0216379	0.0583608	-0.000430223	0.0609692	-0.100281	0.0244425	0.000323741	0.0943362	0.0781855	-0.0131016	-0.0369603	-0.017314	-0.0351145	0.00548393	-0.165329	-0.0279443	-0.0652854	0.0711288	0.0740104	-0.136302	-0.173052	0.044408	0.51774	-0.139374
Q7TMB8	Cytoplasmic FMR1-interacting protein 1 OS=Mus musculus GN=Cyfip1 PE=1 SV=1 - [CYFP1_MOUSE]	-0.180861	-0.0510773	-0.13263	-0.26918	0.0505423	-0.0270156	-0.0570066	0.231268	0.136719	0.299241	0.028659	-0.0410916	0.00246042	0.0130409	0.14069	0.0567596	0.17937	0.281456	-0.916479	0.255135	0.0394323	-0.0810307	0.09209	0.111588	0.110711	0.00671647	-0.0617704	0.102138	-0.435907	0.116032
P08752	Guanine nucleotide-binding protein G(i) subunit alpha-2 OS=Mus musculus GN=Gnai2 PE=1 SV=5 - [GNAI2_MOUSE]	-0.18054	-0.172861	-0.143346	-0.0647814	0.0988514	-0.0720972	0.647243	-0.0304254	0.0211379	-0.103182	-0.159252	-0.188022	-0.162815	0.00464809	0.0871965	0.0342227	-0.0371588	-0.0681265	0.469458	0.0198482	-0.202852	-0.0826373	-0.151227	0.196944	0.220951	-0.0727456	-0.114541	-0.0519414	0.294179	-0.0361304
Q9D0Q7	39S ribosomal protein L45, mitochondrial OS=Mus musculus GN=Mrpl45 PE=2 SV=1 - [RM45_MOUSE]	-0.180458	0.197138	-0.0235484	-0.0949292	-0.247416	-0.363002	0.110686	0.265173	0.196781	0.139576	0.0261148	0.129261	0.215057	-0.0939576	-0.224844	0.373556	0.298299	0.0921193	-0.929415	0.113811	0.134954	-0.121461	-0.0549048	0.0876001	-0.284598	0.376685	0.543922	0.401681	-1.36625	0.28237
Q9Z1B5	Mitotic spindle assembly checkpoint protein MAD2A OS=Mus musculus GN=Mad2l1 PE=1 SV=2 - [MD2L1_MOUSE]	-0.180372	-0.0655388	-0.193323	-0.386636	0.0319927	-0.273606	0.0127738	0.426014	0.25664	0.372056	-0.293492	-0.0179683	-0.22766	0.143642	0.0950262	0.564941	0.502315	0.673165	-1.89754	0.457568	-0.0883188	-0.202912	-0.221997	0.138451	0.0890621	0.208203	0.446218	0.451932	-1.22557	0.404928
Q99LL5	Periodic tryptophan protein 1 homolog OS=Mus musculus GN=Pwp1 PE=1 SV=1 - [PWP1_MOUSE]	-0.17985	0.0472903	0.00885106	0.057155	0.097851	-0.157468	-0.0484797	0.0549641	0.0750404	0.0446456	0.0104607	0.123589	0.0763479	-0.00912272	-0.0437844	0.197161	0.0316325	0.171467	-0.695101	0.13735	-0.0548509	-0.0185378	-0.163487	-0.0130647	0.0716445	-0.0143266	0.0475074	-0.00978089	0.159566	-0.00467051
P07356	Annexin A2 OS=Mus musculus GN=Anxa2 PE=1 SV=2 - [ANXA2_MOUSE]	-0.178587	-0.107668	-0.0544104	0.0404409	0.352305	0.304516	-0.0471324	0.0101595	-0.143667	-0.175956	-0.150141	-0.273278	-0.0589242	0.190809	-0.457404	-0.126826	0.00709884	0.328653	0.718454	-0.178442	-0.249398	0.00717037	-0.154071	-0.101746	-0.224015	0.148122	0.0597811	0.0768658	0.606415	-0.169125
Q99K30	Epidermal growth factor receptor kinase substrate 8-like protein 2 OS=Mus musculus GN=Eps8l2 PE=1 SV=1 - [ES8L2_MOUSE]	-0.178036	-0.0466991	-0.0735109	-0.163637	-0.129281	0.148976	0.201292	0.147919	0.00463792	0.0883397	-0.0514889	0.0770017	-0.0219293	-0.105371	0.14528	-0.061663	0.0322925	-0.0347783	0.119507	-0.0988511	-0.0675486	-0.0823231	-0.0841477	-0.22154	-0.335569	0.368861	0.448091	0.250787	-0.443268	0.166657
Q9CQW2	ADP-ribosylation factor-like protein 8B OS=Mus musculus GN=Arl8b PE=2 SV=1 - [ARL8B_MOUSE]	-0.177606	-0.0520544	-0.238	-0.0419976	0.280205	-0.109428	-0.0149637	0.204094	-0.0175422	0.167292	-0.0614947	-0.158641	-0.127194	0.25183	0.279163	-0.0318068	-0.0989929	0.110581	-0.317108	0.153663	-0.260602	-0.0919658	-0.293772	0.267009	0.339732	-0.174231	-0.208127	-0.212	0.661482	-0.0275235
Q6P4S8	Integrator complex subunit 1 OS=Mus musculus GN=Ints1 PE=2 SV=2 - [INT1_MOUSE]	-0.177114	-0.00712263	-0.109288	-0.0868283	0.107309	0.0908591	-0.228126	0.17393	0.136703	0.0996781	-0.0346158	-0.0251572	-0.0279344	0.128626	0.0932035	0.125743	-0.0229199	0.0946849	-0.467615	0.135985	NA	NA	NA	NA	NA	NA	NA	NA	NA	NA
Q8VHE0	Translocation protein SEC63 homolog OS=Mus musculus GN=Sec63 PE=2 SV=4 - [SEC63_MOUSE]	-0.176912	-0.0961867	-0.197854	-0.0238182	0.105643	-0.085314	0.0982373	0.12132	0.126661	0.128223	-0.0799674	-0.211107	-0.222178	0.163225	0.181964	0.0314553	0.0404207	0.0796677	-0.0859379	0.102457	-0.212991	-0.116153	-0.19353	0.155747	0.0804189	-0.031955	-0.0107468	0.0882762	0.319251	-0.078318
Q9D7B7	Probable glutathione peroxidase 8 OS=Mus musculus GN=Gpx8 PE=2 SV=1 - [GPX8_MOUSE]	-0.175841	-0.0351335	-0.0940619	-0.103106	0.139702	-0.248211	-0.224678	0.271074	0.231643	0.238613	-0.132396	-0.122029	-0.0711241	0.162626	0.153449	-0.101141	-0.0408123	-0.0503898	0.127325	0.074493	NA	NA	NA	NA	NA	NA	NA	NA	NA	NA
Q02013	Aquaporin-1 OS=Mus musculus GN=Aqp1 PE=1 SV=3 - [AQP1_MOUSE]	-0.175239	0.0170981	0.00369945	-0.0763443	-0.0744358	-0.201926	-0.122357	0.19286	0.20975	0.226893	0.0251509	-0.0714248	0.0549895	-0.053503	-0.192598	0.127596	0.0966042	0.197977	-0.300466	0.115674	0.0147823	0.0455907	0.00635777	0.0065213	-0.0528759	0.205465	0.0149263	0.140142	-0.368585	-0.012325
P70700	DNA-directed RNA polymerase I subunit RPA2 OS=Mus musculus GN=Polr1b PE=2 SV=2 - [RPA2_MOUSE]	-0.175227	-0.0866312	-0.117914	-0.0320166	0.106488	-0.0229266	-0.112288	0.131291	0.182669	0.126554	-0.0680681	-0.075302	-0.179177	0.154156	0.199138	0.153108	0.0813914	0.213974	-0.622905	0.143685	0.0359848	0.0255667	-0.0174252	0.000783005	-0.0431384	0.0373049	-0.0115742	0.0515611	-0.0809546	0.00189199
Q791V5	Mitochondrial carrier homolog 2 OS=Mus musculus GN=Mtch2 PE=1 SV=1 - [MTCH2_MOUSE]	-0.174917	0.0235796	-0.0161855	0.17703	0.123104	0.00403638	-0.187834	0.0877151	-0.084258	0.0477304	-0.150002	-0.11619	-0.178388	0.492181	0.105021	-0.408474	-0.162882	0.0311436	0.425535	-0.0379453	-0.0481836	0.0207974	-0.118784	-0.0204733	-0.0124449	-0.107357	-0.0696068	0.0235756	0.392458	-0.0599805
Q9CQE3	28S ribosomal protein S17, mitochondrial OS=Mus musculus GN=Mrps17 PE=2 SV=1 - [RT17_MOUSE]	-0.174728	0.0332736	0.208433	-0.0715017	-0.0307761	-0.0627673	0.21919	-0.056388	-0.0216607	-0.0430754	0.162009	0.229255	0.19715	-0.00800993	0.111099	0.0543531	-0.130177	-0.0264952	-0.490591	-0.0985927	0.100017	0.0200569	0.0443702	0.187961	0.112331	0.0316053	0.0690284	0.0140932	-0.476959	-0.102503
Q3UHK6	Teneurin-4 OS=Mus musculus GN=Tenm4 PE=1 SV=2 - [TEN4_MOUSE]	-0.174386	-0.0191843	0.0515897	0.0143147	0.0207398	-0.220383	-0.107743	0.0584843	0.203207	0.17336	-0.0521193	-0.157897	-0.0944153	0.247855	-0.0251185	0.0197654	0.041695	0.286085	-0.441725	0.175875	NA	NA	NA	NA	NA	NA	NA	NA	NA	NA
Q8BGZ4	Cell division cycle protein 23 homolog OS=Mus musculus GN=Cdc23 PE=1 SV=2 - [CDC23_MOUSE]	-0.1739	0.0311604	0.0153934	-0.0575928	-0.0816773	0.102244	0.062788	0.0860755	-0.00349583	0.0190049	0.135338	0.082494	0.092714	-0.107068	0.164969	0.24094	0.121439	0.211613	-1.13717	0.194735	NA	NA	NA	NA	NA	NA	NA	NA	NA	NA
Q8BK63	Casein kinase I isoform alpha OS=Mus musculus GN=Csnk1a1 PE=1 SV=2 - [KC1A_MOUSE]	-0.173008	-0.0261128	-0.102109	-0.169536	0.00946387	0.0860976	-0.116241	0.147149	0.138073	0.206223	NA	NA	NA	NA	NA	NA	NA	NA	NA	NA	0.0718474	-0.0746977	-0.0490709	0.141348	-0.10847	0.0902353	0.0576697	0.142137	-0.427905	0.156906
Q3UBX0	Transmembrane protein 109 OS=Mus musculus GN=Tmem109 PE=1 SV=2 - [TM109_MOUSE]	-0.172166	-0.175107	-0.134975	-0.0316215	0.259973	-0.123674	-0.201677	0.270691	0.123358	0.185198	-0.106243	-0.218518	-0.152536	0.265263	0.22168	-0.0138323	0.145582	0.208489	-0.617765	0.26788	0.0161827	-0.064906	-0.25087	0.298716	0.173594	0.11102	0.0399448	0.138606	-0.541048	0.0787612
Q9WTK5	Nuclear factor NF-kappa-B p100 subunit OS=Mus musculus GN=Nfkb2 PE=1 SV=1 - [NFKB2_MOUSE]	-0.17197	-0.217416	-0.148614	-0.266177	-0.311387	-0.466348	-0.11175	0.182199	0.698443	0.813021	-0.13778	-0.0949219	-0.145977	-0.28986	-0.204039	-0.21981	-0.0595094	0.151171	0.466989	0.533736	-0.0673126	-0.161742	-0.0182115	-0.426421	-0.415848	-0.0436384	0.101993	0.385198	0.0571881	0.588794
Q921X9	Protein disulfide-isomerase A5 OS=Mus musculus GN=Pdia5 PE=2 SV=1 - [PDIA5_MOUSE]	-0.17151	0.0597136	0.115799	-0.000744204	0.692367	-0.162742	-0.0444534	-0.14055	-0.214824	-0.133056	0.0191448	0.0626807	0.0186955	0.0227745	0.0047308	-0.000717231	-0.0158015	-0.139298	0.0953948	-0.0676039	0.240297	0.0947275	0.137403	-0.0703695	-0.150132	-0.0512847	0.151981	0.0189711	-0.378044	0.00645056
Q9D1G1	Ras-related protein Rab-1B OS=Mus musculus GN=Rab1b PE=1 SV=1 - [RAB1B_MOUSE]	-0.171415	-0.208415	-0.311378	0.0646758	0.300111	0.0186616	0.167612	0.0452891	0.0198067	0.0750515	-0.0618647	-0.271196	-0.169531	0.310983	0.327914	-0.285586	-0.0418674	0.0678781	-0.0469855	0.170256	-0.0533624	-0.137203	-0.128439	0.308878	0.179935	-0.176614	-0.249391	0.0825485	0.13058	0.0430684
P61620	Protein transport protein Sec61 subunit alpha isoform 1 OS=Mus musculus GN=Sec61a1 PE=2 SV=2 - [S61A1_MOUSE]	-0.170927	-0.0660373	-0.123238	-0.155056	0.15405	-0.182366	-0.225301	0.320397	0.184062	0.264416	0.0324038	-0.199832	-0.0999526	0.2758	0.198948	0.0259398	0.0850505	0.17677	-0.744865	0.249738	-0.0564775	-0.0681712	-0.0921124	0.197693	0.127667	0.01081	-0.00145593	0.225043	-0.403533	0.0605374
Q3URX8	Putative uncharacterized protein OS=Mus musculus GN=Gemin4 PE=2 SV=1 - [Q3URX8_MOUSE]	-0.170718	-0.0415809	-0.14709	-0.365525	0.216781	0.0869715	-0.271383	0.300155	0.0911923	0.301198	0.00950146	-0.136886	-0.0638981	0.0749834	0.165918	0.122288	0.0440373	0.171017	-0.612013	0.225052	0.0276621	-0.0310117	-0.131395	0.0988952	0.0675922	-0.165039	-0.112599	-0.0605612	0.157671	0.148784
Q99KE1	NAD-dependent malic enzyme, mitochondrial OS=Mus musculus GN=Me2 PE=2 SV=1 - [MAOM_MOUSE]	-0.170271	0.000920852	-0.0354337	-0.0409853	0.0763053	0.042149	0.0329501	0.059282	0.0174145	0.0176687	-0.0796036	-0.0179504	0.0529907	0.15368	0.035228	0.0540219	-0.027424	0.0310563	-0.171473	-0.0305252	-0.00920847	0.0588781	0.00114039	0.0125664	-0.0099519	0.0942484	0.20835	0.138074	-0.483557	-0.0105398
P53986	Monocarboxylate transporter 1 OS=Mus musculus GN=Slc16a1 PE=1 SV=1 - [MOT1_MOUSE]	-0.170237	-0.109268	-0.118052	0.00700566	0.120178	-0.073876	-0.0207445	0.103785	0.055852	0.205356	0.0685808	-0.184976	-0.0506326	0.116028	0.255048	-0.0446568	0.0727585	-0.050488	-0.34107	0.159408	-0.078361	-0.0589497	-0.024535	-0.011516	-0.053946	0.114573	0.0119095	0.223334	-0.315081	0.192571
P09055	Integrin beta-1 OS=Mus musculus GN=Itgb1 PE=1 SV=1 - [ITB1_MOUSE]	-0.16988	-0.065922	-0.0787705	0.0663598	0.17887	-0.194743	-0.08888	0.173276	0.0397147	0.139974	-0.117384	-0.204374	-0.131996	0.377719	0.176959	-0.224343	-0.0946438	0.138636	0.00118457	0.0782423	-0.0669238	-0.120514	-0.0938178	0.383204	0.337571	-0.104037	-0.185624	-0.0319705	-0.0909755	-0.0269128
Q8VI84	Nucleolar complex protein 3 homolog OS=Mus musculus GN=Noc3l PE=2 SV=2 - [NOC3L_MOUSE]	-0.169692	0.102926	0.00129123	-0.0399867	-0.0323063	-0.174945	0.0344387	0.0751035	0.118139	0.0850318	0.0744567	0.136313	0.077765	0.0190259	-0.00354237	0.104358	-0.0510844	-0.120105	-0.313312	0.0761258	0.0864861	0.148282	0.0450184	-0.0576353	-0.0505285	0.0951957	0.214055	0.235732	-0.773433	0.0568282
P47758	Signal recognition particle receptor subunit beta OS=Mus musculus GN=Srprb PE=1 SV=1 - [SRPRB_MOUSE]	-0.169152	-0.0570213	-0.145842	-0.0716742	0.28101	-0.196446	-0.199273	0.213727	0.13199	0.21268	-0.0683701	-0.179265	-0.133857	0.224347	0.171763	0.0092708	0.0247705	0.144398	-0.272419	0.0793607	-0.0697439	-0.178861	-0.117268	0.302371	0.226528	-0.00105773	0.00104655	0.238473	-0.45453	0.0530422
P61205	ADP-ribosylation factor 3 OS=Mus musculus GN=Arf3 PE=2 SV=2 - [ARF3_MOUSE]	-0.168079	-0.337757	-0.42535	0.108634	0.184458	0.386508	-0.00844773	0.0478016	0.189594	0.0226386	-0.0785619	-0.249838	-0.224352	0.169639	0.0661245	-0.197217	0.130075	0.113882	0.0578192	0.212429	0.0539154	-0.287852	-0.185484	0.105848	0.11561	-0.0309993	-0.0535678	0.245397	-0.0737465	0.110878
Q9CYN9	Renin receptor OS=Mus musculus GN=Atp6ap2 PE=2 SV=2 - [RENR_MOUSE]	-0.166754	-0.0692556	-0.195149	-0.224604	-0.0281042	-0.06615	0.00481981	0.292842	0.222293	0.230062	-0.293179	-0.38199	-0.189891	0.266204	-0.000274873	-0.160852	-0.00257252	0.0872218	0.517264	0.15807	-0.057068	-0.105056	-0.23854	0.165738	-0.0419973	0.100417	0.0596392	0.204565	-0.241005	0.153307
Q03963	Interferon-induced, double-stranded RNA-activated protein kinase OS=Mus musculus GN=Eif2ak2 PE=1 SV=2 - [E2AK2_MOUSE]	-0.16675	0.043871	0.0191532	-0.244665	-0.120978	0.103724	0.221642	0.17787	-0.00340411	-0.0304638	0.033315	0.00548209	0.0323242	0.0354907	0.081877	-0.199646	-0.0671605	-0.172	0.235109	0.0152084	NA	NA	NA	NA	NA	NA	NA	NA	NA	NA
Q9DBR0	A-kinase anchor protein 8 OS=Mus musculus GN=Akap8 PE=1 SV=1 - [AKAP8_MOUSE]	-0.165793	-0.11257	-0.00474563	-0.0583455	-0.192875	0.127297	0.226596	0.076292	-0.0248791	0.129023	-0.0570827	0.113853	0.0696044	-0.0530635	-0.0704906	0.198466	0.173187	0.135781	-0.592629	0.0823739	-0.0941848	-0.183311	0.0896544	-0.131612	0.0165279	0.260598	0.174967	0.159416	-0.312119	0.0200649
Q8VHY0	Chondroitin sulfate proteoglycan 4 OS=Mus musculus GN=Cspg4 PE=1 SV=3 - [CSPG4_MOUSE]	-0.165421	-0.0928405	-0.0978696	-0.0633835	-0.120038	0.0462424	0.0493705	0.172208	0.15271	0.119022	-0.109844	-0.13536	-0.114323	-0.12069	-0.0333739	0.0195443	0.0757375	0.00345071	0.290837	0.124021	-0.124865	-0.121836	-0.177957	-0.0906612	-0.0850945	0.0219736	0.0276153	0.0702155	0.320069	0.160541
O35344	Importin subunit alpha-4 OS=Mus musculus GN=Kpna3 PE=1 SV=1 - [IMA4_MOUSE]	-0.165387	0.0162679	-0.154795	-0.174742	-0.065018	-0.0102143	0.0257031	0.161497	0.138608	0.228081	0.0143144	0.0983605	0.0177986	0.0223062	0.00946176	0.0600643	0.073252	0.124835	-0.594834	0.17444	-0.0214272	-0.0353486	-0.0858969	-0.10989	-0.126939	-0.0882967	-0.0645431	-0.0542331	0.368479	0.218095
E9PZJ8	Activating signal cointegrator 1 complex subunit 3 OS=Mus musculus GN=Ascc3 PE=2 SV=1 - [ASCC3_MOUSE]	-0.165174	-0.0869351	-0.238961	-0.185076	-0.101333	0.0365865	-0.0619543	0.295404	0.204606	0.302837	-0.104486	-0.0978392	-0.0192675	-0.194501	-0.0952356	0.216789	0.148061	0.265972	-0.406043	0.286549	NA	NA	NA	NA	NA	NA	NA	NA	NA	NA
Q8R311	cTAGE family member 5 OS=Mus musculus GN=Ctage5 PE=1 SV=1 - [CTGE5_MOUSE]	-0.164757	0.0544535	-0.0654363	-0.0412582	0.00366863	0.00978092	-0.114032	0.0734071	0.0940336	0.15014	0.0587408	0.153134	0.0649981	0.101858	0.226008	0.16712	0.0356415	0.179803	-1.26357	0.276263	0.0016019	-0.0188347	-0.0215845	0.166926	0.202971	-0.111345	-0.135912	-0.0298226	-0.00374597	-0.0502548
Q9ER41	Torsin-1B OS=Mus musculus GN=Tor1b PE=2 SV=2 - [TOR1B_MOUSE]	-0.163106	0.0336864	0.101566	-0.0689718	0.0317386	0.015534	-0.0753909	0.143014	-0.0152521	-0.0028182	0.064993	0.0962462	0.018049	0.143582	0.103377	0.184851	-0.00192517	0.0310871	-0.642616	0.00235576	0.0106696	0.0376348	0.0879463	-0.0619617	-0.0136673	0.062547	0.0947183	0.0929311	-0.287997	-0.0228213
Q60817	Nascent polypeptide-associated complex subunit alpha OS=Mus musculus GN=Naca PE=1 SV=1 - [NACA_MOUSE]	-0.162734	-0.122862	-0.188955	-0.23998	-0.198914	0.55	0.860507	-0.0568394	-0.317464	-0.122759	-0.24246	-0.224296	-0.229442	-0.375283	-0.10874	-0.147472	0.343968	-0.306488	1.407	-0.116786	-0.0220445	-0.101998	-0.0276888	-0.348686	-0.146158	0.0026318	0.0612263	0.0899796	0.507892	-0.0151541
Q9R045	Angiopoietin-related protein 2 OS=Mus musculus GN=Angptl2 PE=2 SV=2 - [ANGL2_MOUSE]	-0.162451	-0.0596401	-0.0598196	-0.00239796	-0.203151	0.078675	0.208648	0.110255	0.0418068	0.0480749	-0.129812	-0.087299	-0.0136053	-0.0432756	0.00467609	-0.0176406	-0.103875	0.092475	0.256309	0.0420474	0.0894699	0.0506155	0.177099	-0.222077	-0.334388	0.0823854	0.199988	0.20964	-0.421857	0.169124
Q61112	45 kDa calcium-binding protein OS=Mus musculus GN=Sdf4 PE=2 SV=1 - [CAB45_MOUSE]	-0.162448	-0.0414915	0.0326479	0.315273	-0.019763	-0.0733669	0.201612	-0.0634005	-0.0798623	-0.1092	NA	NA	NA	NA	NA	NA	NA	NA	NA	NA	-0.0290992	-0.00907337	-0.159632	-0.080745	-0.0105701	0.0344607	0.131489	-0.0937632	0.176448	0.0404848
Q9D0J4	ADP-ribosylation factor-like protein 2 OS=Mus musculus GN=Arl2 PE=1 SV=1 - [ARL2_MOUSE]	-0.162446	-0.0593755	0.12245	0.186114	0.0125845	-0.0471753	-0.169118	0.12002	-0.0931374	0.0900844	0.00629816	0.138137	0.0544655	-0.250931	-0.101993	0.222959	0.0395779	0.0753549	-0.379478	0.195609	-0.0452498	-0.0475673	-0.197044	0.0224638	-0.00711719	-0.133749	0.112946	0.143965	-0.0772989	0.228652
P59997	Lysine-specific demethylase 2A OS=Mus musculus GN=Kdm2a PE=1 SV=2 - [KDM2A_MOUSE]	-0.162269	-0.0579091	-0.166686	0.0324526	-0.0474945	-0.112262	-0.227442	0.219832	0.288761	0.233017	0.12282	0.0762433	0.00740358	-0.351231	-0.139344	0.146526	0.0130881	-0.169693	0.0974419	0.196746	-0.0462949	-0.00448969	-0.0854121	-0.0941415	-0.0590454	0.101871	0.101623	0.192595	-0.321532	0.214826
Q6P9Q4	FH1/FH2 domain-containing protein 1 OS=Mus musculus GN=Fhod1 PE=1 SV=3 - [FHOD1_MOUSE]	-0.162081	-0.0826832	-0.0698327	-0.161259	0.135018	-0.0463761	-0.0193861	0.080008	0.133027	0.193564	NA	NA	NA	NA	NA	NA	NA	NA	NA	NA	NA	NA	NA	NA	NA	NA	NA	NA	NA	NA
Q9D1K2	V-type proton ATPase subunit F OS=Mus musculus GN=Atp6v1f PE=1 SV=2 - [VATF_MOUSE]	-0.162019	-0.000679677	-0.0305436	-0.0809815	-0.143735	0.180359	0.135298	0.0914199	-0.0163301	0.0272115	0.204087	0.223	0.160064	-0.124856	0.0128688	0.301178	0.01451	0.214366	-1.07638	0.0711584	0.109871	0.0876674	0.209714	-0.0511669	-0.171514	-0.0325208	-0.160077	0.145266	-0.304313	0.167074
Q8R422	CD109 antigen OS=Mus musculus GN=Cd109 PE=2 SV=1 - [CD109_MOUSE]	-0.161693	-0.0743279	-0.0697899	0.00785588	-0.130436	0.238125	0.146478	0.0830207	0.0114751	-0.0507081	-0.0916171	0.025852	-0.0612705	0.0310091	-0.0487919	0.0916267	0.0721904	-0.00134437	-0.028088	0.0104336	-0.206631	-0.000384833	-0.203372	-0.0452962	-0.01517	-0.254629	-0.0631112	0.0903863	0.662381	0.0358257
P21956	Lactadherin OS=Mus musculus GN=Mfge8 PE=1 SV=3 - [MFGM_MOUSE]	-0.161454	-0.176544	-0.0941015	-0.259243	-0.280893	0.173247	-0.019004	0.25512	0.301873	0.261	-0.14167	-0.169834	-0.210537	-0.246496	-0.262376	0.125383	0.190262	0.0623512	0.488256	0.164662	-0.146525	-0.0850232	-0.156604	-0.276634	-0.23321	-0.0865555	0.189219	0.175012	0.542317	0.0780028
P35278	Ras-related protein Rab-5C OS=Mus musculus GN=Rab5c PE=1 SV=2 - [RAB5C_MOUSE]	-0.161282	-0.0486116	-0.109013	0.0279713	0.174118	-0.0938343	-0.185504	0.130177	0.134535	0.131444	-0.109181	-0.175691	-0.189766	0.166764	0.216517	-0.161344	0.104465	0.0348357	-0.00576665	0.119167	-0.165175	-0.0763252	-0.135669	0.169345	0.145332	-0.0478128	-0.206427	0.106429	0.211538	-0.00123518
P61961	Ubiquitin-fold modifier 1 OS=Mus musculus GN=Ufm1 PE=1 SV=1 - [UFM1_MOUSE]	-0.160201	0.529169	-0.106433	-0.175049	-0.343508	-0.40733	1.02001	-0.0580941	-0.191843	-0.106722	-0.197852	-0.0625993	-0.16016	-0.167303	-0.060362	-0.235137	0.239794	-0.366697	1.21954	-0.20922	-0.105898	0.0359279	0.0641349	0.118225	0.0677453	-0.405434	-0.218883	-0.223499	0.976601	-0.308919
Q3TDQ1	Dolichyl-diphosphooligosaccharide--protein glycosyltransferase subunit STT3B OS=Mus musculus GN=Stt3b PE=1 SV=2 - [STT3B_MOUSE]	-0.160062	-0.0688521	-0.142783	-0.270016	0.398814	-0.249445	-0.57515	0.490447	0.286893	0.290154	-0.0506883	-0.258069	-0.169509	0.386434	0.413059	-0.18342	-0.0712136	0.126877	-0.238068	0.0445976	-0.0882345	-0.0929618	-0.115114	0.354079	0.227468	-0.0365917	-0.0278323	0.170117	-0.426846	0.0359159
Q9D125	28S ribosomal protein S25, mitochondrial OS=Mus musculus GN=Mrps25 PE=1 SV=1 - [RT25_MOUSE]	-0.159771	0.00679614	-0.0562084	-0.00147448	0.130392	-0.189536	0.186368	0.0782135	0.064152	-0.0589308	NA	NA	NA	NA	NA	NA	NA	NA	NA	NA	0.0221353	0.108192	0.0775823	-0.0216739	-0.098452	-0.0616766	0.0462854	-0.0203386	-0.0749366	0.0228832
Q99J95	Cyclin-dependent kinase 9 OS=Mus musculus GN=Cdk9 PE=1 SV=1 - [CDK9_MOUSE]	-0.159306	-0.10361	-0.117255	-0.278314	0.262299	-0.111779	0.201538	0.130038	0.019572	0.156818	-0.0794406	0.0927037	-0.0565569	-0.392071	-0.218363	0.189875	0.168596	0.239432	-0.155685	0.21151	NA	NA	NA	NA	NA	NA	NA	NA	NA	NA
O88587	Catechol O-methyltransferase OS=Mus musculus GN=Comt PE=1 SV=2 - [COMT_MOUSE]	-0.158933	-0.0274116	-0.0183901	-0.169158	0.127156	-0.22512	-0.0687201	0.16012	0.163629	0.216829	-0.0604393	-0.0616043	-0.105982	0.0413722	-0.0907157	-0.139084	0.0172436	-0.0367441	0.420581	0.0153723	-0.0277703	-0.0673098	0.0352518	0.102829	0.0472837	0.178881	0.176957	0.189475	-0.697408	0.0618114
Q6ZWQ7	Signal peptidase complex subunit 3 OS=Mus musculus GN=Spcs3 PE=1 SV=1 - [Q6ZWQ7_MOUSE]	-0.158708	0.0575136	0.0578769	-0.0183439	0.0813468	-0.205869	-0.199763	0.147121	0.0936814	0.145143	0.154294	0.0619955	0.104776	0.208406	0.123597	0.0466956	0.0563791	0.169384	-0.957215	0.0316887	0.120021	-0.00652193	-0.00763621	0.116002	0.0378432	0.20454	0.196694	0.17436	-0.907532	0.0722291
Q9D0M0	Exosome complex exonuclease RRP42 OS=Mus musculus GN=Exosc7 PE=2 SV=2 - [EXOS7_MOUSE]	-0.158348	-0.0513886	0.0135847	0.0343431	-0.204778	-0.239122	-0.101919	0.216481	0.253917	0.23723	0.0628376	0.133196	-0.0526834	-0.231914	0.0337079	0.333983	-0.0116439	0.122435	-0.556341	0.166423	-0.0413319	-0.0641383	0.0407606	0.141035	0.0225424	0.271396	0.219145	0.193929	-0.861018	0.0776789
Q8VC28	Aldo-keto reductase family 1 member C13 OS=Mus musculus GN=Akr1c13 PE=1 SV=2 - [AK1CD_MOUSE]	-0.158345	-0.0715509	-0.126021	-0.022803	0.278479	-0.138944	0.334647	-0.0612915	-0.0233369	-0.0108337	NA	NA	NA	NA	NA	NA	NA	NA	NA	NA	NA	NA	NA	NA	NA	NA	NA	NA	NA	NA
Q80UM7	Mannosyl-oligosaccharide glucosidase OS=Mus musculus GN=Mogs PE=2 SV=1 - [MOGS_MOUSE]	-0.157582	-0.0611118	-0.174044	0.106005	0.199197	-0.0937496	-0.189183	0.173431	0.0886037	0.108433	-0.0535644	-0.254207	-0.135361	0.29572	0.279148	0.00399799	-0.0494977	0.0482299	-0.175138	0.0406728	-0.0160648	-0.12944	-0.149401	0.26834	0.192171	-0.0906606	-0.06061	0.0775499	-0.101367	0.00948274
Q99P88	Nuclear pore complex protein Nup155 OS=Mus musculus GN=Nup155 PE=1 SV=1 - [NU155_MOUSE]	-0.157529	-0.131694	-0.146126	0.0110798	0.0965128	0.0936472	-0.0163562	0.140106	0.045364	0.064996	-0.0847475	-0.0922011	-0.0662269	-0.000572475	0.154919	0.0924002	-0.0115485	-0.00563086	-0.0376007	0.0512089	-0.0309948	-0.0724888	-0.114915	-0.0209338	0.0218576	0.0478082	0.0734486	0.0876347	0.013391	-0.00480788
Q8BKC5	Importin-5 OS=Mus musculus GN=Ipo5 PE=1 SV=3 - [IPO5_MOUSE]	-0.157495	-0.123218	-0.189297	-0.295739	-0.0393471	0.135249	-0.0460068	0.224037	0.205407	0.28641	-0.0811419	-0.128946	-0.142639	-0.212328	0.00560471	0.0555039	0.17613	0.203754	-0.122004	0.246066	-0.0214056	-0.0862499	-0.0541601	-0.0199015	-0.0342933	0.0304109	-0.00725955	0.0963889	-0.0279224	0.124392
Q8R3C0	Mini-chromosome maintenance complex-binding protein OS=Mus musculus GN=Mcmbp PE=2 SV=1 - [MCMBP_MOUSE]	-0.156911	0.0724082	-0.0853436	-0.136516	0.0513038	0.098304	0.0497371	0.102437	-0.0164571	0.0210368	-0.0436789	0.0185123	-0.0211451	-0.105016	-0.0301485	0.0850853	0.0182744	0.0858362	-0.158652	0.150933	0.241433	-0.0189537	-0.00210574	-0.15586	-0.238365	0.0480382	0.125306	0.187889	-0.281359	0.093977
P46638	Ras-related protein Rab-11B OS=Mus musculus GN=Rab11b PE=1 SV=3 - [RB11B_MOUSE]	-0.156864	-0.0193301	-0.0646884	-0.00752562	0.178443	-0.238381	-0.0552067	0.130522	0.0756623	0.157369	-0.120208	-0.0869794	-0.0385746	0.190046	0.1618	-0.0568418	-0.0440965	0.0883329	-0.17753	0.0840518	NA	NA	NA	NA	NA	NA	NA	NA	NA	NA
Q9D5T0	ATPase family AAA domain-containing protein 1 OS=Mus musculus GN=Atad1 PE=1 SV=1 - [ATAD1_MOUSE]	-0.156792	0.00722958	-0.0402114	-0.00834311	-0.00818221	-0.188233	-0.079349	0.184351	0.124587	0.164944	-0.0848851	-0.100642	-0.0623018	0.274243	0.0540083	-0.148273	-0.0874818	-0.140847	0.387107	-0.0909283	-0.0326023	-0.0320899	-0.0223455	0.0915368	0.108143	-0.0536133	-0.0396845	-0.0772197	0.114462	-0.0565867
Q8K1E0	Syntaxin-5 OS=Mus musculus GN=Stx5 PE=1 SV=3 - [STX5_MOUSE]	-0.156761	-0.123406	-0.217805	-0.0676485	0.0519583	-0.0341465	0.446891	0.0170726	0.0206394	0.0632066	0.00659139	-0.0740939	-0.0826078	-0.112741	0.0148521	-0.067461	-0.00700163	-0.311205	0.609122	0.0245444	0.038493	-0.0434316	-0.0826662	0.238301	0.0574646	-0.0384809	-0.04842	0.0343942	-0.167271	0.0116162
B9EKT6	IQ motif containing GTPase activating protein 3 OS=Mus musculus GN=Iqgap3 PE=2 SV=1 - [B9EKT6_MOUSE]	-0.156716	-0.097221	-0.125643	-0.194463	-0.104975	0.0424862	-0.175943	0.235281	0.261846	0.315347	-0.104705	-0.116241	-0.0777557	-0.13816	-0.104429	0.130558	0.0575877	0.208207	-0.112921	0.257859	0.0078151	-0.130092	-0.106539	-0.222942	-0.236004	0.179395	0.171493	0.186296	-0.0974997	0.248077
Q9JL62	Glycolipid transfer protein OS=Mus musculus GN=Gltp PE=2 SV=3 - [GLTP_MOUSE]	-0.156342	-0.111154	-0.234256	-0.11295	0.0884432	0.0862734	0.0578384	0.102753	0.0863706	0.193024	NA	NA	NA	NA	NA	NA	NA	NA	NA	NA	0.178011	0.081181	-0.00434808	-0.114563	-0.117816	0.300722	0.2203	0.24367	-1.09423	0.307076
Q64008	Ras-related protein Rab-34 OS=Mus musculus GN=Rab34 PE=1 SV=2 - [RAB34_MOUSE]	-0.155787	-0.0122169	-0.064009	-0.236452	0.181769	-0.0817068	-0.14136	0.209125	0.140977	0.159661	0.127625	-0.0670274	-0.0411251	0.254899	0.179617	-0.0896646	0.0651005	0.062153	-0.645	0.153422	NA	NA	NA	NA	NA	NA	NA	NA	NA	NA
Q9CPT4	UPF0556 protein C19orf10 homolog OS=Mus musculus GN=D17Wsu104e PE=2 SV=1 - [CS010_MOUSE]	-0.155412	-0.00641883	-0.00277351	0.212135	-0.363283	0.127349	0.310137	-0.03905	-0.063753	-0.018931	0.0373339	0.120253	0.11741	-0.257281	-0.112653	0.0706208	0.0757533	0.0564184	-0.112183	0.00432766	0.208883	0.00248257	0.0487022	-0.2203	-0.277693	0.0400111	0.171412	0.0648276	-0.160483	0.122158
Q6PD26	GPI transamidase component PIG-S OS=Mus musculus GN=Pigs PE=1 SV=3 - [PIGS_MOUSE]	-0.154858	-0.0320419	-0.0916993	-0.0733335	0.128645	-0.0190942	0.139872	0.102785	-0.11621	0.115935	0.00861153	-0.122303	-0.0217896	0.0986061	0.154638	0.0571281	-0.00421311	0.136786	-0.415115	0.107651	0.166305	-0.110362	0.1363	0.26783	0.228267	-0.0203722	-0.0400665	0.0527688	-0.707991	0.02732
P33610	DNA primase large subunit OS=Mus musculus GN=Prim2 PE=1 SV=1 - [PRI2_MOUSE]	-0.154544	0.0720281	-0.051891	-0.315807	-0.180241	0.174753	-0.0857812	0.196234	0.244347	0.100901	-0.0535886	0.0914417	0.00636906	-0.188536	-0.164978	0.240806	0.179247	0.215804	-0.543076	0.21651	0.0278862	-0.0565919	-0.0140623	-0.0679487	-0.0335294	0.011844	0.157674	0.102772	-0.158637	0.0305929
O70551	SRSF protein kinase 1 OS=Mus musculus GN=Srpk1 PE=1 SV=2 - [SRPK1_MOUSE]	-0.154399	-0.0285468	-0.147091	-0.254999	-0.151621	-0.0987549	0.118815	0.283218	0.190703	0.242676	-0.129723	-0.0764713	-0.0690743	-0.120706	-0.112265	0.166955	0.245914	0.272824	-0.501943	0.32449	-0.00806366	-0.0689133	-0.0430595	-0.147553	-0.242406	0.231426	0.294144	0.291741	-0.665083	0.357767
Q922Q8	Leucine-rich repeat-containing protein 59 OS=Mus musculus GN=Lrrc59 PE=1 SV=1 - [LRC59_MOUSE]	-0.154275	-0.0570911	-0.138375	0.135601	0.439502	-0.127492	-0.316524	0.0835192	0.0702099	0.0649259	-0.160094	-0.267196	-0.171308	0.37772	0.0396289	-0.187797	-0.114657	-0.104177	0.578397	0.00948273	-0.248947	-0.242927	-0.273795	0.461027	0.410887	-0.130785	-0.219811	-0.0258751	0.372193	-0.101967
Q69ZN7	Myoferlin OS=Mus musculus GN=Myof PE=1 SV=2 - [MYOF_MOUSE]	-0.153794	-0.0792632	-0.0934082	0.0326278	0.183865	-0.18487	-0.158127	0.156119	0.133785	0.163067	-0.0714489	-0.212926	-0.108326	0.199092	0.187704	-0.10337	0.00241576	0.148959	-0.18329	0.141189	-0.0738141	-0.109246	-0.0936622	0.247197	0.1615	0.00822309	-0.074959	0.0912149	-0.187046	0.0305915
Q5XG71	Small subunit processome component 20 homolog OS=Mus musculus GN=Utp20 PE=2 SV=2 - [UTP20_MOUSE]	-0.153785	-0.0992654	-0.180597	-0.0478518	0.168525	-0.104066	-0.156233	0.253627	0.132436	0.18721	-0.0969964	-0.186888	-0.143936	0.187417	0.145693	0.0543172	0.0296993	0.134687	-0.315207	0.191213	0.0324016	-0.105722	-0.137215	0.150244	0.0843305	0.055512	0.0765256	0.169024	-0.416151	0.0910505
P46061	Ran GTPase-activating protein 1 OS=Mus musculus GN=Rangap1 PE=1 SV=2 - [RAGP1_MOUSE]	-0.15364	-0.0702239	-0.12831	-0.111886	-0.199638	0.0312364	-0.0498207	0.170112	0.189391	0.32278	-0.068379	0.0412999	0.0275789	-0.138126	-0.0919231	0.185509	0.0942229	0.139782	-0.328496	0.138532	-0.132459	-0.0523207	-0.123665	-0.090576	-0.0532383	0.145218	0.163544	0.145791	-0.168646	0.166351
Q8BHB4	WD repeat-containing protein 3 OS=Mus musculus GN=Wdr3 PE=2 SV=1 - [WDR3_MOUSE]	-0.153575	0.0215917	-0.0683518	-0.0474864	-0.0202188	-0.0971553	-0.106801	0.209336	0.0593975	0.203264	-0.0340268	-0.0372187	-0.0575446	0.249725	0.0658224	-0.0575413	-0.0589185	0.0702654	-0.0710659	-0.0694964	0.0706643	0.00770713	0.0166242	0.00891159	0.0834142	0.0229019	0.142327	0.174352	-0.62894	0.102037
Q9Z127	Large neutral amino acids transporter small subunit 1 OS=Mus musculus GN=Slc7a5 PE=1 SV=2 - [LAT1_MOUSE]	-0.153466	-0.0788458	-0.205435	-0.0199069	-0.093599	-0.272119	-0.0242787	0.304904	0.29207	0.250676	NA	NA	NA	NA	NA	NA	NA	NA	NA	NA	-0.0378221	-0.176873	-0.098007	0.13398	0.130347	0.128777	-0.0420757	0.0874149	-0.156829	0.0310884
G3X9B1	HEAT repeat containing 1 OS=Mus musculus GN=Heatr1 PE=1 SV=1 - [G3X9B1_MOUSE]	-0.153289	-0.0271471	-0.0905658	-0.0804595	0.148925	-0.138852	-0.0295043	0.172165	0.0801508	0.118577	-0.0613511	-0.100513	-0.0925293	0.201316	0.170311	0.109018	0.0222327	0.178213	-0.56656	0.139864	-0.0462856	-0.0514776	-0.0806168	0.220887	0.160485	0.0802142	0.0574704	0.13791	-0.507245	0.028658
Q9WV70	Nucleolar complex protein 2 homolog OS=Mus musculus GN=Noc2l PE=1 SV=2 - [NOC2L_MOUSE]	-0.152778	0.0285689	-0.0397559	-0.0889126	0.0280707	-0.0997543	0.0209855	0.132185	0.0867617	0.0846296	-0.0133301	-0.132681	0.0025793	0.198228	0.183135	0.0713332	-0.0365393	0.0374634	-0.432672	0.122484	-0.00503223	0.00326593	-0.0716598	0.230583	0.159846	-0.0327977	0.0527046	0.0514084	-0.343053	-0.0452655
P70206	Plexin-A1 OS=Mus musculus GN=Plxna1 PE=1 SV=1 - [PLXA1_MOUSE]	-0.152663	0.0306902	-0.0773441	-0.0803104	-0.100366	-0.115342	-0.030208	0.240188	0.145748	0.139608	-0.0597477	-0.0147123	-0.00216009	0.112063	0.132346	-0.0921718	-0.0297816	-0.0687222	0.034376	-0.0114893	NA	NA	NA	NA	NA	NA	NA	NA	NA	NA
Q64337	Sequestosome-1 OS=Mus musculus GN=Sqstm1 PE=1 SV=1 - [SQSTM_MOUSE]	-0.152529	-0.0464437	-0.052607	-0.0979913	-0.275707	0.0668766	0.196067	0.0823596	0.0947696	0.185205	-0.104855	-0.0740768	-0.0992365	-0.0997233	-0.115423	0.0809403	-0.102266	0.00895274	0.408088	0.0975999	-0.131689	-0.135301	-0.12885	-0.0487959	-0.08899	-0.0297116	-0.124318	-0.0115486	0.680378	0.0188262
Q4VBE8	WD repeat-containing protein 18 OS=Mus musculus GN=Wdr18 PE=1 SV=1 - [WDR18_MOUSE]	-0.152133	0.0212469	-0.000124878	0.00315451	0.217117	-0.032474	-0.268479	0.13191	0.0318716	0.0479106	-0.0574659	-0.0338024	-0.0433395	-0.0296935	0.127634	0.0725777	-0.0469445	-0.0141786	0.0113161	0.0138968	-0.00445244	0.0108843	0.00855478	0.0695571	0.0975862	0.0491848	0.0340627	0.0326673	-0.291051	-0.00699324
Q8BMB3	Eukaryotic translation initiation factor 4E type 2 OS=Mus musculus GN=Eif4e2 PE=1 SV=1 - [IF4E2_MOUSE]	-0.151731	0.0420626	-0.0216299	-0.108708	-0.112315	0.0699629	0.0527145	0.133805	0.00787917	0.0879596	-0.0264915	0.120916	0.0180758	-0.0305996	0.0677815	0.149206	-0.0624306	0.0846546	-0.431224	0.110112	-0.316034	-0.09234	-0.0975993	0.0406634	0.138816	0.0590535	-0.0714707	0.0269715	0.291542	0.0203984
Q3TUH1	Mitochondrial translocator assembly and maintenance protein 41 homolog OS=Mus musculus GN=Tamm41 PE=2 SV=2 - [TAM41_MOUSE]	-0.1517	-0.0930519	-0.0487591	-0.124429	-0.129701	-0.224492	0.347029	0.217049	0.0757171	0.132339	-0.0219821	0.0415809	0.116366	0.0279445	-0.00149484	0.15303	0.0197608	0.0668726	-0.396474	-0.00560361	NA	NA	NA	NA	NA	NA	NA	NA	NA	NA
Q8R5K4	Nucleolar protein 6 OS=Mus musculus GN=Nol6 PE=2 SV=2 - [NOL6_MOUSE]	-0.151066	0.033397	-0.0488458	-0.0986159	-0.0547412	-0.0727267	0.0671791	0.132304	0.0955022	0.0976134	0.0110435	-0.0230839	-0.099993	0.0737812	0.21311	0.0507048	-0.0166095	-0.0491423	-0.0745337	-0.085277	0.0087754	-0.108319	-0.124798	0.118108	0.131243	0.128145	0.0485966	-0.000177816	-0.243471	0.0418976
Q9R061	Cytosolic Fe-S cluster assembly factor NUBP2 OS=Mus musculus GN=Nubp2 PE=1 SV=1 - [NUBP2_MOUSE]	-0.15069	-0.0605332	0.0134331	-0.111939	-0.406979	-0.295415	0.531353	0.16978	0.088863	0.222126	-0.130066	-0.100235	-0.0675245	-0.201321	-0.199461	-0.189661	0.100926	-0.18311	1.12599	-0.155536	NA	NA	NA	NA	NA	NA	NA	NA	NA	NA
Q9CRC8	Leucine-rich repeat-containing protein 40 OS=Mus musculus GN=Lrrc40 PE=2 SV=2 - [LRC40_MOUSE]	-0.15023	0.0593624	-0.10332	-0.280443	-0.0773887	0.011309	-0.0495878	0.192907	0.124604	0.272787	0.1557	0.0425644	-0.00821177	-0.116022	-0.0122302	0.174773	0.146113	0.159082	-0.594736	0.0529678	0.0494238	0.0078487	-0.0897282	-0.233476	-0.269379	0.012634	0.0550551	0.0499936	0.318013	0.0996145
P06151	L-lactate dehydrogenase A chain OS=Mus musculus GN=Ldha PE=1 SV=3 - [LDHA_MOUSE]	-0.149757	-0.10604	-0.223721	-0.164788	-0.324235	0.525268	-0.0608186	0.119602	0.101556	0.282933	-0.148959	-0.147056	-0.114843	-0.053064	-0.263353	0.0760312	0.203836	-0.1475	0.517364	0.0775445	-0.106816	-0.149599	-0.0872637	-0.130284	-0.0983793	0.0695646	0.125521	0.163718	0.0182505	0.195287
Q8R3Q6	Coiled-coil domain-containing protein 58 OS=Mus musculus GN=Ccdc58 PE=2 SV=1 - [CCD58_MOUSE]	-0.149471	0.0515138	0.0300823	-0.0195146	-0.110722	-0.086119	0.0184017	0.115534	0.112349	0.0379464	-0.0422739	0.112529	0.0183843	-0.0367828	0.0174034	0.117495	-0.142982	-0.0175172	-0.0347333	0.00847654	0.0374572	0.018362	-0.16429	-0.0320443	-0.282596	0.164675	0.202816	0.108624	-0.101444	0.04844
Q80W68	Kin of IRRE-like protein 1 OS=Mus musculus GN=Kirrel PE=1 SV=1 - [KIRR1_MOUSE]	-0.148663	-0.0235293	0.139893	-0.0249337	0.159327	-0.212148	0.0762965	0.0839628	0.0730532	-0.123257	-0.112218	-0.206747	-0.14349	0.108508	0.110033	-0.257521	-0.165352	-0.124583	1.03077	-0.239402	NA	NA	NA	NA	NA	NA	NA	NA	NA	NA
Q9D6U8	Protein FAM162A OS=Mus musculus GN=Fam162a PE=2 SV=1 - [F162A_MOUSE]	-0.148585	-0.0897727	-0.0616007	0.088019	0.136637	-0.00746079	-0.147576	0.0719991	0.102742	0.055597	-0.0633606	0.00968979	0.0225018	-0.00351172	-0.00357566	0.16509	0.0546473	-0.0266341	-0.215121	0.060274	-0.0656142	0.0182091	-0.0173466	-0.0949278	-0.125236	0.107346	0.277147	0.181926	-0.371929	0.0904252
Q3TZZ7	Extended synaptotagmin-2 OS=Mus musculus GN=Esyt2 PE=1 SV=1 - [ESYT2_MOUSE]	-0.148393	-0.0683746	-0.0558074	-0.0280483	0.333183	-0.0972107	-0.0898152	0.0972898	0.0660153	-0.00883867	0.0124963	0.010048	6.91e-05	0.233301	0.191818	0.00435507	-0.108319	0.0360264	-0.440897	0.061102	0.0720323	-0.0113774	-0.0315882	0.402547	0.350748	0.11618	0.0134253	0.00821171	-0.744565	-0.175614
Q8BFV2	PCI domain-containing protein 2 OS=Mus musculus GN=Pcid2 PE=2 SV=1 - [PCID2_MOUSE]	-0.148221	-0.0115872	-0.0335556	-0.207723	-0.0789635	-0.215468	0.0864292	0.259383	0.159006	0.1907	NA	NA	NA	NA	NA	NA	NA	NA	NA	NA	NA	NA	NA	NA	NA	NA	NA	NA	NA	NA
Q8K224	N-acetyltransferase 10 OS=Mus musculus GN=Nat10 PE=2 SV=1 - [NAT10_MOUSE]	-0.147852	-0.0677121	-0.12569	-0.0139478	0.0112375	0.00256897	-0.0263576	0.171844	0.107215	0.0886938	-0.0882157	-0.109838	-0.082458	0.119334	0.0238214	0.115642	0.0400576	0.0847618	-0.201037	0.0979319	-0.0850622	-0.123792	-0.120081	-0.0115888	-0.0238365	0.150534	0.168243	0.180505	-0.198831	0.0639097
Q00993	Tyrosine-protein kinase receptor UFO OS=Mus musculus GN=Axl PE=1 SV=2 - [UFO_MOUSE]	-0.14697	-0.016362	0.0318794	-0.028848	-0.0684502	-0.0273385	-0.133798	0.0771384	0.162235	0.150513	-0.0854217	-0.0721351	-0.191357	0.156442	0.0145548	-0.0535401	-0.0380255	-0.0483488	0.330227	-0.0123965	NA	NA	NA	NA	NA	NA	NA	NA	NA	NA
Q9DBG3	AP-2 complex subunit beta OS=Mus musculus GN=Ap2b1 PE=1 SV=1 - [AP2B1_MOUSE]	-0.146408	-0.00728351	-0.03675	-0.0909913	-0.0324747	0.0978308	-0.0946172	0.124125	0.0627977	0.123771	0.0322581	0.0659778	0.142335	0.086544	0.00515789	0.112735	0.0187418	0.0422664	-0.478029	-0.0279867	-0.00669951	0.0169382	0.0791759	-0.0354381	-0.00189979	0.0287074	0.108812	0.109131	-0.384972	0.0862449
P70168	Importin subunit beta-1 OS=Mus musculus GN=Kpnb1 PE=1 SV=2 - [IMB1_MOUSE]	-0.146401	-0.00390567	-0.12303	-0.252731	-0.0270925	0.00541449	-0.0627394	0.172368	0.183337	0.254781	-0.0756494	-0.0553806	-0.0922341	-0.0869734	0.0110745	0.0800004	0.114803	0.163731	-0.221194	0.161822	-0.0686405	-0.0933221	-0.122401	-0.0367619	-0.033378	0.128357	0.134875	0.192058	-0.262963	0.162176
Q9EP69	Phosphatidylinositide phosphatase SAC1 OS=Mus musculus GN=Sacm1l PE=2 SV=1 - [SAC1_MOUSE]	-0.146363	-0.0278139	-0.0594643	0.0354788	0.259817	-0.12066	-0.19813	0.14552	0.0374783	0.0741365	-0.0550101	-0.0754544	-0.0443675	0.339434	0.2058	-0.0873678	-0.0611985	0.119723	-0.426153	0.0845948	0.0185836	-0.0492101	-0.0871203	0.281513	0.201781	0.0320106	-0.0109938	0.0869097	-0.465247	-0.00822748
Q8VEM8	Phosphate carrier protein, mitochondrial OS=Mus musculus GN=Slc25a3 PE=1 SV=1 - [MPCP_MOUSE]	-0.146009	-0.0406695	-0.211025	0.0851796	0.300611	-0.00911036	-0.12845	0.0865621	0.051537	0.0113742	-0.00177754	-0.236429	-0.0692034	0.207593	0.187142	-0.12641	0.00979286	0.0570386	-0.171378	0.143631	-0.0595872	-0.0155583	-0.12383	0.194491	0.203781	-0.16271	-0.168458	0.0832792	0.0452354	0.00335659
Q99PV0	Pre-mRNA-processing-splicing factor 8 OS=Mus musculus GN=Prpf8 PE=1 SV=2 - [PRP8_MOUSE]	-0.14566	-0.144249	-0.273631	-0.0212095	0.240593	-0.0361401	-0.112449	0.213306	0.144494	0.134946	-0.105036	-0.330946	-0.207569	0.179141	0.202895	-0.0273983	0.0471719	0.147468	-0.05589	0.150163	-0.0285184	-0.206349	-0.176471	0.147974	0.145799	0.0293992	-0.0399711	0.144054	-0.106599	0.0906831
Q8VD62	UPF0696 protein C11orf68 homolog OS=Mus musculus GN=Bles03 PE=2 SV=1 - [CK068_MOUSE]	-0.145478	0.128598	-0.0738578	-0.22412	-0.0223304	-0.0450168	-0.17619	0.157154	0.124072	0.277169	0.0575576	0.0865121	0.020648	-0.157093	-0.0699372	0.00324594	0.0400023	0.0711772	-0.142187	0.0900745	NA	NA	NA	NA	NA	NA	NA	NA	NA	NA
P28271	Cytoplasmic aconitate hydratase OS=Mus musculus GN=Aco1 PE=1 SV=3 - [ACOC_MOUSE]|Cytoplasmic aconitate hydratase OS=Mus musculus GN=Aco1 PE=2 SV=3 - [ACOC_MOUSE]	-0.145324	0.0828972	-0.0587627	-0.125734	-0.22293	0.136412	-0.0650523	0.0744085	0.159458	0.164629	NA	NA	NA	NA	NA	NA	NA	NA	NA	NA	0.208581	0.0631948	0.1503	-0.360389	-0.375325	-0.0154997	0.0358601	-0.0256359	0.22027	0.0986434
P14206	40S ribosomal protein SA OS=Mus musculus GN=Rpsa PE=1 SV=4 - [RSSA_MOUSE]	-0.145116	-0.0676334	-0.111697	-0.0912773	-0.143375	0.274653	0.442902	-0.0467804	-0.0852735	-0.0264024	-0.153159	-0.0600614	-0.159175	-0.257066	-0.104983	-0.0945303	0.108075	0.00852799	0.716242	-0.00386981	-0.1385	-0.0540689	-0.165908	-0.227002	-0.0911893	0.0899419	0.0515403	0.0284841	0.515342	-0.00863985
Q8CG46	Structural maintenance of chromosomes protein 5 OS=Mus musculus GN=Smc5 PE=2 SV=1 - [SMC5_MOUSE]	-0.145026	0.054344	-0.0155706	-0.0741073	-0.119595	-0.142201	0.248033	0.0985632	0.0268879	0.068672	-0.0848854	-0.112943	-0.0273954	0.0594876	-0.117407	0.0398035	0.0179121	0.0640368	0.165429	-0.00403828	-0.00470933	-0.0229822	0.0551661	-0.0579667	-0.0499071	0.151403	0.161466	0.0884885	-0.410259	0.0893012
B9EKU4	URB2 ribosome biogenesis 2 homolog (S. cerevisiae) OS=Mus musculus GN=Urb2 PE=2 SV=1 - [B9EKU4_MOUSE]	-0.144447	0.0707952	-0.117569	-0.226305	0.0740381	-0.311434	0.0798723	0.20234	0.173456	0.199253	0.0759592	0.0270228	0.036391	-0.0680012	0.0206601	0.212512	0.22716	0.103981	-0.844509	0.208824	-0.0214563	0.0338206	0.0355816	0.257032	0.24089	0.19295	0.0884028	0.189762	-1.06062	0.0436383
Q3UFM5	Nucleolar MIF4G domain-containing protein 1 OS=Mus musculus GN=Nom1 PE=2 SV=2 - [NOM1_MOUSE]	-0.144249	-0.0353162	-0.0108187	-0.00217509	0.0541477	-0.20224	0.121339	0.103241	0.0746633	0.0414085	0.0414761	-0.0328114	-0.0342719	-0.112624	0.0226747	-0.0980169	-0.0664431	-0.244311	0.6231	-0.0987728	NA	NA	NA	NA	NA	NA	NA	NA	NA	NA
Q5SUF2	Luc7-like protein 3 OS=Mus musculus GN=Luc7l3 PE=1 SV=1 - [LC7L3_MOUSE]	-0.144167	0.0127118	-0.014503	0.0846288	-0.266819	-0.355078	0.000593028	0.286179	0.22386	0.172594	0.0703425	0.0723078	-0.0214819	-0.0530725	-0.0183781	0.123524	0.0162174	0.0610633	-0.234758	-0.0157653	0.0432721	-0.0280711	-0.0128691	-0.0991899	-0.0945195	0.0455702	0.0773584	0.0758676	-0.104088	0.0966697
P07742	Ribonucleoside-diphosphate reductase large subunit OS=Mus musculus GN=Rrm1 PE=1 SV=2 - [RIR1_MOUSE]	-0.144059	-0.0475019	-0.115293	-0.226098	-0.230666	0.0808477	-0.0138276	0.235778	0.18547	0.27535	-0.0332087	-0.0744149	-0.143289	-0.357083	-0.080272	0.124266	0.167066	0.0889333	0.1473	0.160702	-0.068617	-0.100582	-0.0475392	-0.168814	-0.164778	0.055344	0.15702	0.162307	-0.0988765	0.274536
F8VPU2	FERM, RhoGEF and pleckstrin domain-containing protein 1 OS=Mus musculus GN=Farp1 PE=1 SV=1 - [FARP1_MOUSE]	-0.143899	0.00876485	-0.113716	-0.044159	0.725911	-0.0750822	-0.0205869	-0.0596839	-0.151134	-0.126415	-0.0544633	-0.0893743	-0.107188	0.145861	0.120183	0.038592	-0.0497322	0.0205738	0.0944497	-0.118901	NA	NA	NA	NA	NA	NA	NA	NA	NA	NA
O55098	Serine/threonine-protein kinase 10 OS=Mus musculus GN=Stk10 PE=1 SV=2 - [STK10_MOUSE]	-0.143818	-0.132454	-0.161143	-0.309553	-0.274601	-0.166386	0.809787	0.130804	0.109597	0.137767	NA	NA	NA	NA	NA	NA	NA	NA	NA	NA	0.032106	-0.0095701	0.0683652	-0.0288649	0.0149522	-0.0926183	-0.118502	-0.0968627	0.0671365	0.163858
P97384	Annexin A11 OS=Mus musculus GN=Anxa11 PE=1 SV=2 - [ANX11_MOUSE]|Annexin A11 OS=Mus musculus GN=Anxa11 PE=2 SV=2 - [ANX11_MOUSE]	-0.143543	-0.103393	-0.178625	-0.0329218	0.219634	-0.076584	-0.100292	0.0863298	0.0886447	0.240749	0.109984	-0.0331952	-0.0844951	-0.050338	-0.0752715	-0.121883	-0.0164208	-0.0704016	0.0987474	0.243274	0.0763225	-0.00161396	-0.00758248	-0.0907949	-0.1829	0.222978	0.159985	0.130743	-0.545346	0.238209
Q8BFY9	Transportin-1 OS=Mus musculus GN=Tnpo1 PE=1 SV=2 - [TNPO1_MOUSE]	-0.143284	-0.0842617	-0.282159	-0.240245	0.0684703	0.143503	-0.101882	0.221789	0.17861	0.23946	-0.120267	-0.10503	-0.109309	0.0488819	0.108475	0.150921	0.128244	0.19215	-0.527554	0.233489	-0.0867928	-0.246295	-0.227027	0.0323955	0.328369	0.205404	0.123059	0.237821	-0.549042	0.182108
O70133	ATP-dependent RNA helicase A OS=Mus musculus GN=Dhx9 PE=1 SV=2 - [DHX9_MOUSE]	-0.143129	-0.0638746	-0.0160582	-0.00614724	0.021633	0.0348799	-0.0659599	0.0966119	0.0797631	0.0622809	-0.0611216	-0.0863754	-0.0627101	0.0501574	0.03602	0.00619989	-0.0302911	-0.0470527	0.193732	0.00144104	-0.00831116	0.000210179	0.0178037	0.0341619	0.0895811	-0.0394616	0.0314846	-0.00465957	-0.13127	0.0104607
P18572	Basigin OS=Mus musculus GN=Bsg PE=1 SV=2 - [BASI_MOUSE]	-0.142942	-0.0355568	-0.0683961	0.00294364	-0.0509502	-0.236237	0.0553916	0.183911	0.168645	0.123191	-0.107466	-0.0905614	-0.0673163	0.00254122	0.0360806	0.0631181	0.0102022	0.0168748	0.113087	0.0234402	-0.139122	-0.0884369	-0.117804	0.0655458	-0.00777324	0.27623	0.133645	0.0515774	-0.286008	0.112146
P24668	Cation-dependent mannose-6-phosphate receptor OS=Mus musculus GN=M6pr PE=1 SV=1 - [MPRD_MOUSE]	-0.142557	-0.0339934	-0.122196	-0.0993987	0.226211	-0.0515897	-0.128423	0.0602977	0.185263	0.106387	0.0339761	-0.130412	-0.17596	0.100037	0.0934476	-0.209817	-0.114256	-0.0568833	0.491132	-0.0312651	-0.0701653	-0.0870875	-0.292793	-0.564657	-0.331458	-0.123424	-0.333963	0.0472213	1.46741	0.288913
Q9CXE7	Transmembrane emp24 domain-containing protein 5 OS=Mus musculus GN=Tmed5 PE=2 SV=1 - [TMED5_MOUSE]	-0.140553	0.0632637	-0.0549726	-0.103823	0.247852	-0.237585	-0.195568	0.117118	0.155051	0.149218	0.0132825	0.121705	0.101665	0.0395877	-0.0223578	0.135101	0.0497471	0.20999	-0.848759	0.200038	0.1262	0.11028	0.0611262	0.397956	0.409251	0.192457	0.213409	0.27813	-1.92312	0.134313
P22892	AP-1 complex subunit gamma-1 OS=Mus musculus GN=Ap1g1 PE=1 SV=3 - [AP1G1_MOUSE]	-0.140139	0.139003	0.0854867	-0.0937923	0.00150697	-0.0404155	-0.0873036	0.0167563	0.055258	0.063639	0.147652	0.0120966	0.025256	-0.0607326	0.21838	0.0385167	0.04628	-0.12331	-0.368816	0.0646779	0.139458	0.20319	0.0491472	-0.0593668	-0.15677	0.018559	0.103327	0.0802502	-0.434048	0.0562541
Q9Z1Q9	Valine--tRNA ligase OS=Mus musculus GN=Vars PE=2 SV=1 - [SYVC_MOUSE]	-0.140135	-0.259587	-0.456607	-0.0427491	0.19306	0.0966696	-0.142514	0.257241	0.201325	0.293298	-0.200028	-0.37743	-0.330775	0.0850536	0.112383	-0.0896792	0.117946	0.239249	0.20373	0.239551	0.0151059	-0.287314	-0.261599	0.0636145	0.0861927	0.0016007	-0.10956	0.146813	0.17971	0.165436
Q8K2A7	Integrator complex subunit 10 OS=Mus musculus GN=Ints10 PE=1 SV=3 - [INT10_MOUSE]	-0.139803	-0.0976324	-0.0398304	-0.146812	-0.00898838	-0.0380236	0.312954	0.136852	0.0205466	0.000736796	0.0252111	0.0546796	0.0731665	0.00724992	0.166029	0.132779	-0.0411156	-0.00254718	-0.598176	0.182724	NA	NA	NA	NA	NA	NA	NA	NA	NA	NA
F6ZFU0	Elongation factor 1-delta (Fragment) OS=Mus musculus GN=Eef1d PE=1 SV=1 - [F6ZFU0_MOUSE]	-0.139112	-0.0493742	-0.184156	-0.278398	-0.633608	-0.0856174	0.513001	0.416164	0.207108	0.233991	-0.0240202	0.0247211	-0.0298116	-0.406045	-0.319984	0.133545	0.214482	-0.0558024	0.444501	0.018414	0.11854	-0.106589	-0.112575	-0.258945	-0.0782371	-0.0643634	0.0478205	0.0851909	0.455301	-0.0861425
Q08EC1	WD repeat domain 75 OS=Mus musculus GN=Wdr75 PE=2 SV=1 - [Q08EC1_MOUSE]	-0.139018	0.113614	0.0926723	0.0595055	0.0807447	-0.0561016	-0.129271	-0.0106839	0.00481778	-0.0162798	NA	NA	NA	NA	NA	NA	NA	NA	NA	NA	0.0310767	0.0710766	0.0584583	0.0112465	0.079507	0.0391556	0.138051	0.0534031	-0.45906	-0.0229152
Q9DBG6	Dolichyl-diphosphooligosaccharide--protein glycosyltransferase subunit 2 OS=Mus musculus GN=Rpn2 PE=2 SV=1 - [RPN2_MOUSE]	-0.138812	0.0298131	0.0164101	0.0376224	0.0518213	0.0330424	-0.0391418	0.0472923	-0.00927262	-0.0287753	-0.00769998	-0.102829	-0.0753566	0.191334	0.263014	-0.0581816	-0.0653016	-0.0338327	-0.0388345	-0.0723128	-0.0804614	0.0268523	-0.0390464	0.217705	0.187827	-0.0941846	-0.0561199	0.0507667	-0.183078	-0.0302608
Q6P5E4	UDP-glucose:glycoprotein glucosyltransferase 1 OS=Mus musculus GN=Uggt1 PE=1 SV=4 - [UGGG1_MOUSE]	-0.138779	-0.0249064	-0.0774854	-0.0018019	0.0892764	-0.0230747	0.00702629	0.0685219	0.0827153	0.0185073	-0.034994	-0.0456398	-0.0389151	0.129661	0.175279	0.0619973	-0.0518717	0.0128812	-0.227759	0.0193603	0.0368902	-0.0113255	-0.0597123	0.144593	0.0415832	0.0534866	0.13232	0.127257	-0.441005	-0.0240864
Q924T2	28S ribosomal protein S2, mitochondrial OS=Mus musculus GN=Mrps2 PE=2 SV=1 - [RT02_MOUSE]	-0.138509	0.0385981	0.130133	0.0312069	0.181085	-0.119634	-0.0480814	0.0655476	-0.037139	-0.103206	0.159171	0.0808358	0.0825775	0.358474	0.258154	-0.090636	0.0448168	-0.0514495	-0.819077	-0.0228669	0.0891307	0.280761	0.0178856	0.159746	0.271609	0.0618236	0.0393813	0.0313924	-0.869724	-0.0820055
Q62348	Translin OS=Mus musculus GN=Tsn PE=1 SV=1 - [TSN_MOUSE]	-0.138441	-0.129123	-0.251982	-0.277403	0.205226	0.0703026	-0.0143561	0.199592	0.0938657	0.242319	-0.234554	-0.28294	-0.183105	-0.173215	-0.0160667	-0.196249	0.135872	0.10104	0.781769	0.0674472	-0.298602	-0.321418	-0.347469	0.253007	0.326737	0.0172808	-0.132683	-0.0692259	0.631233	-0.0588603
P54116	Erythrocyte band 7 integral membrane protein OS=Mus musculus GN=Stom PE=1 SV=3 - [STOM_MOUSE]	-0.138123	-0.174459	-0.0917818	-0.0625501	0.0943855	-0.187007	0.360786	0.0934585	-0.00437556	0.109665	NA	NA	NA	NA	NA	NA	NA	NA	NA	NA	0.0273076	-0.0085792	0.0589207	0.029753	-0.124978	-0.133992	0.0220805	0.13215	-0.2001	0.197438
Q6ZQ38	Cullin-associated NEDD8-dissociated protein 1 OS=Mus musculus GN=Cand1 PE=2 SV=2 - [CAND1_MOUSE]	-0.138054	-0.0482565	-0.196991	-0.261038	0.041809	0.011125	-0.0443501	0.248545	0.137918	0.249293	-0.063033	-0.0575127	-0.0582847	-0.0038641	0.0840647	0.124908	0.154867	0.196245	-0.624082	0.246691	0.0372479	-0.152736	-0.0490802	0.0825609	0.0850226	0.0530868	0.0676329	0.188059	-0.472223	0.160428
P11352	Glutathione peroxidase 1 OS=Mus musculus GN=Gpx1 PE=1 SV=2 - [GPX1_MOUSE]	-0.137788	-0.118437	-0.0939288	-0.330017	-0.0556613	0.168432	0.109336	0.197483	0.134468	0.126112	-0.108903	-0.0489039	0.00754922	-0.228989	-0.148977	0.457352	0.325238	0.203958	-0.732138	0.273814	-0.0533552	-0.0894797	-0.114429	-0.169268	-0.0750171	0.226498	0.036064	0.11256	-0.0223289	0.148756
Q8VCM8	Nicalin OS=Mus musculus GN=Ncln PE=2 SV=2 - [NCLN_MOUSE]	-0.137512	0.0773303	-0.0490809	-0.0367128	0.11925	-0.0647052	-0.169526	0.0978635	0.0291073	0.133986	-0.0278478	-0.0608687	-0.141073	0.181491	0.195107	-0.0484864	-0.0726046	0.00457132	-0.0400227	0.0097339	-0.0861059	0.00654593	-0.12225	0.155942	0.134687	0.0870785	-0.0767088	0.0484471	-0.109937	-0.0376983
B9EJ80	PDZ domain containing 8 OS=Mus musculus GN=Pdzd8 PE=1 SV=1 - [B9EJ80_MOUSE]	-0.13745	-0.0389385	-0.10739	-0.0944236	0.0384927	-0.232875	0.289755	0.167022	0.0430777	0.0727294	0.0295049	-0.0116205	-0.0488305	0.0324177	0.104846	0.0990044	-0.0456549	-0.0779735	-0.211106	0.129413	0.0308681	-0.0943148	-0.298993	-0.0447244	-0.0585382	-0.138129	-0.234834	0.0118054	0.922818	-0.0959578
Q8VCH8	UBX domain-containing protein 4 OS=Mus musculus GN=Ubxn4 PE=1 SV=1 - [UBXN4_MOUSE]	-0.137377	0.0149355	-0.08386	-0.0269757	0.236648	-0.160105	-0.208179	0.165402	0.10961	0.0899004	-0.0690986	-0.269759	-0.193505	0.375867	0.237856	-0.403965	-0.152832	-0.496257	1.41637	-0.44468	-0.30586	-0.0952227	-0.230711	0.241247	0.187017	-0.216845	-0.178953	-0.0952858	0.736908	-0.0422942
E9Q4X2	Protein Uggt2 OS=Mus musculus GN=Uggt2 PE=1 SV=1 - [E9Q4X2_MOUSE]	-0.137279	-0.041114	-0.0531434	-0.0699195	-0.0135582	-0.0145793	-0.00167349	0.172479	0.0730171	0.0857701	-0.00714744	0.0695457	0.024256	-0.0175891	0.0330255	0.198039	0.0420583	0.113596	-0.613009	0.157225	0.069919	0.0267137	-0.0120285	-0.0243944	-0.0190711	0.074586	0.0906806	0.141026	-0.33651	-0.0109213
Q8VDN2	Sodium/potassium-transporting ATPase subunit alpha-1 OS=Mus musculus GN=Atp1a1 PE=1 SV=1 - [AT1A1_MOUSE]	-0.137267	-0.0929781	-0.147451	0.0482419	0.226476	-0.172478	-0.200252	0.185606	0.137815	0.152287	-0.0674282	-0.278432	-0.166934	0.254485	0.258654	-0.144538	0.0062195	0.0341367	0.00958243	0.0942545	-0.081965	-0.156578	-0.0626747	0.214578	0.186287	-0.0611482	-0.192125	0.00306069	0.138197	0.0123686
Q921M7	Protein FAM49B OS=Mus musculus GN=Fam49b PE=2 SV=1 - [FA49B_MOUSE]	-0.137222	-0.0891962	-0.180896	-0.145007	-0.0132054	-0.210451	0.155898	0.201744	0.168219	0.250115	-0.142665	-0.0919423	-0.121194	-0.0205487	0.127422	-0.184084	0.0225884	-0.0504453	0.372826	0.0880441	0.052929	-0.198463	-0.0782976	0.105911	0.0216008	-0.0363493	-0.0330181	0.0745308	-0.107159	0.198316
Q9CXK8	60S ribosome subunit biogenesis protein NIP7 homolog OS=Mus musculus GN=Nip7 PE=2 SV=1 - [NIP7_MOUSE]	-0.136671	0.00692898	0.192585	-0.0904935	0.0770636	-0.00867084	-0.0885262	0.0702017	-0.0479892	0.0255712	0.0254688	0.0225795	0.0638577	0.0387377	0.0538011	-0.0084584	-0.0381463	-0.0315963	-0.153725	0.0274814	-0.0809395	0.031054	-0.038384	0.117512	0.0509991	-0.0258408	0.0697337	-0.0291504	0.0115931	-0.106578
P63321	Ras-related protein Ral-A OS=Mus musculus GN=Rala PE=1 SV=1 - [RALA_MOUSE]	-0.136634	-0.0502372	-0.191913	-0.0211575	-0.0467661	-0.00846904	0.333656	0.0732269	0.0143357	0.033958	-0.00510699	-0.0688694	-0.0280295	-0.0200606	-0.092275	-0.0667846	0.00698593	0.137758	0.0428773	0.0935048	NA	NA	NA	NA	NA	NA	NA	NA	NA	NA
P51150	Ras-related protein Rab-7a OS=Mus musculus GN=Rab7a PE=1 SV=2 - [RAB7A_MOUSE]	-0.136464	-0.0525176	-0.117499	-0.0888708	0.180724	-0.0642823	-0.0733948	0.106343	0.113623	0.132339	-0.0835232	-0.211194	-0.148093	0.124295	0.0524007	-0.188702	0.00692782	0.0519849	0.286127	0.109777	-0.0588915	-0.104378	-0.089638	0.064705	0.0565176	-0.0650519	-0.0514171	0.117429	0.100965	0.0297602
Q8BGS7	Choline/ethanolaminephosphotransferase 1 OS=Mus musculus GN=Cept1 PE=2 SV=1 - [CEPT1_MOUSE]	-0.13631	0.0278668	-0.0493827	-0.138935	0.153749	-0.306275	-0.197378	0.234017	0.125646	0.287003	-0.0948223	-0.0522981	0.0663394	0.082566	0.284455	0.180685	0.00870146	0.0969945	-0.740515	0.167894	NA	NA	NA	NA	NA	NA	NA	NA	NA	NA
Q9CQH3	NADH dehydrogenase [ubiquinone] 1 beta subcomplex subunit 5, mitochondrial OS=Mus musculus GN=Ndufb5 PE=1 SV=1 - [NDUB5_MOUSE]	-0.136297	-0.0488556	-0.0390998	0.0549589	0.138754	-0.0940499	-0.152181	0.0703869	0.188601	0.0177834	-0.0396023	0.0421316	0.0338226	0.00351438	0.2251	0.302842	0.0587299	0.278549	-1.09825	0.193166	-0.0211763	-0.0459776	-0.161346	0.196499	0.102815	0.18296	0.00752124	0.0889286	-0.355598	0.00537278
Q9ERI5	Bifunctional arginine demethylase and lysyl-hydroxylase JMJD6 OS=Mus musculus GN=Jmjd6 PE=1 SV=2 - [JMJD6_MOUSE]	-0.136296	-0.0761747	-0.0689086	-0.266621	0.0250086	0.0721242	0.0208041	0.119301	0.0735054	0.237257	-0.0862361	-0.103343	-0.11372	-0.24449	-0.0637887	-0.0109044	0.088548	0.262628	-0.00207954	0.273386	0.13928	-0.0191032	-0.0183834	-0.153277	-0.182174	-0.120943	-0.0150238	0.10581	0.0397866	0.224028
Q8BHE8	Uncharacterized protein C2orf47 homolog, mitochondrial OS=Mus musculus PE=2 SV=1 - [CB047_MOUSE]	-0.136142	-0.0843765	-0.0878142	-0.235592	0.173096	-0.207447	0.597591	0.0130869	-0.00148603	-0.0309163	NA	NA	NA	NA	NA	NA	NA	NA	NA	NA	0.0834494	-0.0703761	-0.142585	0.36838	0.319055	0.209049	0.247154	0.397305	-1.52571	0.11428
P51881	ADP/ATP translocase 2 OS=Mus musculus GN=Slc25a5 PE=1 SV=3 - [ADT2_MOUSE]	-0.136077	-0.0353438	-0.163597	0.218795	0.0865029	-0.00345769	-0.0921994	0.0248887	0.120203	-0.0197138	-0.259155	-0.466052	-0.153818	0.316651	0.0599812	-0.356653	0.12369	0.0975821	0.691645	-0.0538707	-0.282085	-0.163884	-0.266212	0.579841	0.520646	-0.11827	-0.244624	-0.123299	0.234685	-0.136798
Q8BKT8	HAUS augmin-like complex subunit 7 OS=Mus musculus GN=Haus7 PE=1 SV=2 - [HAUS7_MOUSE]	-0.136042	-0.114965	-0.190327	-0.0532101	0.000636848	0.0728023	0.0288075	0.161365	0.060387	0.170545	NA	NA	NA	NA	NA	NA	NA	NA	NA	NA	-0.0224524	-0.106324	-0.143542	-0.126656	-0.11676	0.259066	0.158248	-0.00248976	-0.0459482	0.146858
P08556	GTPase NRas OS=Mus musculus GN=Nras PE=2 SV=1 - [RASN_MOUSE]	-0.135947	-0.0754631	-0.0481365	-0.142361	0.138342	-0.0478995	-0.110986	0.167311	0.0545135	0.200627	-0.0524613	-0.0575078	-0.078261	0.177675	0.050249	-0.0227241	-0.015579	-0.0227178	0.0290445	-0.0077174	-0.0530319	-0.0728249	-0.00248714	0.129935	0.125278	0.00177555	-0.0057791	0.0462914	-0.111191	-0.0579662
Q80X95	Ras-related GTP-binding protein A OS=Mus musculus GN=Rraga PE=2 SV=1 - [RRAGA_MOUSE]	-0.135773	-0.0107756	-0.0989777	-0.121415	-0.11324	-0.0218458	-0.0802165	0.27212	0.163454	0.146669	-0.172453	-0.00252086	-0.139135	-0.319573	-0.2299	-0.0535206	0.05801	0.213979	0.514206	0.130908	-0.454276	-0.305776	-0.376941	0.566965	0.564063	-0.0422364	-0.374543	-0.344555	0.872986	-0.105686
Q921F2	TAR DNA-binding protein 43 OS=Mus musculus GN=Tardbp PE=1 SV=1 - [TADBP_MOUSE]	-0.135557	-0.056171	-0.0356329	-0.0853039	0.000767635	4.61e-05	0.152006	0.0356187	0.0280069	0.0962194	-0.137566	-0.0934782	-0.0110462	0.212967	0.0323442	0.0903422	-0.0884344	0.144865	-0.125548	-0.0244459	-0.046959	-0.059778	-0.0204854	0.054532	0.196543	-0.103504	-0.0141866	-0.131681	0.210874	-0.0853552
P46467	Vacuolar protein sorting-associated protein 4B OS=Mus musculus GN=Vps4b PE=1 SV=2 - [VPS4B_MOUSE]	-0.135411	-0.152413	-0.18885	-0.29101	-0.286523	-0.260874	0.339748	0.325694	0.302221	0.34742	0.0143196	-0.0550868	-0.114885	-0.109465	-0.015082	-0.14097	-0.0592983	-0.0398975	0.509871	0.0104926	0.0512478	-0.122892	-0.00749974	-0.137576	-0.0895213	0.00612672	0.3503	0.228327	-0.648653	0.370141
Q3TIX9	U4/U6.U5 tri-snRNP-associated protein 2 OS=Mus musculus GN=Usp39 PE=2 SV=2 - [SNUT2_MOUSE]	-0.135345	-0.04492	-0.144292	-0.115472	0.0768256	0.0170197	0.000960458	0.151972	0.068261	0.12499	-0.0505392	-0.0614164	-0.0723987	-0.0184487	0.0178476	0.0128987	0.131715	0.0540272	-0.0899445	0.0762589	-0.0186601	-0.122658	0.0174424	-0.0131675	-0.0119816	-0.0722624	0.0191259	-0.0295699	0.284457	-0.0527256
P42227	Signal transducer and activator of transcription 3 OS=Mus musculus GN=Stat3 PE=1 SV=2 - [STAT3_MOUSE]	-0.134959	-0.0508579	-0.132094	-0.256121	-0.17268	0.108604	0.461599	0.12617	-0.0115102	0.0618483	NA	NA	NA	NA	NA	NA	NA	NA	NA	NA	NA	NA	NA	NA	NA	NA	NA	NA	NA	NA
Q03147	Cyclin-dependent kinase 7 OS=Mus musculus GN=Cdk7 PE=2 SV=2 - [CDK7_MOUSE]	-0.134889	-0.0144562	-0.132986	-0.225949	-0.136948	0.0689423	0.519285	0.142142	-0.113269	0.0281283	-0.0110167	0.0183956	0.00916086	-0.123803	0.033077	0.0626318	0.0154704	-0.0386557	-0.098577	0.133317	NA	NA	NA	NA	NA	NA	NA	NA	NA	NA
Q9EPE9	Probable cation-transporting ATPase 13A1 OS=Mus musculus GN=Atp13a1 PE=2 SV=2 - [AT131_MOUSE]	-0.13486	-0.00996521	-0.160275	-0.0809624	0.007815	-0.262413	-0.142495	0.312575	0.202635	0.267946	0.00514798	-0.192018	-0.207648	0.172117	0.222711	0.0303213	0.116289	0.144409	-0.546162	0.254832	-0.0952893	-0.208553	-0.078718	0.396765	0.448629	-0.123516	-0.165033	-0.000922142	-0.114238	-0.0591243
Q8R0X7	Sphingosine-1-phosphate lyase 1 OS=Mus musculus GN=Sgpl1 PE=2 SV=1 - [SGPL1_MOUSE]|Sphingosine-1-phosphate lyase 1 OS=Mus musculus GN=Sgpl1 PE=1 SV=1 - [SGPL1_MOUSE]	-0.134333	0.0554764	-0.0401718	0.0652805	0.135776	-0.180209	-0.138961	0.0999043	0.0344968	0.102741	-0.0022313	-0.0861096	-0.0597639	0.208288	0.25371	-0.112488	0.0179714	0.0449691	-0.40001	0.135665	-0.0873122	-0.0636577	-0.154868	0.344605	0.327103	-0.18204	-0.20181	-0.0244442	0.0530261	-0.0106025
Q9WVD4	H(+)/Cl(-) exchange transporter 5 OS=Mus musculus GN=Clcn5 PE=2 SV=1 - [CLCN5_MOUSE]	-0.134121	-0.0709195	-0.138385	-0.0859256	0.11421	-0.258395	-0.480763	0.293806	0.318433	0.44206	0.0528821	-0.151962	-0.192996	-0.0161543	0.152911	-0.0470249	-0.0317422	0.0353351	0.0275954	0.171157	NA	NA	NA	NA	NA	NA	NA	NA	NA	NA
Q6P9J9	Anoctamin-6 OS=Mus musculus GN=Ano6 PE=1 SV=1 - [ANO6_MOUSE]	-0.134119	-0.0580128	-0.123491	-0.0441273	0.0200716	-0.235044	0.0375258	0.228921	0.127535	0.180742	-0.055765	-0.398946	-0.303352	0.425777	0.335604	-0.191436	-0.0532424	0.065097	0.0211602	0.155103	-0.0611679	-0.163164	-0.087426	0.297426	0.262838	-0.256388	-0.281781	0.112255	0.20369	-0.0262821
Q80SW1	Putative adenosylhomocysteinase 2 OS=Mus musculus GN=Ahcyl1 PE=1 SV=1 - [SAHH2_MOUSE]	-0.134031	-0.023718	-0.142575	-0.149266	-0.10627	0.10581	0.0729871	0.110316	0.105176	0.161571	-0.0847895	-0.069918	-0.113245	-0.206989	-0.188762	0.307932	0.295438	0.292211	-0.433251	0.201373	-0.134427	-0.12036	-0.0773621	-0.010412	0.0465855	0.166211	0.0723403	0.0942126	-0.0702551	0.033467
Q6P5B0	RRP12-like protein OS=Mus musculus GN=Rrp12 PE=1 SV=1 - [RRP12_MOUSE]	-0.134014	-0.00840732	-0.0806901	-0.0727158	0.155382	-0.113626	-0.194947	0.207843	0.0953319	0.145845	0.0201362	-0.0660794	-0.0619121	0.11592	0.170084	0.0472025	0.0562298	0.0907707	-0.507285	0.134933	-0.0017414	-0.0363077	-0.0511337	0.159137	0.0629287	0.0223406	0.0328761	0.0825724	-0.320245	0.049573
P15379	CD44 antigen OS=Mus musculus GN=Cd44 PE=1 SV=3 - [CD44_MOUSE]	-0.133841	-0.164214	-0.108928	0.0633827	0.0410462	-0.246586	-0.316508	0.258087	0.272566	0.334995	-0.0996805	-0.147188	-0.156524	-0.021436	0.0144803	-0.0350266	0.052176	0.269928	-0.323408	0.446678	-0.26368	-0.219244	-0.236717	0.276971	0.23124	0.0100998	-0.185241	-0.0169345	0.324193	0.0793136
O70325	Phospholipid hydroperoxide glutathione peroxidase, mitochondrial OS=Mus musculus GN=Gpx4 PE=1 SV=4 - [GPX41_MOUSE]	-0.133251	-0.0648335	-0.126319	-0.154135	-0.200341	-0.0537468	-0.0548527	0.247611	0.20411	0.335759	-0.0869367	-0.0575921	-0.0411542	-0.119094	-0.0639353	0.177612	0.147605	0.255398	-0.606115	0.394213	NA	NA	NA	NA	NA	NA	NA	NA	NA	NA
Q62165	Dystroglycan OS=Mus musculus GN=Dag1 PE=1 SV=4 - [DAG1_MOUSE]	-0.133162	-0.0696113	-0.0319012	-0.187031	-0.0315215	0.00322511	-0.125736	0.349801	0.206643	0.0192943	-0.0119056	-0.13169	-0.0965599	-0.0730799	-0.00468093	0.137965	0.170775	0.278424	-0.484138	0.21489	0.00788501	-0.0320663	-0.0160436	-0.0258708	-0.0967934	0.202239	0.178939	0.354807	-0.760834	0.187738
Q8VDW0	ATP-dependent RNA helicase DDX39A OS=Mus musculus GN=Ddx39a PE=2 SV=1 - [DX39A_MOUSE]	-0.132852	-0.0168731	-0.0118225	0.0697883	-0.0118343	0.179462	-0.113957	-0.0128666	0.0447522	0.00620209	-0.0432131	-0.0210266	0.0158388	0.125668	0.00327314	0.0937753	0.050125	0.159939	-0.409515	0.0251364	-0.148174	-0.0308882	-0.10071	0.225984	0.238558	0.0718397	-0.105508	-0.0298431	-0.00771584	-0.113543
Q8CIM8	Integrator complex subunit 4 OS=Mus musculus GN=Ints4 PE=1 SV=1 - [INT4_MOUSE]	-0.132753	0.0758764	0.013256	0.0741055	0.451161	-0.162309	-0.34148	0.112898	-0.0754894	-0.0152658	0.0681815	0.0790792	0.0420801	-0.0717201	-0.011839	0.0119134	-0.00261676	-0.00993796	-0.131386	0.0262453	0.14193	0.151548	0.121679	-0.00424427	-0.0198131	-0.0381085	0.0250546	-0.0193185	-0.24591	-0.112818
Q8BKF1	DNA-directed RNA polymerase, mitochondrial OS=Mus musculus GN=Polrmt PE=2 SV=1 - [RPOM_MOUSE]	-0.132549	6.58e-05	-0.0195892	-0.141989	-0.0684798	-0.276183	0.0930074	0.227582	0.164476	0.153659	0.111487	0.072779	-0.0575059	-0.135224	0.108641	0.089975	-0.132449	0.0998048	-0.209521	0.0520132	0.10616	0.0541557	-0.0967031	0.0939286	-0.258703	0.135428	0.122879	0.173062	-0.514173	0.183964
P62342	Selenoprotein T OS=Mus musculus GN=Selt PE=2 SV=2 - [SELT_MOUSE]	-0.131659	0.0436606	-0.221229	-0.132053	0.0266447	-0.0046532	0.329368	0.0848854	-0.036281	0.0413161	-0.202999	-0.245758	-0.202795	0.214726	0.15247	0.144275	0.106751	0.315279	-0.459428	0.177479	0.0919715	0.0144878	-0.0511802	-0.0473596	-0.0285772	0.0842904	0.03122	0.40312	-0.528997	0.0310246
Q9CQD1	Ras-related protein Rab-5A OS=Mus musculus GN=Rab5a PE=1 SV=1 - [RAB5A_MOUSE]	-0.131217	0.0972906	-0.0418118	-0.0474823	0.243672	-0.130179	-0.158975	0.162828	0.0273804	-0.0215054	-0.0632355	-0.0459102	-0.0977854	0.261347	0.275839	-0.145753	-0.160704	-0.0195678	-0.00547348	0.00124328	0.0543502	-0.15331	0.020635	0.169783	0.222513	-0.00514036	-0.0286563	0.0331367	-0.195735	-0.117577
Q0GNC1	Inverted formin-2 OS=Mus musculus GN=Inf2 PE=1 SV=1 - [INF2_MOUSE]	-0.130903	-0.14445	-0.137274	0.00457238	0.170634	-0.171546	-0.108778	0.298634	0.111519	0.107592	-0.0716026	-0.347234	-0.204828	0.233534	0.271179	-0.0515459	0.0333737	0.202662	-0.138282	0.072744	-0.0678171	-0.13614	-0.128833	0.344389	0.280216	-0.0447446	-0.127897	0.0853416	-0.259483	0.0549693
Q9JMA1	Ubiquitin carboxyl-terminal hydrolase 14 OS=Mus musculus GN=Usp14 PE=1 SV=3 - [UBP14_MOUSE]	-0.130803	-0.0346669	-0.133255	-0.281384	-0.187729	-0.0914886	0.1782	0.244724	0.207753	0.228649	-0.0588216	0.0708675	0.0269123	-0.258902	-0.124352	0.132348	0.130798	0.140315	-0.189718	0.130552	-0.00441162	-0.151807	-0.0450344	-0.306962	-0.327722	0.259531	0.322814	0.252113	-0.351551	0.35303
Q9CQC6	Basic leucine zipper and W2 domain-containing protein 1 OS=Mus musculus GN=Bzw1 PE=1 SV=1 - [BZW1_MOUSE]	-0.130699	-0.00131728	-0.0284079	-0.168845	-0.17239	0.0714639	-0.00683721	0.132185	0.12379	0.181057	-0.0526558	-0.0189712	-0.00138794	-0.0816337	-0.146598	0.130651	0.146974	0.199046	-0.39859	0.223166	0.000328073	-0.0265692	0.0505453	-0.244414	-0.21363	0.121763	0.204834	0.180106	-0.290001	0.217038
Q9CRT8	Exportin-T OS=Mus musculus GN=Xpot PE=2 SV=3 - [XPOT_MOUSE]	-0.130489	0.00805844	-0.132753	-0.171141	0.0776126	0.0249274	0.0563862	0.0738636	0.0703012	0.123234	0.0238882	0.0985411	0.0206538	-0.148607	-0.0759591	0.205552	0.121658	0.231742	-0.779831	0.302361	0.253147	-0.0559233	0.0322928	-0.0693348	-0.0164734	0.147258	0.195772	0.388033	-1.06981	0.195034
P02468	Laminin subunit gamma-1 OS=Mus musculus GN=Lamc1 PE=1 SV=2 - [LAMC1_MOUSE]	-0.129831	-0.117852	-0.0510813	-0.0586524	-0.270187	0.0793239	0.221426	0.0921716	0.149058	0.0856251	-0.0775817	-0.0231266	-0.0570656	-0.163082	-0.0644031	0.211934	0.0627042	-0.0322616	0.082634	0.0602476	-0.152775	-0.0744326	-0.109708	-0.122191	-0.141724	0.152057	0.224829	0.118598	0.0698591	0.0354894
Q61335	B-cell receptor-associated protein 31 OS=Mus musculus GN=Bcap31 PE=1 SV=4 - [BAP31_MOUSE]	-0.129563	-0.0201249	-0.161396	0.174267	0.336394	-0.330095	-0.259996	0.157163	0.142216	0.0911335	0.0304868	-0.353287	-0.0924513	0.435241	0.359221	-0.230998	-0.0780901	0.0295235	-0.115793	0.0161476	-0.063225	-0.153675	-0.0989732	0.459496	0.364718	-0.141744	-0.176406	0.0147749	-0.190914	-0.0140504
A2ALW5	DnaJ homolog subfamily C member 25 OS=Mus musculus GN=Dnajc25 PE=2 SV=1 - [DJC25_MOUSE]	-0.129403	0.00722766	0.0262084	-0.123552	0.506861	0.102306	-0.0244417	-0.113915	-0.0841077	-0.167184	-0.0679806	-0.124755	-0.235228	0.174031	0.161431	-0.0932864	0.00877448	0.116044	0.167609	-0.106639	-0.000976623	0.0476394	0.0900154	0.560301	0.415105	-0.104355	-0.138054	0.0963515	-0.862594	-0.103433
Q9QZ06	Toll-interacting protein OS=Mus musculus GN=Tollip PE=1 SV=1 - [TOLIP_MOUSE]	-0.128661	-0.00557034	0.0281216	-0.0504647	0.00462959	-0.0343593	0.0505087	-0.0240671	0.0565862	0.103277	-0.0817228	-0.121281	-0.0913367	0.285545	-0.0280081	-0.24693	-0.213432	-0.0207449	0.588216	-0.0703056	NA	NA	NA	NA	NA	NA	NA	NA	NA	NA
P35821	Tyrosine-protein phosphatase non-receptor type 1 OS=Mus musculus GN=Ptpn1 PE=1 SV=2 - [PTN1_MOUSE]	-0.128563	0.0266082	0.226114	-0.0306503	-0.0740248	-0.235543	0.119009	0.0611753	0.0294324	0.00644264	-0.0289721	0.0752531	0.0369321	0.0542708	0.191325	0.0846394	-0.0518036	-0.0142458	-0.419699	0.0723	-0.0488936	0.0455097	0.11892	0.186181	0.00251652	-0.0814183	0.0775647	0.0321209	-0.26808	-0.0644217
Q6NZL1	DEAH (Asp-Glu-Ala-His) box polypeptide 37 OS=Mus musculus GN=Dhx37 PE=1 SV=1 - [Q6NZL1_MOUSE]	-0.128399	0.00881784	0.0410935	0.0728286	0.195013	-0.110542	-0.215023	0.03901	0.0407674	0.0564344	NA	NA	NA	NA	NA	NA	NA	NA	NA	NA	0.0959888	0.0906658	0.110565	-0.16697	-0.16598	-0.0128641	0.0927628	0.0193443	-0.134462	0.0709487
Q9CRA5	Golgi phosphoprotein 3 OS=Mus musculus GN=Golph3 PE=1 SV=1 - [GOLP3_MOUSE]	-0.128394	0.102511	0.0270786	-0.112463	-0.0242507	0.109417	-0.0290156	0.0727835	-0.0488137	0.0311481	-0.175368	-0.00569723	-0.0821365	0.25158	-0.0567321	0.00825438	-0.0430579	0.110813	-0.0097569	0.00210127	-0.182466	0.0310171	0.0843969	0.116215	0.0493249	0.0655933	0.0868058	0.193957	-0.244533	-0.200311
Q6A099	MKIAA0248 protein (Fragment) OS=Mus musculus GN=Gbf1 PE=1 SV=1 - [Q6A099_MOUSE]	-0.12825	-0.0833893	-0.128803	-0.260939	0.139735	-0.0422829	-0.108051	0.207077	0.173398	0.231506	-0.016808	-0.0201743	-0.0935585	0.0946075	0.162882	0.0443149	0.104001	0.116549	-0.543854	0.152041	0.0418801	-0.0822829	-0.0394683	-0.0505237	0.16946	-0.0590662	-0.0838039	0.00321569	0.0156018	0.0849875
P03975	IgE-binding protein OS=Mus musculus GN=Iap PE=2 SV=1 - [IGEB_MOUSE]	-0.127977	-0.114165	-0.157167	0.00999269	0.224494	-0.137835	-0.0385913	0.116075	0.0705475	0.154626	-0.193113	-0.198863	-0.172682	0.359882	0.189814	-0.0664021	-0.0665092	0.129524	0.0572441	-0.038895	-0.170068	-0.104776	-0.225107	0.087921	0.0659811	-0.0331307	-0.0876514	0.00836479	0.470822	-0.0123558
Q6PA06	Atlastin-2 OS=Mus musculus GN=Atl2 PE=1 SV=1 - [ATLA2_MOUSE]	-0.127421	0.00369863	-0.0602125	-0.0340774	0.00134392	-0.0662974	0.168178	0.0883635	0.049309	-0.0228847	-0.129242	-0.150359	-0.0684663	0.00892386	0.044804	-0.0112589	0.0833318	-0.0606237	0.300178	-0.0172888	-0.0782469	-0.0952586	-0.0791755	0.0930335	0.0915392	-0.072362	0.0761124	0.11292	-0.0577336	0.00917182
Q8CHK3	Lysophospholipid acyltransferase 7 OS=Mus musculus GN=Mboat7 PE=2 SV=1 - [MBOA7_MOUSE]	-0.127075	-0.0282245	-0.189489	-0.0115326	0.339212	-0.0985479	-0.115959	0.170332	0.0930949	-0.0318111	-0.0652039	-0.0658104	-0.127354	0.29132	0.27823	-0.0673762	-0.0823389	-0.00330278	-0.309514	0.151351	NA	NA	NA	NA	NA	NA	NA	NA	NA	NA
P62774	Myotrophin OS=Mus musculus GN=Mtpn PE=1 SV=2 - [MTPN_MOUSE]	-0.126841	-0.0569755	-0.268972	-0.134452	-0.377507	-0.276868	0.11609	0.368603	0.341806	0.415117	-0.0577053	-0.0138592	0.0036193	-0.275168	-0.0257938	-0.0519349	0.446084	0.0122831	-0.0723043	0.0347794	NA	NA	NA	NA	NA	NA	NA	NA	NA	NA
Q8BIJ7	RUN and FYVE domain-containing protein 1 OS=Mus musculus GN=Rufy1 PE=1 SV=1 - [RUFY1_MOUSE]	-0.126416	-0.0708484	-0.0126487	-0.159187	-0.150709	-0.114545	0.283148	0.153554	0.0791245	0.118529	-0.0495305	0.037036	0.0826625	-0.133325	-0.0945523	0.257613	0.171421	0.232901	-0.724802	0.220577	-0.0253537	-0.0760078	-0.00990338	-0.137198	-0.104782	0.198826	0.216955	0.186067	-0.445146	0.196543
Q8CIG8	Protein arginine N-methyltransferase 5 OS=Mus musculus GN=Prmt5 PE=1 SV=3 - [ANM5_MOUSE]	-0.126058	0.0407625	-0.157695	-0.188855	-0.0302253	0.110438	-0.0259625	0.116728	0.0646894	0.196178	0.102226	-0.0443686	-0.0250803	-0.402432	-0.383828	0.0363985	0.249638	-0.0135894	0.266398	0.214637	0.0675412	0.0195861	0.147621	-0.115281	-0.307565	-0.23613	0.0422768	0.103858	0.179512	0.0985808
P17809	Solute carrier family 2, facilitated glucose transporter member 1 OS=Mus musculus GN=Slc2a1 PE=1 SV=4 - [GTR1_MOUSE]	-0.125973	-0.234721	-0.209518	-0.0560549	0.251955	-0.211066	-0.329414	0.253662	0.371454	0.289676	NA	NA	NA	NA	NA	NA	NA	NA	NA	NA	-0.0196192	-0.121338	-0.0426707	0.210294	0.0731832	-0.0438469	-0.0283759	0.273748	-0.50213	0.200755
P27046	Alpha-mannosidase 2 OS=Mus musculus GN=Man2a1 PE=1 SV=2 - [MA2A1_MOUSE]	-0.125971	-0.00861675	-0.101271	0.0355697	0.19498	-0.0441846	-0.118334	0.128405	-0.00234037	0.0417641	-0.0433778	-0.0864494	-0.0652399	0.173643	0.156897	0.0329647	-0.00634317	0.0385881	-0.228044	0.0273617	0.0273183	0.000372781	0.00561824	0.158062	0.0551474	0.0863171	0.0584913	0.0838869	-0.409583	-0.065631
O08715	A-kinase anchor protein 1, mitochondrial OS=Mus musculus GN=Akap1 PE=1 SV=4 - [AKAP1_MOUSE]	-0.125654	-0.0186708	-0.185491	0.0821819	0.0473581	-0.166403	0.0400613	0.145541	0.124042	0.0570338	-0.177041	-0.202465	-0.164387	-0.0079899	0.138277	0.219121	0.0538691	0.238332	-0.216702	0.118987	-0.0710071	-0.0583058	-0.105246	0.293212	0.217324	0.0194737	0.0239837	0.140936	-0.414361	-0.046009
Q91Z53	Glyoxylate reductase/hydroxypyruvate reductase OS=Mus musculus GN=Grhpr PE=1 SV=1 - [GRHPR_MOUSE]	-0.12562	0.0320678	-0.168852	-0.119719	0.0564388	0.038357	0.317366	0.0505579	-0.0289845	-0.0516127	0.0604011	0.0947597	-0.0664263	-0.22047	0.0185882	0.108898	0.062186	0.0225853	-0.337608	0.257085	-0.0707075	-0.0856034	0.0330375	0.00674808	-0.0669938	0.0117478	0.119598	0.114299	-0.265443	0.203318
Q9D020	Cytosolic 5'-nucleotidase 3A OS=Mus musculus GN=Nt5c3a PE=1 SV=4 - [5NT3A_MOUSE]	-0.125301	-0.00648565	0.113315	-0.216361	0.120556	0.317494	0.404839	-0.193166	-0.217582	-0.197309	NA	NA	NA	NA	NA	NA	NA	NA	NA	NA	-0.0341671	0.0287066	0.0754304	0.0231216	0.0220535	0.121032	0.170015	0.220366	-0.657105	0.0305471
P10518	Delta-aminolevulinic acid dehydratase OS=Mus musculus GN=Alad PE=1 SV=1 - [HEM2_MOUSE]	-0.12522	-0.0312268	-0.203836	-0.204027	0.44595	0.178366	0.361175	-0.138179	-0.183644	-0.0993579	-0.166114	-0.102032	-0.063397	-0.0899228	-0.0690418	-0.0299582	0.120044	0.157004	0.196065	0.0473517	-0.0370265	-0.134903	-0.0445939	-0.0861734	-0.0445412	0.113672	0.159457	0.126948	-0.0907599	0.0379199
Q9EPC1	Alpha-parvin OS=Mus musculus GN=Parva PE=1 SV=1 - [PARVA_MOUSE]	-0.124921	-0.00890224	-0.162776	-0.20031	-0.0294071	0.0253072	-0.0814256	0.124766	0.197368	0.260301	-0.0870442	-0.058545	-0.102978	-0.15224	-0.00872417	-0.0430934	0.0411617	0.105326	0.1056	0.200537	-0.0734478	-0.155601	-0.0542855	-0.0599644	-0.0344377	0.0553439	-0.0170991	0.0786776	0.0966098	0.164204
Q9DB96	Neuroguidin OS=Mus musculus GN=Ngdn PE=1 SV=1 - [NGDN_MOUSE]	-0.124469	0.107315	0.158423	-0.164456	0.049333	-0.0997317	-0.117154	0.0705374	0.0462937	0.0739083	-0.00056021	0.160794	0.0600128	-0.0242641	-0.0251412	0.113308	-0.0151786	-0.00956814	-0.351178	0.0917762	0.0605536	0.155976	0.142729	0.0721254	0.0180316	-0.071278	0.156347	-0.0146888	-0.540177	0.0203825
Q6A026	Sister chromatid cohesion protein PDS5 homolog A OS=Mus musculus GN=Pds5a PE=3 SV=3 - [PDS5A_MOUSE]|Sister chromatid cohesion protein PDS5 homolog A OS=Mus musculus GN=Pds5a PE=1 SV=3 - [PDS5A_MOUSE]	-0.124399	-0.0764501	-0.139892	-0.129581	0.0563527	-0.17858	0.0321474	0.207	0.166682	0.186721	0.0416082	-0.00584368	-0.0293429	-0.0527076	0.0980262	0.181842	-0.00210442	0.284881	-0.702306	0.185946	0.0411448	-0.074841	0.00169935	-0.0871327	-0.021418	0.183482	0.0615453	0.238175	-0.401712	0.059057
Q80V86	Integrator complex subunit 8 OS=Mus musculus GN=Ints8 PE=2 SV=1 - [INT8_MOUSE]	-0.124086	-0.0141712	0.109548	-0.107098	0.0265296	-0.179094	0.0854726	0.148485	-0.0168593	0.0712728	NA	NA	NA	NA	NA	NA	NA	NA	NA	NA	NA	NA	NA	NA	NA	NA	NA	NA	NA	NA
Q8VHZ7	U3 small nucleolar ribonucleoprotein protein IMP4 OS=Mus musculus GN=Imp4 PE=2 SV=1 - [IMP4_MOUSE]	-0.123922	0.0160205	-0.0300648	-0.0685255	-0.0693415	-0.036121	-0.0478873	0.155303	0.134747	0.0697918	-0.0501321	0.107386	0.0440546	0.0375074	-0.0638612	0.165168	-0.00396216	0.165993	-0.498821	0.0966676	-0.151243	-0.00219161	-0.0953023	0.113104	0.0715222	0.143784	0.175249	0.0748405	-0.327169	-0.00259423
P70353	Nuclear transcription factor Y subunit gamma OS=Mus musculus GN=Nfyc PE=2 SV=2 - [NFYC_MOUSE]	-0.123865	0.0920478	0.0951749	-0.156554	-0.0109957	-0.00389913	0.0865822	0.0473883	0.0245294	-0.0504081	-0.0532623	0.101596	0.0288363	-0.0563109	-0.0397969	0.246219	-0.0673893	0.144704	-0.394304	0.0897091	NA	NA	NA	NA	NA	NA	NA	NA	NA	NA
Q3URQ0	Testis-expressed sequence 10 protein OS=Mus musculus GN=Tex10 PE=1 SV=1 - [TEX10_MOUSE]	-0.123698	-0.0440131	-0.171726	0.050238	-0.0568893	-0.00881634	-0.0166456	0.166914	0.0781229	0.126514	-0.0171366	-0.0545011	-0.0130688	-0.0339029	0.0717734	0.119213	0.0504356	0.0975365	-0.358942	0.138593	-0.19732	-0.0110172	-0.13507	-0.12003	-0.0446432	0.0145338	-0.118877	0.0312215	0.60941	-0.0282084
Q8BHG1	Nardilysin OS=Mus musculus GN=Nrd1 PE=1 SV=1 - [NRDC_MOUSE]	-0.123477	-0.0887295	-0.229487	-0.300737	-0.0710845	0.00984591	-0.000769428	0.246693	0.208697	0.349049	-0.051955	-0.0989005	-0.0672102	-0.11492	-0.0176857	0.110379	0.23095	0.365241	-0.804953	0.449053	0.045703	-0.164322	-0.0432374	-0.113073	-0.0400469	0.152338	0.132691	0.189892	-0.345034	0.185089
P97825	Hematological and neurological expressed 1 protein OS=Mus musculus GN=Hn1 PE=1 SV=3 - [HN1_MOUSE]	-0.123464	-0.225787	-0.21607	-0.0956909	-0.386521	-0.113942	0.556978	0.229868	0.211227	0.163404	-0.214809	-0.128505	-0.23822	-0.397127	-0.237617	0.19872	0.321095	0.384953	0.216998	0.0945116	-0.104134	-0.2846	-0.236014	-0.376873	-0.50335	0.151741	0.266814	0.232888	0.42074	0.432789
Q99KF1	Transmembrane emp24 domain-containing protein 9 OS=Mus musculus GN=Tmed9 PE=1 SV=2 - [TMED9_MOUSE]	-0.122523	0.116647	0.047266	-0.220075	0.217939	-0.488243	-0.179978	0.332087	0.0743375	0.222541	-0.0216151	-0.155373	-0.114254	0.0136664	0.224121	-0.141214	-0.0126486	0.0296497	0.187191	-0.00952234	-0.177824	-0.0155546	-0.2317	0.0312785	0.0300342	-0.201555	-0.151299	-0.132249	0.784019	0.0648498
P61327	Protein mago nashi homolog OS=Mus musculus GN=Magoh PE=2 SV=1 - [MGN_MOUSE]	-0.121519	0.0892327	-0.05902	0.0216119	0.00156223	0.138101	-0.17129	0.0179294	-0.0169764	0.100369	-0.023717	-0.0274242	-0.0975683	0.0700115	0.0848495	-0.0204059	-0.0712192	-0.00313335	-0.0283528	0.11696	0.139569	0.000668714	-0.0466484	0.0530453	0.177983	-0.108971	-0.0257473	0.0136651	-0.181069	-0.022496
Q9JHU4	Cytoplasmic dynein 1 heavy chain 1 OS=Mus musculus GN=Dync1h1 PE=1 SV=2 - [DYHC1_MOUSE]	-0.121509	-0.124388	-0.325027	-0.130459	0.107857	0.0161118	0.0287978	0.189287	0.153215	0.206114	-0.124729	-0.279029	-0.196162	0.0240812	0.110982	0.0323488	0.101013	0.162606	-0.0247376	0.193626	0.0184614	-0.270829	-0.176691	0.0504421	0.0524662	0.085353	0.0204118	0.143057	-0.097378	0.174707
P61226	Ras-related protein Rap-2b OS=Mus musculus GN=Rap2b PE=1 SV=1 - [RAP2B_MOUSE]	-0.121508	0.0318681	-0.0235573	-0.228939	0.11427	-0.361522	0.0927315	0.186975	0.0632933	0.246389	-0.0439925	0.0491764	0.12978	0.209839	0.0693697	0.15517	0.0886125	0.107774	-1.03229	0.266559	0.168143	0.10846	0.019125	0.236481	0.0318207	0.202641	0.236163	0.273136	-1.46281	0.186838
P57716	Nicastrin OS=Mus musculus GN=Ncstn PE=1 SV=3 - [NICA_MOUSE]	-0.121347	0.117344	0.0198375	-0.097347	0.156301	-0.212434	-0.296642	0.208542	0.0805927	0.145152	0.079154	0.00777795	0.118608	0.292082	0.205096	-0.0480218	-0.1068	0.0926764	-0.735423	0.0948507	0.1234	0.102582	0.0363865	0.208076	0.147685	0.10216	0.0309093	0.0727025	-0.888169	0.064267
Q9D1Q1	M-phase phosphoprotein 6 OS=Mus musculus GN=Mphosph6 PE=1 SV=1 - [MPH6_MOUSE]	-0.120645	-0.122618	0.00763252	0.118439	-0.108538	-0.203894	0.412916	0.0228736	0.0155589	-0.0217256	-0.065212	0.18339	0.149329	-0.15754	0.0153059	0.23634	0.0442262	0.0534504	-0.553625	0.0943357	0.029083	0.0363685	-0.0155566	-0.044049	-0.00395799	0.0855556	0.169261	0.00985072	-0.325046	0.0584912
P61021	Ras-related protein Rab-5B OS=Mus musculus GN=Rab5b PE=1 SV=1 - [RAB5B_MOUSE]	-0.1206	-0.177747	-0.142075	0.00717651	0.285745	0.294638	0.0449595	-0.0347609	-0.0454246	-0.111911	NA	NA	NA	NA	NA	NA	NA	NA	NA	NA	-0.0993009	0.0724751	-0.109851	0.162969	0.14164	-0.0581787	-0.117338	0.0765231	0.00631343	-0.0752527
Q80VG8	Putative uncharacterized protein (Fragment) OS=Mus musculus GN=Slfn9 PE=2 SV=1 - [Q80VG8_MOUSE]	-0.12034	-0.129015	-0.204538	-0.28417	-0.0235373	0.0419473	0.109494	0.179924	0.196121	0.234114	-0.0551972	-0.143143	-0.126583	-0.0301551	-0.0434497	0.0640671	0.044717	0.192648	-0.0581578	0.155254	0.0521164	-0.134622	-0.0407771	-0.131374	-0.0990952	0.0493653	0.119936	0.186107	-0.210669	0.209013
Q9D880	Mitochondrial import inner membrane translocase subunit TIM50 OS=Mus musculus GN=Timm50 PE=1 SV=1 - [TIM50_MOUSE]	-0.119852	-0.0657237	0.0449948	-0.0482713	0.00518229	-0.0248255	-0.0768608	0.134637	0.0570942	0.0936251	-0.010667	-0.0145189	-0.0225622	0.207761	0.132518	0.0423426	-0.0988093	0.146824	-0.384476	0.00158783	0.00518304	-0.000594304	-0.0374302	0.136673	0.116657	0.0177861	0.15496	0.159988	-0.515173	-0.0380495
P51432	1-phosphatidylinositol 4,5-bisphosphate phosphodiesterase beta-3 OS=Mus musculus GN=Plcb3 PE=2 SV=2 - [PLCB3_MOUSE]	-0.11983	0.0277017	-0.140116	-0.0383916	-0.0961033	-0.0660516	0.197532	0.0986971	0.0855087	0.0510532	-0.0241733	0.0549688	-0.00698201	0.0390604	-0.0941566	0.134599	0.0600158	0.0578092	-0.311472	0.0903308	0.0801122	-0.0118539	0.0505124	-0.218962	-0.270352	-0.216664	-0.108423	-0.0353545	0.633594	0.0973895
O89032	SH3 and PX domain-containing protein 2A OS=Mus musculus GN=Sh3pxd2a PE=1 SV=2 - [SPD2A_MOUSE]	-0.119751	-0.0657175	-0.0729351	-0.0726094	-0.11128	-0.100694	-0.174884	0.135228	0.268993	0.31365	-0.0585753	0.0956156	-0.0132616	-0.223886	-0.0682117	-0.033372	0.0369258	0.184484	-0.205358	0.285639	-0.0323027	-0.0480679	-0.018712	-0.156365	-0.208404	-0.0124182	0.0566324	0.146978	0.0981868	0.174473
P53569	CCAAT/enhancer-binding protein zeta OS=Mus musculus GN=Cebpz PE=1 SV=2 - [CEBPZ_MOUSE]	-0.119732	-0.0369287	0.0537085	-0.0554925	0.186998	0.0566579	-0.227135	0.0904116	0.00280191	0.0487106	-0.0728033	0.0246715	0.0251167	0.221013	0.0698394	0.144103	-0.0629149	0.0193474	-0.32811	-0.0402635	-0.00900351	0.086263	0.0475144	0.134723	0.0281242	-0.0455603	0.105793	0.10699	-0.365802	-0.0890418
P09411	Phosphoglycerate kinase 1 OS=Mus musculus GN=Pgk1 PE=1 SV=4 - [PGK1_MOUSE]	-0.119724	-0.103912	-0.183413	-0.244363	-0.265467	0.228375	0.024173	0.215419	0.191003	0.25791	-0.222959	-0.19946	-0.195325	-0.225626	-0.0611575	-0.0953349	0.211456	-0.0121015	0.77921	0.0212983	-0.278536	-0.210865	-0.252918	-0.0274771	0.0624383	-0.0626271	-0.0577636	-0.040192	0.859472	0.00846782
O88848	ADP-ribosylation factor-like protein 6 OS=Mus musculus GN=Arl6 PE=2 SV=1 - [ARL6_MOUSE]	-0.119431	0.0080655	0.0172583	-0.0871266	0.00378012	0.0390213	0.0958238	0.134776	-0.0312381	-0.0609288	NA	NA	NA	NA	NA	NA	NA	NA	NA	NA	-0.0618066	0.0275622	-0.0809224	-0.052082	-0.179835	-0.00467884	0.136882	-0.0562265	0.150146	0.120962
Q6P4T2	U5 small nuclear ribonucleoprotein 200 kDa helicase OS=Mus musculus GN=Snrnp200 PE=1 SV=1 - [U520_MOUSE]	-0.118886	0.023041	-0.0205672	-0.0917942	0.108337	-0.0700658	-0.0645359	0.109477	0.0439469	0.0810462	-0.0372234	-0.0121386	-0.0364648	0.079616	0.1039	0.0662926	0.0243016	0.0464234	-0.273013	0.0383056	0.0212478	0.0121454	0.00894104	0.0596497	0.0383642	0.0901469	0.100832	0.0755682	-0.425413	0.0185178
Q920A5	Retinoid-inducible serine carboxypeptidase OS=Mus musculus GN=Scpep1 PE=2 SV=2 - [RISC_MOUSE]	-0.118553	0.167933	0.215899	0.0861091	0.217878	0.103297	-0.0777217	-0.233955	-0.171319	-0.189566	0.124119	0.130705	0.0793394	0.365299	0.198769	-0.0037978	-0.166206	-0.0841886	-0.583334	-0.0607054	0.144398	0.26046	0.188067	0.106383	0.0477945	-0.0641451	0.017108	-0.0415575	-0.654596	-0.00391196
Q8JZN5	Acyl-CoA dehydrogenase family member 9, mitochondrial OS=Mus musculus GN=Acad9 PE=1 SV=2 - [ACAD9_MOUSE]	-0.118478	0.0925364	0.0406775	-0.0297164	0.235791	-0.114858	-0.149326	0.0588733	0.0155418	-0.0310416	0.0975483	0.222198	0.165658	0.109025	0.150807	0.0624802	-0.0607084	-0.0615834	-0.702791	0.0173664	0.113017	0.15616	0.0652273	0.161351	0.150055	-0.0389197	0.103145	-0.00919397	-0.626777	-0.0740652
P53996	Cellular nucleic acid-binding protein OS=Mus musculus GN=Cnbp PE=1 SV=2 - [CNBP_MOUSE]	-0.118396	-0.090834	0.0412903	-0.346892	0.179287	-0.155575	0.367848	0.0988661	-0.00284671	0.0272526	NA	NA	NA	NA	NA	NA	NA	NA	NA	NA	-0.117505	-0.0315479	-0.0492919	0.104568	0.0325579	0.0892897	0.113504	-0.018451	-0.200967	0.0778432
Q8BG40	Katanin p80 WD40 repeat-containing subunit B1 OS=Mus musculus GN=Katnb1 PE=1 SV=1 - [KTNB1_MOUSE]	-0.118042	0.0125109	-0.110027	-0.238962	-0.185642	-0.126561	0.305394	0.174182	0.146927	0.140222	NA	NA	NA	NA	NA	NA	NA	NA	NA	NA	NA	NA	NA	NA	NA	NA	NA	NA	NA	NA
P27601	Guanine nucleotide-binding protein subunit alpha-13 OS=Mus musculus GN=Gna13 PE=1 SV=1 - [GNA13_MOUSE]	-0.117914	-0.0272267	-0.104054	-0.169806	-0.0985748	-0.196248	0.202381	0.240822	0.140546	0.130075	-0.0341113	0.0438762	0.0386836	-0.0222654	0.0795398	-0.0490973	-0.0926231	-0.0195221	-0.00553367	0.0610533	0.057498	0.0308687	0.0351889	0.0635109	-0.00495065	0.185998	0.199513	0.16807	-0.862752	0.127055
P08207	Protein S100-A10 OS=Mus musculus GN=S100a10 PE=1 SV=2 - [S10AA_MOUSE]	-0.117911	-0.0442388	0.111301	-0.0478108	-0.417671	-0.265985	0.229579	0.0544492	0.281301	0.216986	-0.173914	-0.0978627	-0.155266	-0.222302	-0.165265	0.196249	0.313535	0.0289831	0.192349	0.0834931	-0.20927	0.140806	-0.127474	-0.0602417	-0.0778601	0.159276	0.208081	-0.104033	0.0625065	0.00820767
P39054	Dynamin-2 OS=Mus musculus GN=Dnm2 PE=1 SV=2 - [DYN2_MOUSE]	-0.117724	0.037894	-0.0754973	-0.145312	-0.0419962	-0.0347445	0.159126	0.0886249	0.0281729	0.101456	-0.0309744	-0.00540434	0.0301247	-0.141128	0.00240101	0.0289664	0.118074	0.0282331	-0.0541367	0.0238439	0.183909	0.0744678	0.183935	-0.23996	-0.246044	0.0259847	0.148671	0.174943	-0.543262	0.237356
P06797	Cathepsin L1 OS=Mus musculus GN=Ctsl PE=1 SV=2 - [CATL1_MOUSE]	-0.117641	-0.0678141	0.00554812	-0.0519812	-0.0594901	-0.0538622	0.101343	0.0410022	0.111183	0.0917131	-0.0996003	-0.0973505	0.011004	0.0124433	-0.0490996	-0.0706241	-0.0334916	0.0204864	0.282577	0.0236559	-0.133844	-0.0443855	-0.17554	-0.0793862	-0.0103614	-0.0922247	-0.011234	-0.0256333	0.615214	-0.0426049
P97298	Pigment epithelium-derived factor OS=Mus musculus GN=Serpinf1 PE=1 SV=2 - [PEDF_MOUSE]	-0.117549	-0.0293731	-0.083721	-0.0283972	-0.0333539	0.357734	0.344118	-0.0932631	-0.142495	-0.173699	0.0328898	-0.0099933	0.107829	0.238796	-0.0125814	0.180549	-0.0418776	0.145063	-0.582674	-0.0580013	-0.209906	-0.0130956	-0.113505	-0.152253	-0.0844621	0.0595264	0.0372326	-0.1853	0.811728	-0.149965
P40201	Chromodomain-helicase-DNA-binding protein 1 OS=Mus musculus GN=Chd1 PE=1 SV=3 - [CHD1_MOUSE]	-0.117113	0.120162	0.12081	0.0056191	-0.145747	0.0189351	-0.364491	0.129992	0.118658	0.113175	0.186301	0.0491734	0.0394622	-0.0683136	0.00810081	0.0368443	0.0299093	-0.0936162	-0.251809	0.0639475	-0.0183038	-0.0842125	-0.0888132	0.025635	0.0514315	-0.0355887	-0.101555	0.0209337	0.239619	-0.00914606
Q8C7X2	ER membrane protein complex subunit 1 OS=Mus musculus GN=Emc1 PE=1 SV=1 - [EMC1_MOUSE]	-0.117029	0.0481387	-0.00256871	-0.0872808	0.0814698	-0.186506	-0.144407	0.134498	0.0969236	0.176762	-0.00852887	-0.000938275	-0.0298459	0.187054	0.135486	0.0529533	-0.0284747	0.079069	-0.501426	0.114652	-0.0356414	-0.00845479	-0.0345	0.0923619	0.0888754	0.0700304	0.107054	0.0498551	-0.394848	0.0652676
Q9CR62	Mitochondrial 2-oxoglutarate/malate carrier protein OS=Mus musculus GN=Slc25a11 PE=1 SV=3 - [M2OM_MOUSE]	-0.116675	0.0200137	0.0320952	0.147601	0.270867	0.0928312	-0.265817	-0.00664137	-0.0757637	-0.0985119	0.123345	0.155085	0.107195	0.20818	0.218733	0.0506781	-0.037624	-0.10859	-0.610772	-0.10623	0.0276875	0.175507	0.179915	0.0792847	0.0654901	0.0881792	0.0667076	0.0529016	-0.708072	-0.0276011
Q6P2B1	Transportin-3 OS=Mus musculus GN=Tnpo3 PE=1 SV=1 - [TNPO3_MOUSE]	-0.116664	0.0373192	-0.208904	-0.285926	-0.224948	0.0397189	0.0895989	0.221031	0.197222	0.251552	-0.0296189	-0.0479708	-0.0451614	-0.123329	0.0778897	0.154684	0.198155	0.212195	-0.653217	0.256373	-0.078576	-0.200396	-0.125256	0.255532	0.292572	0.25053	-0.0926282	-0.0718347	-0.304935	0.0749914
O88986	2-amino-3-ketobutyrate coenzyme A ligase, mitochondrial OS=Mus musculus GN=Gcat PE=1 SV=2 - [KBL_MOUSE]	-0.116654	0.0472179	0.174432	-0.0376879	0.111177	-0.0465563	-0.066177	0.0311244	-0.0615232	-0.0353533	-0.0324189	0.0410542	-0.0106084	0.136387	0.15556	-0.0606886	-0.0406004	-0.0640497	-0.0489736	-0.0756615	-0.121561	-0.0454015	-0.109958	0.228641	0.198588	0.164788	-0.0534855	0.0770698	-0.339651	0.000969733
P53994	Ras-related protein Rab-2A OS=Mus musculus GN=Rab2a PE=1 SV=1 - [RAB2A_MOUSE]	-0.116579	0.0176048	-0.0407479	-0.00855041	0.261643	-0.167043	-0.0678356	0.118711	-0.0246548	0.0274512	0.0152705	-0.163053	-0.175281	0.372375	0.348018	-0.206564	-0.137976	-0.0275147	-0.0213299	-0.00394461	-0.110172	-0.00664053	-0.15955	0.279544	0.248569	-0.14422	-0.168153	-0.0655108	0.274059	-0.147926
Q9WV54	Acid ceramidase OS=Mus musculus GN=Asah1 PE=1 SV=1 - [ASAH1_MOUSE]	-0.116505	-0.0332371	0.0284426	0.0457442	-0.272437	0.104685	0.0257549	0.121188	0.00254833	0.0938161	-0.00861837	-0.0321968	-0.0571594	-0.0925411	0.00156211	0.250237	0.0702763	0.184569	-0.396359	0.0802295	-0.0206893	0.125555	0.0738099	-0.173393	-0.18996	-0.0327708	0.151956	0.265533	-0.119906	-0.0801345
Q91VK1	Basic leucine zipper and W2 domain-containing protein 2 OS=Mus musculus GN=Bzw2 PE=1 SV=1 - [BZW2_MOUSE]	-0.116485	0.0191706	-0.0374609	-0.386787	-0.092213	0.064638	0.0397484	0.163143	0.164872	0.181374	0.0284826	0.119691	0.0875491	-0.140175	0.02491	0.143216	0.0501032	0.103636	-0.502875	0.0854621	0.103748	-0.0679342	0.111905	-0.139072	-0.112799	0.0632624	0.261824	0.214903	-0.735762	0.299926
Q9R0E2	Procollagen-lysine,2-oxoglutarate 5-dioxygenase 1 OS=Mus musculus GN=Plod1 PE=1 SV=1 - [PLOD1_MOUSE]	-0.116425	0.0514768	0.0153988	-0.00478686	0.0961178	0.0213516	0.0828741	-0.0324657	-0.0507083	-0.0628337	-0.0334715	-0.12166	-0.00142285	0.150863	-0.0365143	0.0682395	-0.0875147	0.0172541	0.122926	-0.0787	-0.00453887	0.0679714	0.0416297	0.0281771	0.0449866	0.0726659	0.169082	0.0279278	-0.313839	-0.134063
Q80X41	Serine/threonine-protein kinase VRK1 OS=Mus musculus GN=Vrk1 PE=1 SV=2 - [VRK1_MOUSE]	-0.116282	0.0740291	0.0672872	-0.0402227	0.0583809	-0.0512286	-0.0665657	0.0506925	0.0346121	-0.0107023	0.0423522	0.107865	0.0881117	-0.0904955	-0.100589	0.200697	0.0219738	0.0526787	-0.355378	0.0327846	0.0619368	-0.00224684	0.074445	0.1015	0.0412253	0.0201324	-0.0830618	-0.00476244	-0.137566	-0.0716026
Q9DC28	Casein kinase I isoform delta OS=Mus musculus GN=Csnk1d PE=1 SV=2 - [KC1D_MOUSE]	-0.116272	-0.0449041	-0.0419977	-0.143542	-0.0911306	0.0463785	0.190027	0.087247	0.0904825	0.0237113	-0.0675057	0.0583166	-0.0461568	-0.00211676	-0.0476039	0.110952	0.0965857	0.153712	-0.391484	0.135301	0.0696666	-0.0158248	0.0771315	-0.0846517	-0.0618099	0.119238	0.108508	0.0479757	-0.429677	0.169443
Q8BRH0	Transmembrane and TPR repeat-containing protein 3 OS=Mus musculus GN=Tmtc3 PE=2 SV=2 - [TMTC3_MOUSE]	-0.116118	-0.105737	-0.15218	0.0179724	0.134023	-0.245846	-0.0674837	0.198063	0.0760601	0.261246	-0.101595	-0.253759	-0.124874	0.110968	0.212332	-0.0144211	0.0594521	0.046583	-0.0334985	0.0988121	-0.137255	-0.181542	-0.189715	0.374814	0.292366	-0.0148596	-0.164833	0.234518	-0.243408	0.0299153
P15116	Cadherin-2 OS=Mus musculus GN=Cdh2 PE=1 SV=2 - [CADH2_MOUSE]	-0.116118	-0.0715217	0.00203062	0.066605	0.0760784	-0.130488	-0.0756019	0.092585	0.0302802	0.12615	-0.0508865	-0.0749119	-0.0631344	-0.0359393	0.0683065	-0.0553323	0.0311426	-0.09149	0.348931	-0.0766858	-0.12466	-0.0389303	0.0126176	0.149839	0.0352888	-0.0536827	-0.0684383	0.0243746	0.0648756	-0.00128335
Q923B1	Lariat debranching enzyme OS=Mus musculus GN=Dbr1 PE=1 SV=2 - [DBR1_MOUSE]	-0.115718	-0.0401924	0.0531354	-0.193345	0.0543257	-0.129346	-0.0492805	0.192083	0.065706	0.162632	NA	NA	NA	NA	NA	NA	NA	NA	NA	NA	0.344913	0.0358677	0.186344	-0.425278	-0.480055	0.164992	0.401684	0.409598	-1.07448	0.436413
Q3TFD2	Lysophosphatidylcholine acyltransferase 1 OS=Mus musculus GN=Lpcat1 PE=1 SV=1 - [PCAT1_MOUSE]	-0.115671	-0.153563	-0.131419	0.0169766	0.186208	-0.121644	-0.109176	0.205887	0.130132	0.0922685	-0.0823769	-0.115404	-0.0781857	0.0297953	0.199786	0.0940685	0.159631	0.186418	-0.748637	0.354904	NA	NA	NA	NA	NA	NA	NA	NA	NA	NA
Q8C7V3	U3 small nucleolar RNA-associated protein 15 homolog OS=Mus musculus GN=Utp15 PE=2 SV=1 - [UTP15_MOUSE]	-0.115285	0.141264	0.188894	-0.168254	0.0503463	-0.228964	0.0467646	0.00877373	0.0599606	0.0164997	0.0113768	0.0487959	0.0907701	0.120081	0.122246	0.115692	-0.0521974	0.00416753	-0.464123	0.00319059	-0.096635	0.073607	0.0105073	0.0596483	0.066275	-0.060033	0.0195968	-0.0590783	-0.00395066	-0.00993743
Q8R2Y8	Peptidyl-tRNA hydrolase 2, mitochondrial OS=Mus musculus GN=Ptrh2 PE=2 SV=1 - [PTH2_MOUSE]	-0.115113	0.14873	-0.0319094	0.04327	-0.105111	0.207237	0.259073	-0.0961254	-0.156586	-0.153465	0.0451524	0.120392	-0.0350729	0.0132426	0.0623124	0.228448	-0.120742	-0.0991896	-0.086965	-0.127579	-0.18998	-0.0409564	-0.127246	0.222602	0.274335	0.0219451	-0.23508	-0.131783	0.476189	-0.270025
Q9D8Y1	Transmembrane protein 126A OS=Mus musculus GN=Tmem126a PE=2 SV=1 - [T126A_MOUSE]	-0.114705	-0.0992893	-0.206983	0.148768	0.178841	0.11321	-0.321623	0.0788844	0.0946795	0.128218	-0.0539261	0.0849455	-0.0665972	-0.32394	-0.177664	0.277078	0.211735	0.117005	-0.286591	0.217954	0.0442959	-0.0366009	-0.0355055	-0.160554	-0.386679	0.416683	0.402081	0.367891	-0.828227	0.216615
Q62074	Protein kinase C iota type OS=Mus musculus GN=Prkci PE=1 SV=3 - [KPCI_MOUSE]	-0.114585	-0.00542463	-0.065596	-0.303725	-0.123951	-0.0803139	0.209419	0.208683	0.136555	0.138938	NA	NA	NA	NA	NA	NA	NA	NA	NA	NA	0.203548	-0.215081	-0.0179517	-0.115334	-0.402001	0.179549	0.239606	0.0916442	-0.210801	0.246821
Q9QXA5	U6 snRNA-associated Sm-like protein LSm4 OS=Mus musculus GN=Lsm4 PE=2 SV=1 - [LSM4_MOUSE]	-0.114537	0.10954	-0.0149515	-0.0244103	-0.0637811	-0.0258835	-0.0768032	0.161672	0.0581096	-0.00895503	NA	NA	NA	NA	NA	NA	NA	NA	NA	NA	0.192445	0.100588	0.219473	0.0762078	-0.0242223	-0.0209573	-0.0505241	0.000790243	-0.67797	0.184169
Q8BK72	28S ribosomal protein S27, mitochondrial OS=Mus musculus GN=Mrps27 PE=2 SV=2 - [RT27_MOUSE]	-0.114442	0.0633794	0.0701462	-0.0620142	-0.00945005	-0.14987	-0.0247176	0.11886	0.0499812	0.0581268	-0.0427537	0.150994	0.0627218	0.224815	0.205549	0.0921767	-0.115275	-0.0395686	-0.519981	-0.0186783	-0.000402122	0.00397429	-0.0159775	-0.119331	-0.28443	0.294754	0.213705	0.219453	-0.379118	0.0673725
P27808	Alpha-1,3-mannosyl-glycoprotein 2-beta-N-acetylglucosaminyltransferase OS=Mus musculus GN=Mgat1 PE=2 SV=1 - [MGAT1_MOUSE]	-0.11433	-0.0600191	-0.0739041	-0.0839174	0.0701161	-0.0383353	-0.154303	0.177908	0.159913	0.116871	NA	NA	NA	NA	NA	NA	NA	NA	NA	NA	-0.0795671	-0.0178309	-0.0073441	-0.172606	-0.0711549	0.0360171	0.128106	0.177228	0.0178573	-0.0107056
Q60870	Receptor expression-enhancing protein 5 OS=Mus musculus GN=Reep5 PE=1 SV=1 - [REEP5_MOUSE]	-0.114203	0.0249571	-0.0979538	0.180312	0.494366	-0.253354	-0.45049	0.0136865	0.124939	0.0777405	-0.122665	-0.17338	-0.0255822	0.433421	0.227378	-0.1164	-0.1091	0.102005	-0.0914221	-0.124255	-0.00621146	-0.118777	-0.0670222	0.3846	0.33269	0.096571	-0.0548079	0.0991835	-0.657825	-0.00840182
Q9EQH3	Vacuolar protein sorting-associated protein 35 OS=Mus musculus GN=Vps35 PE=1 SV=1 - [VPS35_MOUSE]	-0.113997	-0.0104548	-0.0826775	-0.30685	-0.013567	-0.0897355	0.0468306	0.235916	0.141092	0.193443	-0.00888801	0.0247068	-0.0172043	0.0530458	0.0635036	0.0868791	0.0950756	0.180789	-0.672019	0.194112	0.0222361	-0.00916099	-0.0317496	0.034129	0.015253	0.0499938	0.0773013	0.0999594	-0.385418	0.127456
O35250	Exocyst complex component 7 OS=Mus musculus GN=Exoc7 PE=1 SV=2 - [EXOC7_MOUSE]	-0.113824	-0.0400848	-0.0248277	-0.259161	-0.229921	-0.113862	0.0824451	0.275311	0.156216	0.267709	NA	NA	NA	NA	NA	NA	NA	NA	NA	NA	0.0291909	-0.175975	-0.0494695	0.0192457	0.0430147	0.00485545	0.0995721	0.0538201	-0.0505005	0.026246
Q8BHN3	Neutral alpha-glucosidase AB OS=Mus musculus GN=Ganab PE=1 SV=1 - [GANAB_MOUSE]	-0.113821	-0.0701996	-0.186333	0.0502158	0.258993	-0.00557168	-0.152093	0.115404	0.0471965	0.0562088	-0.0213211	-0.197536	-0.144041	0.159946	0.207548	0.0292297	-0.0436811	-0.0466324	-0.0048912	0.0613794	0.0080577	-0.160715	-0.144904	0.327065	0.236961	-0.162418	-0.136598	0.0323779	0.0440706	-0.0438968
Q8BZQ7	Anaphase-promoting complex subunit 2 OS=Mus musculus GN=Anapc2 PE=1 SV=2 - [ANC2_MOUSE]	-0.113741	0.0483606	-0.0161142	-0.183613	0.0726164	0.0832841	-0.335851	0.189921	0.143711	0.111426	-0.0471438	-0.0211572	-0.00107525	0.118728	0.0915597	0.101005	0.0931173	-0.0661493	-0.40694	0.138056	NA	NA	NA	NA	NA	NA	NA	NA	NA	NA
P97808	FXYD domain-containing ion transport regulator 5 OS=Mus musculus GN=Fxyd5 PE=2 SV=3 - [FXYD5_MOUSE]	-0.113469	-0.114153	-0.0703967	-0.0183657	-0.027049	-0.0236881	0.305166	0.0536992	0.0200388	-0.011782	NA	NA	NA	NA	NA	NA	NA	NA	NA	NA	-0.0998861	-0.0435056	-0.0111754	-0.0828002	-0.115478	0.0879319	0.0831833	0.00194562	0.115742	0.0640415
P30412	Peptidyl-prolyl cis-trans isomerase C OS=Mus musculus GN=Ppic PE=1 SV=1 - [PPIC_MOUSE]	-0.113462	-0.160718	-0.0423429	-0.210511	-0.234807	0.0787207	0.142173	0.152477	0.134316	0.254154	-0.117154	-0.234302	-0.137096	-0.353116	-0.592997	0.503409	0.0444762	0.643014	0.00984894	0.233916	0.136103	0.070116	0.178728	-1.02579	-0.72964	0.562297	0.472354	0.440824	-0.33838	0.233387
P35585	AP-1 complex subunit mu-1 OS=Mus musculus GN=Ap1m1 PE=1 SV=3 - [AP1M1_MOUSE]	-0.113042	0.0112803	-0.0341822	-0.172133	0.111218	0.0945614	0.0622275	0.014954	-0.0225835	0.0476993	-0.10184	-0.00521184	-0.0189245	0.0179222	0.0271918	-0.0305562	-0.0201915	-0.0115744	0.137023	0.00616187	0.108296	-0.0401833	0.0176316	-0.00845689	-0.00730346	0.161871	0.0710192	-0.00883038	-0.357775	0.0637306
Q5PRF0	HEAT repeat-containing protein 5A OS=Mus musculus GN=Heatr5a PE=2 SV=2 - [HTR5A_MOUSE]	-0.112724	-0.0845097	-0.150482	-0.325232	-0.111231	0.131077	-0.0912788	0.280188	0.190362	0.273831	-0.00823051	-0.173228	-0.15073	-0.0283865	0.190378	0.199019	0.193365	0.282692	-0.658568	0.15369	NA	NA	NA	NA	NA	NA	NA	NA	NA	NA
Q91XU3	Phosphatidylinositol 5-phosphate 4-kinase type-2 gamma OS=Mus musculus GN=Pip4k2c PE=2 SV=1 - [PI42C_MOUSE]	-0.112435	-0.0427052	-0.0570789	0.068707	-0.236651	-0.0705674	0.176003	0.110263	0.0645252	0.0999391	-0.0186661	0.102543	-0.0976278	-0.114759	0.00889957	0.0998791	0.0443493	0.240618	-0.300769	0.0355326	0.176464	-0.166666	0.0800901	-0.429099	-0.318939	-0.0424831	0.200331	0.255355	0.0490443	0.195903
P55258	Ras-related protein Rab-8A OS=Mus musculus GN=Rab8a PE=1 SV=2 - [RAB8A_MOUSE]	-0.112334	-0.0145325	0.00668255	0.0903036	0.102779	-0.18267	-0.0813649	0.15052	0.0267957	0.0138212	-0.0719818	-0.171629	-0.235003	-0.0544536	0.000554965	-0.191939	-0.060702	-0.176464	1.05017	-0.0885512	-0.0779816	-0.104895	-0.0999764	0.173308	0.11139	0.00483553	-0.0590769	-0.0461848	0.0485203	0.0500611
Q9CXT8	Mitochondrial-processing peptidase subunit beta OS=Mus musculus GN=Pmpcb PE=2 SV=1 - [MPPB_MOUSE]	-0.112133	-0.0019722	-0.0065349	-0.0321319	0.0250591	-0.0259021	0.149119	0.0216403	-0.0403374	0.0231924	0.0665539	0.111002	0.122723	-0.0549078	0.0271608	0.0757607	-0.0513533	-0.0342632	-0.232255	-0.0304215	-0.00753495	0.112476	0.03143	0.0226114	0.041992	-0.0425633	0.0858745	-0.0812794	-0.0468027	-0.116204
Q99NB9	Splicing factor 3B subunit 1 OS=Mus musculus GN=Sf3b1 PE=1 SV=1 - [SF3B1_MOUSE]	-0.112092	0.0103365	-0.0614241	-0.057191	0.149608	0.0585985	-0.0201513	0.0288329	0.00801064	-0.00452905	-0.0679776	-0.073537	-0.0482253	0.174453	0.161286	-0.0240346	-0.0146751	-0.0199246	-0.0569702	-0.0303949	-0.0146377	-0.0515674	-0.100244	0.140637	0.118409	-0.00145484	-0.0404711	0.0749255	-0.11978	-0.0058161
Q99K70	Ras-related GTP-binding protein C OS=Mus musculus GN=Rragc PE=1 SV=1 - [RRAGC_MOUSE]	-0.112029	0.0452991	-0.00700823	-0.0920243	-0.0754685	-0.146344	0.269821	0.0808046	0.0170775	0.0198729	0.0805207	0.0834854	0.0386435	-0.00721027	-0.0442865	0.156058	0.0554073	0.108454	-0.604321	0.133249	0.159766	-0.0117988	0.00740162	-0.0959846	-0.123667	0.150904	0.274367	0.249137	-0.739117	0.128991
Q9D7H3	RNA 3'-terminal phosphate cyclase OS=Mus musculus GN=RtcA PE=2 SV=2 - [RTCA_MOUSE]	-0.111561	0.0619487	0.0062611	-0.125041	0.065371	-0.122853	-0.0797728	0.165446	0.0730328	0.0671683	0.0431245	0.131365	0.04886	-0.205856	-0.00259554	0.0634688	0.0325021	0.0474773	-0.309068	0.150723	NA	NA	NA	NA	NA	NA	NA	NA	NA	NA
Q9CZX9	ER membrane protein complex subunit 4 OS=Mus musculus GN=Emc4 PE=2 SV=1 - [EMC4_MOUSE]	-0.111531	-0.0404397	-0.0531519	0.184246	0.269984	-0.140465	-0.238672	0.170943	0.00810418	-0.0490174	NA	NA	NA	NA	NA	NA	NA	NA	NA	NA	-0.227105	-0.087795	-0.062272	0.303678	0.201001	-0.0886045	-0.121072	-0.0531649	0.158778	-0.0234433
Q9DBR3	Armadillo repeat-containing protein 8 OS=Mus musculus GN=Armc8 PE=2 SV=2 - [ARMC8_MOUSE]	-0.1115	-0.016226	-0.103298	-0.241779	0.0397194	-0.0281689	-0.0284231	0.167929	0.134323	0.187424	0.0150071	0.00197403	-0.0343944	0.0268351	0.129752	0.0466889	0.0832341	0.043953	-0.557029	0.24398	0.0735092	-0.0833875	-0.0448592	0.0419532	-0.0427542	0.138854	0.22067	0.228166	-0.625693	0.0935421
E9PVG8	Protein 9530053A07Rik OS=Mus musculus GN=9530053A07Rik PE=1 SV=1 - [E9PVG8_MOUSE]	-0.111421	0.972319	0.0376982	0.0316957	-0.0811001	-0.304842	-0.14109	-0.184146	-0.231028	0.0119153	NA	NA	NA	NA	NA	NA	NA	NA	NA	NA	NA	NA	NA	NA	NA	NA	NA	NA	NA	NA
Q9CR02	Translation machinery-associated protein 16 OS=Mus musculus GN=Tma16 PE=2 SV=1 - [TMA16_MOUSE]	-0.111186	0.0591637	0.0623911	-0.0830937	-0.0929943	0.181377	-0.266687	0.0860849	-0.0377294	0.202674	NA	NA	NA	NA	NA	NA	NA	NA	NA	NA	-0.0266961	-0.0660283	0.101798	-0.0673079	-0.0640183	0.00162517	0.0570652	0.308908	-0.399923	0.154577
Q9D753	Exosome complex component RRP43 OS=Mus musculus GN=Exosc8 PE=2 SV=1 - [EXOS8_MOUSE]	-0.111149	-0.117018	-0.140745	-0.105477	0.691785	-0.14617	-0.0259551	0.0367344	-0.0729512	-0.0090544	-0.0221032	0.0523862	0.0463076	-0.0740883	0.100693	0.129988	0.0221465	0.0654108	-0.348297	0.0275565	0.00839752	-0.0413233	-0.0798665	0.0507317	-0.121923	0.0360129	-0.0220988	-0.0725487	0.373386	-0.130768
P17427	AP-2 complex subunit alpha-2 OS=Mus musculus GN=Ap2a2 PE=1 SV=2 - [AP2A2_MOUSE]	-0.111095	-0.0571331	0.0221118	-0.10969	-0.0385259	0.0479696	0.0353903	0.155855	0.00680219	0.0483148	-0.000254298	-0.0338772	0.0372201	0.00573811	0.0890307	0.0390002	0.0574334	0.0468711	-0.255	0.0138383	-0.0214601	-0.0770366	-0.0100331	0.10672	0.0878423	0.0235295	0.098439	0.0596186	-0.231844	-0.0357758
Q9CY27	Very-long-chain enoyl-CoA reductase OS=Mus musculus GN=Tecr PE=1 SV=1 - [TECR_MOUSE]	-0.110914	-0.138594	-0.456213	0.201967	1.13423	-0.431372	-0.00789252	-0.0178639	-0.095034	-0.0783172	-0.314739	-0.211251	-0.173854	1.01535	-0.0146867	-0.133543	-0.04829	-0.140621	0.104514	-0.0828755	0.106663	-0.0294195	0.0649487	0.0900708	0.0692554	0.0774437	-0.0642793	0.100272	-0.486565	0.0716096
Q9D6K8	FUN14 domain-containing protein 2 OS=Mus musculus GN=Fundc2 PE=2 SV=1 - [FUND2_MOUSE]	-0.110723	0.0831389	0.0558775	-0.0694136	0.377019	0.236782	-0.372167	-0.0338984	-0.165035	-0.0015806	NA	NA	NA	NA	NA	NA	NA	NA	NA	NA	-0.106135	-0.0304144	-0.121696	0.11757	0.0184077	0.258477	-0.0996498	0.190734	-0.290004	0.062709
Q9QZ88	Vacuolar protein sorting-associated protein 29 OS=Mus musculus GN=Vps29 PE=1 SV=1 - [VPS29_MOUSE]	-0.110448	0.0216523	-0.157939	-0.122196	-0.124876	-0.0530682	0.100516	0.131409	0.177613	0.137338	-0.0413199	-0.0411502	0.0222436	-0.00699143	0.00995475	-0.00196304	0.0775402	0.118313	-0.202986	0.0663593	0.0988053	-0.000299574	0.1003	-0.322027	-0.178433	0.0513738	0.208052	0.158588	-0.204812	0.0884534
O35379	Multidrug resistance-associated protein 1 OS=Mus musculus GN=Abcc1 PE=1 SV=1 - [MRP1_MOUSE]	-0.110252	-0.0451755	-0.0975842	0.000935692	0.0480886	0.0634345	0.0682272	0.0252347	0.00578198	0.0413091	0.0250287	-0.363286	-0.097842	0.261979	0.239912	-0.0511231	-0.148816	0.126303	-0.122925	0.130769	-0.0385094	-0.0516396	0.0121957	-0.00197348	-0.0293325	-0.201058	-0.148392	-0.0672879	0.536076	-0.0100792
Q5SW19	Clustered mitochondria protein homolog OS=Mus musculus GN=Cluh PE=2 SV=2 - [CLU_MOUSE]	-0.109977	0.0403212	-0.0991738	-0.218439	-0.0826662	0.00614465	0.0327065	0.14471	0.144379	0.141994	0.0213096	-0.0185702	-0.0966221	-0.207094	-0.0233219	0.144993	0.0518245	0.0676164	-0.113203	0.173068	0.0511883	-0.0175435	-0.0343521	-0.300652	-0.234879	0.0945495	0.121845	0.177246	-0.0245947	0.167192
Q8BXQ2	GPI transamidase component PIG-T OS=Mus musculus GN=Pigt PE=1 SV=2 - [PIGT_MOUSE]	-0.109953	-0.0634363	-0.0634946	0.0592268	0.149956	-0.0615532	-0.295897	0.107714	0.100243	0.177194	-0.0700625	-0.165176	-0.156095	0.174679	0.164892	0.0525618	-0.0368024	0.0448369	-0.116024	0.107191	-0.00164558	-0.0157193	-0.0712001	0.178638	0.0756627	0.0332436	0.119577	0.199772	-0.577813	0.0594851
Q8BTX9	Inactive hydroxysteroid dehydrogenase-like protein 1 OS=Mus musculus GN=Hsdl1 PE=2 SV=1 - [HSDL1_MOUSE]	-0.109907	0.0393449	0.0162244	0.0199911	0.292493	-0.140439	-0.375294	0.100981	0.0744436	0.082161	0.0112133	-0.100912	0.0790213	0.161765	0.312773	0.0397784	-0.139295	-0.0630717	-0.339968	0.0386949	0.123385	-0.0297792	-0.0270391	0.341699	0.261125	-0.14642	-0.136385	0.0571884	-0.407415	-0.0363592
Q8BHJ9	Pre-mRNA-splicing factor SLU7 OS=Mus musculus GN=Slu7 PE=1 SV=1 - [SLU7_MOUSE]	-0.109797	0.161073	0.067656	-0.101028	0.00488333	-0.0658969	-0.0207076	0.00500188	0.101555	-0.0427407	0.0382551	0.160366	0.181253	-0.00079393	0.0481784	0.12629	-0.033837	0.0248927	-0.580577	0.0359736	-0.0415874	0.117878	-0.00659019	-0.0237503	-0.0271884	-0.0941923	0.0767228	-0.099884	0.0922286	0.00636292
Q9WVK4	EH domain-containing protein 1 OS=Mus musculus GN=Ehd1 PE=1 SV=1 - [EHD1_MOUSE]	-0.109658	-0.124486	-0.146447	-0.183254	0.0689928	0.118175	-0.0446904	0.0654395	0.120781	0.235147	-0.11484	-0.0215109	-0.0616595	-0.243461	-0.0840879	0.0713269	0.126961	0.125292	-0.026578	0.228557	-0.0597368	-0.109165	-0.0720315	-0.205237	-0.172655	0.0401725	0.0390042	0.136302	0.215033	0.188313
Q9CWP6	Motile sperm domain-containing protein 2 OS=Mus musculus GN=Mospd2 PE=1 SV=2 - [MSPD2_MOUSE]	-0.109466	-0.101632	-0.159031	0.0508023	0.252743	-0.142302	-0.225481	0.231146	0.0930702	0.11015	0.0311776	-0.174315	-0.128659	0.221004	0.228656	-0.0427021	0.0586737	0.0696208	-0.309053	0.0455964	-0.0133237	-0.0702756	-0.107768	0.261287	0.12507	-0.0181889	0.0857759	0.0872096	-0.325571	-0.0242159
P60229	Eukaryotic translation initiation factor 3 subunit E OS=Mus musculus GN=Eif3e PE=1 SV=1 - [EIF3E_MOUSE]	-0.109103	0.0399024	-0.0562671	-0.270234	-0.0104788	-0.135397	-0.105668	0.240835	0.142736	0.263674	-0.0536272	-0.124821	-0.0801429	-0.102929	0.0256692	0.0778804	0.15802	0.136518	-0.198417	0.161848	0.0589074	-0.117203	-0.024522	-0.0155308	-0.0703278	0.123172	0.111081	0.18864	-0.43706	0.182843
Q9QZD8	Mitochondrial dicarboxylate carrier OS=Mus musculus GN=Slc25a10 PE=1 SV=2 - [DIC_MOUSE]	-0.109014	-0.0488661	-0.0628053	0.00897978	-0.152879	0.104699	0.00247829	0.179391	0.0947911	-0.0167761	-0.0259973	-0.147688	-0.0776572	-0.00478023	0.132208	-0.0693455	-0.0012937	0.0593216	0.142521	-0.00728934	-0.0314781	0.139935	-0.0753894	-0.0937139	-0.0979283	-0.139898	0.0316518	0.181529	0.028536	0.0567555
Q8BMD8	Calcium-binding mitochondrial carrier protein SCaMC-1 OS=Mus musculus GN=Slc25a24 PE=1 SV=1 - [SCMC1_MOUSE]	-0.108957	0.0837489	0.0783059	0.0531355	0.0484829	0.0240755	-0.152368	0.0506096	-0.0242636	-0.0527699	0.0163228	-0.0145593	-0.0407418	0.108148	0.0463924	0.0525883	-0.0308646	-0.033276	-0.00891873	-0.0950914	-0.0559601	0.0599346	0.00591139	0.139682	0.0755087	-0.0159374	-0.0380159	0.05136	-0.0318949	-0.190589
Q9CQ49	Nuclear cap-binding protein subunit 2 OS=Mus musculus GN=Ncbp2 PE=1 SV=1 - [NCBP2_MOUSE]	-0.108915	-0.0800545	-0.0421617	-0.125525	-0.182407	-0.0711588	0.515762	0.0620947	0.0114273	0.0209382	-0.00391714	0.217149	0.0868504	-0.188224	0.0400767	0.215406	0.0706843	0.0143957	-0.562434	0.110014	NA	NA	NA	NA	NA	NA	NA	NA	NA	NA
Q6ZQ08	CCR4-NOT transcription complex subunit 1 OS=Mus musculus GN=Cnot1 PE=1 SV=2 - [CNOT1_MOUSE]	-0.108743	-0.096736	-0.145348	-0.113211	-0.10518	-0.0284385	0.0826326	0.15742	0.1631	0.194505	-0.0607381	-0.0291594	-0.00895659	-0.119579	0.0153635	0.0603537	0.0775468	0.128827	-0.187373	0.123715	-0.0418693	-0.132333	-0.127934	-0.030173	-0.0459344	0.0180231	-0.0485269	0.00636009	0.285502	0.116886
B1AVZ0	Uracil phosphoribosyltransferase homolog OS=Mus musculus GN=Uprt PE=2 SV=1 - [UPP_MOUSE]	-0.10863	-0.105267	0.0841054	-0.031285	-0.143044	-0.128332	-0.0302282	0.147776	0.151853	0.163051	NA	NA	NA	NA	NA	NA	NA	NA	NA	NA	-0.0376084	-0.0268911	-0.0974545	-0.137323	-0.116167	0.011754	-0.0326242	-0.0522317	0.48549	0.00305533
Q9ERK4	Exportin-2 OS=Mus musculus GN=Cse1l PE=2 SV=1 - [XPO2_MOUSE]	-0.1086	-0.130274	-0.251536	-0.260383	-0.116499	0.033872	0.063886	0.269855	0.217532	0.282146	-0.0599432	-0.115967	-0.195411	-0.185078	-0.0333568	0.131429	0.276799	0.199153	-0.336227	0.318601	0.0802701	-0.127627	-0.0923102	-0.00345194	-0.102027	0.149459	0.109994	0.207714	-0.450645	0.228623
Q64735	Complement component receptor 1-like protein OS=Mus musculus GN=Cr1l PE=1 SV=1 - [CR1L_MOUSE]	-0.108447	-0.100787	0.00384335	-0.0673155	0.270508	-0.184627	-0.103896	0.0499985	0.124578	0.116144	NA	NA	NA	NA	NA	NA	NA	NA	NA	NA	NA	NA	NA	NA	NA	NA	NA	NA	NA	NA
Q9JIS8	Solute carrier family 12 member 4 OS=Mus musculus GN=Slc12a4 PE=1 SV=2 - [S12A4_MOUSE]	-0.108394	-0.048282	-0.0599413	0.0564882	0.0137951	-0.118747	-0.183933	0.128271	0.226873	0.0938699	0.0777917	-0.0589413	-0.0133795	0.110408	-0.0239598	-0.0103307	0.0515289	0.117742	-0.581944	0.331085	0.134339	0.0986444	0.0691185	0.103752	-0.0387988	0.0418609	0.0873768	0.0844645	-0.732763	0.152005
P00405	Cytochrome c oxidase subunit 2 OS=Mus musculus GN=Mtco2 PE=1 SV=1 - [COX2_MOUSE]	-0.108259	-0.0798616	-0.224657	-0.0890932	0.737593	-0.426749	-0.568081	0.42319	0.0894825	0.246435	-0.0107675	-0.282976	-0.203127	0.596665	0.556897	-0.230313	-0.0611801	0.174169	-0.637185	0.0978187	0.155736	-0.0697201	-0.0955599	0.729048	0.644243	-0.0517004	-0.232968	0.321851	-1.20562	-0.195305
Q6P9R2	Serine/threonine-protein kinase OSR1 OS=Mus musculus GN=Oxsr1 PE=1 SV=1 - [OXSR1_MOUSE]	-0.108061	0.0281811	0.00680406	-0.130186	-0.0965848	0.018236	0.0734739	0.0135506	-0.0160136	0.210599	0.0411012	0.166717	0.0620886	-0.162725	-0.0343839	0.140575	0.118204	0.0273665	-0.435634	0.0766907	0.0945204	0.0343285	0.130582	0.0499282	0.119233	-0.0366981	0.0130151	0.137044	-0.687889	0.145936
Q9JIF7	Coatomer subunit beta OS=Mus musculus GN=Copb1 PE=1 SV=1 - [COPB_MOUSE]	-0.107694	-0.0476318	-0.116902	-0.186534	0.060286	0.0141196	-0.0410724	0.144933	0.0678971	0.212598	-0.00184912	-0.0938909	-0.0712347	0.0242517	0.0306595	-0.0181175	0.0598575	0.10205	-0.121673	0.0899464	0.068703	-0.121523	-0.0649041	0.113879	0.0703794	-0.0150857	0.00986405	0.0943552	-0.247822	0.0921533
Q99LE6	ATP-binding cassette sub-family F member 2 OS=Mus musculus GN=Abcf2 PE=2 SV=1 - [ABCF2_MOUSE]	-0.107519	0.00435296	-0.10052	-0.167816	-0.0963386	-0.0525272	-0.0919329	0.202116	0.228366	0.181819	-0.0217162	0.0183347	0.00139242	-0.115277	-0.0685216	0.0785973	0.0867932	0.104334	-0.249885	0.165948	-0.0576377	-0.0959417	-0.0305362	-0.142145	-0.179282	0.174372	0.13077	0.119802	-0.113407	0.194006
Q8BKZ9	Pyruvate dehydrogenase protein X component, mitochondrial OS=Mus musculus GN=Pdhx PE=2 SV=1 - [ODPX_MOUSE]|Pyruvate dehydrogenase protein X component, mitochondrial OS=Mus musculus GN=Pdhx PE=1 SV=1 - [ODPX_MOUSE]	-0.10723	-0.0736409	0.0440794	0.13831	-0.0469383	0.0645505	0.48351	-0.160615	-0.197823	-0.144203	0.27641	0.25908	0.277158	-0.0116554	0.227033	0.220234	0.0814716	-0.1515	-1.29024	0.11201	0.241195	0.20083	0.224429	0.0855357	0.229552	-0.164674	-0.11102	-0.184588	-0.302409	-0.218851
Q09143	High affinity cationic amino acid transporter 1 OS=Mus musculus GN=Slc7a1 PE=1 SV=1 - [CTR1_MOUSE]	-0.107052	-0.143614	-0.235579	-0.186288	0.306357	-0.217873	-0.157658	0.260062	0.171095	0.31055	-0.102812	-0.432698	-0.225214	0.491921	0.431342	-0.166945	0.129838	0.230185	-0.614727	0.259108	0.0123902	-0.104908	-0.134369	0.297959	0.242473	0.0777407	-0.102872	0.0417882	-0.288148	-0.0420533
Q4FK66	Pre-mRNA-splicing factor 38A OS=Mus musculus GN=Prpf38a PE=1 SV=1 - [PR38A_MOUSE]	-0.10692	-0.0521074	-0.037615	-0.218294	-0.527331	-0.254559	0.174306	0.413988	0.280218	0.328313	-0.0774678	0.318345	0.134202	-0.33956	-0.172126	0.427002	0.231906	0.25502	-0.989565	0.212244	NA	NA	NA	NA	NA	NA	NA	NA	NA	NA
P11688	Integrin alpha-5 OS=Mus musculus GN=Itga5 PE=1 SV=3 - [ITA5_MOUSE]	-0.106683	0.0461075	0.0742035	-0.0205518	0.0573347	-0.283918	-0.106414	0.0800044	0.14059	0.119326	0.0701969	0.0994032	0.0439345	0.147004	0.12813	-0.265708	-0.191583	-0.165773	0.118856	0.0155389	0.104368	-0.0254218	0.0183288	0.171178	0.0778401	-0.0686752	-0.0451627	0.0220806	-0.357977	0.103442
Q14CH7	Alanine--tRNA ligase, mitochondrial OS=Mus musculus GN=Aars2 PE=2 SV=1 - [SYAM_MOUSE]	-0.106624	0.0273379	-0.026276	0.0171569	0.154906	-0.0279524	0.0911699	0.125246	-0.0033943	-0.251569	NA	NA	NA	NA	NA	NA	NA	NA	NA	NA	0.0253571	-0.0231247	0.0169271	-0.0918425	-0.0806397	0.0349635	-0.0274154	0.0317814	0.102148	0.0118453
Q91YQ5	Dolichyl-diphosphooligosaccharide--protein glycosyltransferase subunit 1 OS=Mus musculus GN=Rpn1 PE=1 SV=1 - [RPN1_MOUSE]	-0.106482	0.0102522	-0.0535579	0.0432872	0.118569	-0.121437	0.0117286	0.0175641	0.0379496	0.0421261	-0.000105414	-0.0761368	-0.0207813	0.205713	0.164573	-0.0445079	-0.0590013	0.0247493	-0.206084	0.0115813	0.0157387	-0.0073873	-0.0231829	0.156758	0.106221	-0.0234318	-0.00447747	0.0329148	-0.234036	-0.019118
Q9CPS7	RNA-binding protein PNO1 OS=Mus musculus GN=Pno1 PE=2 SV=1 - [PNO1_MOUSE]	-0.106366	0.0539565	-0.000133557	-0.0546085	-0.104899	-0.155727	-0.0734495	-0.0175392	0.248796	0.209971	0.0171544	0.119492	0.0762449	-0.384142	-0.0420832	0.148667	0.10822	0.0818142	-0.134293	0.00892499	0.0157477	-0.0448252	-0.104055	-0.0862747	-0.0476316	0.0372967	0.0558063	-0.02145	0.160522	0.0348635
Q9CYN2	Signal peptidase complex subunit 2 OS=Mus musculus GN=Spcs2 PE=1 SV=1 - [SPCS2_MOUSE]	-0.106318	-0.0071037	-0.0298408	0.0535105	0.258859	-0.13909	-0.152609	-0.00724312	0.050034	0.0798012	0.062627	-0.105219	-0.00207532	0.397715	0.294364	-0.0415086	-0.0418363	-0.0194037	-0.536389	-0.00827426	0.0293754	0.0669757	0.0390538	0.278776	0.224092	-0.201461	-0.0256167	-0.0138421	-0.283968	-0.113385
Q8BFP9	[Pyruvate dehydrogenase (acetyl-transferring)] kinase isozyme 1, mitochondrial OS=Mus musculus GN=Pdk1 PE=1 SV=2 - [PDK1_MOUSE]	-0.106201	-0.0123088	-0.00273916	-0.0474674	0.00546792	0.221184	0.076391	-0.0539003	0.0239609	-0.104387	-0.0248101	0.0692797	0.0584642	-0.00124308	0.0952571	0.215938	0.172557	0.135446	-0.779556	0.0586683	NA	NA	NA	NA	NA	NA	NA	NA	NA	NA
P21958	Antigen peptide transporter 1 OS=Mus musculus GN=Tap1 PE=2 SV=3 - [TAP1_MOUSE]	-0.106097	-0.0263992	-0.0516789	0.0544768	0.135632	0.162264	0.000831393	-0.0645537	-0.00751456	-0.0969611	-0.0130768	-0.044388	0.00987038	0.165891	0.198574	-0.0341719	0.0118552	0.104134	-0.430719	0.0320316	NA	NA	NA	NA	NA	NA	NA	NA	NA	NA
Q9DCS9	NADH dehydrogenase [ubiquinone] 1 beta subcomplex subunit 10 OS=Mus musculus GN=Ndufb10 PE=1 SV=3 - [NDUBA_MOUSE]	-0.10591	0.0860218	0.0783315	0.0112842	-0.0955781	-0.0703235	0.0279908	0.112684	-0.00822547	-0.0362759	-0.11461	0.160377	0.0671386	-0.114499	0.0360602	0.191148	0.163505	0.0228588	-0.44653	0.0345504	0.0300181	0.0857159	-0.0360476	-0.00203613	-0.110929	0.201508	0.148208	0.0570282	-0.325231	-0.0482353
Q80UZ2	Protein SDA1 homolog OS=Mus musculus GN=Sdad1 PE=1 SV=1 - [SDA1_MOUSE]	-0.105748	-0.0640171	-0.0444197	-0.0340054	0.0676501	-0.153315	-0.0313742	0.113193	0.134889	0.117147	-0.0605135	-0.103768	-0.094878	0.169676	-0.0043644	-0.100807	-0.0422595	0.107679	0.133917	-0.00468205	-0.137314	-0.0265712	-0.143637	0.144463	0.110916	-0.0763081	-0.0830837	0.10518	0.114857	-0.00850158
Q8R317	Ubiquilin-1 OS=Mus musculus GN=Ubqln1 PE=1 SV=1 - [UBQL1_MOUSE]	-0.105389	-0.112465	-0.182632	-0.319685	-0.137135	-0.142841	0.531094	0.175224	0.120527	0.173302	0.0116934	0.148293	0.0567986	0.00064534	0.144749	0.111671	0.0178509	0.198099	-0.792145	0.102345	-0.0781616	-0.095802	0.110237	-0.151663	-0.205769	0.0438976	0.306057	0.124306	-0.141639	0.0885372
Q80UK8	Integrator complex subunit 2 OS=Mus musculus GN=Ints2 PE=2 SV=2 - [INT2_MOUSE]	-0.105009	-0.00106336	-0.0470199	-0.0899656	0.246866	0.00473554	-0.306607	0.200743	0.0430628	0.0542575	-0.126876	0.0767124	0.0231855	0.104017	0.191521	0.0771502	0.0248408	0.28344	-0.832688	0.178697	NA	NA	NA	NA	NA	NA	NA	NA	NA	NA
Q921S7	39S ribosomal protein L37, mitochondrial OS=Mus musculus GN=Mrpl37 PE=2 SV=1 - [RM37_MOUSE]	-0.104776	0.205736	-0.048528	0.0608306	0.143315	-0.109064	-0.0145112	0.028741	-0.0838609	-0.0778816	0.00982103	-0.0550994	-0.0788832	0.223481	0.0373154	-0.028823	-0.0928682	-0.0681329	0.128324	-0.0751345	NA	NA	NA	NA	NA	NA	NA	NA	NA	NA
Q80SY5	Pre-mRNA-splicing factor 38B OS=Mus musculus GN=Prpf38b PE=1 SV=1 - [PR38B_MOUSE]	-0.104539	0.03557	-0.0870561	-0.0371028	0.210242	-0.0458554	0.0660644	0.0144357	-0.108353	0.0565944	-0.147578	-0.124499	-0.164346	0.313302	-0.00858581	-0.0934629	-0.0734937	0.0259364	0.264733	0.00799388	-0.106447	0.00621921	-0.0801	0.157458	0.0673794	-0.339813	-0.200522	-0.163525	0.736869	-0.0775195
P28658	Ataxin-10 OS=Mus musculus GN=Atxn10 PE=1 SV=2 - [ATX10_MOUSE]	-0.104482	-0.0529226	-0.139838	-0.277844	0.0167666	0.0835468	-0.0605933	0.135422	0.159235	0.24071	-0.100706	-0.00667825	-0.0922439	-0.141446	0.0198977	0.177915	0.186538	0.264744	-0.587123	0.279102	0.0327928	-0.0810283	-0.0326019	-0.101638	-0.0364679	0.0350073	0.123093	0.131285	-0.271034	0.200592
P20664	DNA primase small subunit OS=Mus musculus GN=Prim1 PE=1 SV=1 - [PRI1_MOUSE]	-0.104155	-0.0374329	-0.242258	-0.2376	-0.0664958	0.109364	-0.074134	0.172233	0.209602	0.270876	0.00714787	0.118332	0.00541603	-0.259405	-0.0601852	0.122092	0.141406	0.111215	-0.359854	0.173835	0.0270405	-0.167105	-0.108201	-0.141475	0.0106004	0.0345302	-0.0166601	0.249085	0.0237176	0.0884679
Q9D2M8	Ubiquitin-conjugating enzyme E2 variant 2 OS=Mus musculus GN=Ube2v2 PE=2 SV=4 - [UB2V2_MOUSE]	-0.104023	0.0551805	-0.119825	-0.0728794	-0.183293	0.325887	0.0927462	-0.0556588	-0.0486174	0.110483	NA	NA	NA	NA	NA	NA	NA	NA	NA	NA	0.12918	-0.0402315	0.113443	-0.189742	-0.309575	-0.0883078	-0.0412922	0.0704307	0.21278	0.143315
Q9JJA4	Ribosome biogenesis protein WDR12 OS=Mus musculus GN=Wdr12 PE=2 SV=1 - [WDR12_MOUSE]	-0.103752	0.0712392	0.0261468	-0.173357	-0.0135265	-0.0839932	0.0441793	0.10804	0.041587	0.0834361	0.0449603	0.0622001	0.0600198	0.0185176	0.0587131	0.0639313	-0.0288198	0.0408975	-0.342637	0.0222169	0.0522712	0.0446109	0.0566203	-0.0185463	-0.0677876	0.0522142	0.135818	0.0207918	-0.377822	0.10183
Q3UDE2	Tubulin--tyrosine ligase-like protein 12 OS=Mus musculus GN=Ttll12 PE=2 SV=1 - [TTL12_MOUSE]	-0.103314	-0.0837114	-0.093609	-0.0904176	0.00437181	0.101934	0.0606749	0.0382926	0.0390686	0.126711	0.107001	-0.0410106	-0.0496783	-0.0561833	0.0626263	0.00832359	0.0269647	0.00884247	-0.0816551	0.0147691	0.13451	0.0167489	0.0447677	-0.0438864	0.0333249	-0.126101	-0.0527078	0.0128557	-0.0224615	0.00294974
P34884	Macrophage migration inhibitory factor OS=Mus musculus GN=Mif PE=1 SV=2 - [MIF_MOUSE]	-0.103058	0.108305	-0.00610742	0.0167454	-0.368052	0.0618918	0.106858	0.0472554	0.0881	0.0480619	-0.0980669	-0.416975	-0.145399	-0.0810285	-0.315965	-0.293673	0.0790895	0.0119951	1.18332	0.0766974	-0.0622276	-0.0401853	-0.0252881	-0.308479	-0.375599	0.0665679	0.148727	0.0745868	0.157281	0.364615
P70227	Inositol 1,4,5-trisphosphate receptor type 3 OS=Mus musculus GN=Itpr3 PE=1 SV=3 - [ITPR3_MOUSE]	-0.102946	-0.0989231	-0.169123	0.0132058	0.0848843	-0.150691	-0.130369	0.258231	0.147789	0.147942	-0.0148135	-0.173132	-0.1092	0.161702	0.172448	0.0524823	0.0926516	0.0995234	-0.440161	0.158498	0.00428889	-0.19443	-0.163065	0.370842	0.315356	0.0703849	-0.0426358	0.16604	-0.543755	0.0169743
B2RS91	RNA polymerase I-specific transcription initiation factor RRN3 OS=Mus musculus GN=Rrn3 PE=1 SV=1 - [RRN3_MOUSE]	-0.102902	0.0373058	-0.0170151	-0.236482	-0.0887378	-0.0851577	-0.13706	0.230984	0.117876	0.281189	NA	NA	NA	NA	NA	NA	NA	NA	NA	NA	NA	NA	NA	NA	NA	NA	NA	NA	NA	NA
A6X919	Probable C-mannosyltransferase DPY19L1 OS=Mus musculus GN=Dpy19l1 PE=2 SV=1 - [D19L1_MOUSE]	-0.102738	0.0140341	-0.0603153	-0.0919677	-0.184781	-0.0650697	0.066332	0.114791	0.11286	0.196855	-0.0217379	-0.0796245	-0.0230349	0.231056	0.10684	0.218462	0.110183	0.302396	-0.990281	0.145742	-0.0696942	-0.234975	-0.14807	0.0316239	-0.146359	0.0307406	0.355339	0.209517	-0.379059	0.350938
Q99JT1	Glutamyl-tRNA(Gln) amidotransferase subunit B, mitochondrial OS=Mus musculus GN=Pet112 PE=2 SV=1 - [GATB_MOUSE]|Glutamyl-tRNA(Gln) amidotransferase subunit B, mitochondrial OS=Mus musculus GN=Gatb PE=1 SV=1 - [GATB_MOUSE]	-0.102543	0.0613896	0.171855	0.0221602	-0.0972748	-0.157486	0.056075	0.0698147	-0.0122188	-0.011772	NA	NA	NA	NA	NA	NA	NA	NA	NA	NA	0.0338872	0.121138	0.00755793	-0.0274903	-0.0794983	-0.324154	-0.170634	-0.223088	0.786351	-0.12407
Q6PGF7	Exocyst complex component 8 OS=Mus musculus GN=Exoc8 PE=1 SV=1 - [EXOC8_MOUSE]	-0.102535	-0.00191973	-0.122362	-0.173577	0.028388	-0.191385	-0.0968632	0.216343	0.181463	0.262449	0.0650616	0.0256749	-0.068069	0.0808854	0.0518233	-0.0136932	-0.138698	0.0664879	-0.129065	0.0595919	NA	NA	NA	NA	NA	NA	NA	NA	NA	NA
A2BH40	AT-rich interactive domain-containing protein 1A OS=Mus musculus GN=Arid1a PE=1 SV=1 - [ARI1A_MOUSE]	-0.102521	-0.0563053	0.0512148	0.167305	-0.00255285	-0.138176	0.0129481	0.076905	-0.0112434	0.00242487	0.00361618	-0.00257068	-0.0593799	0.153112	0.177107	-0.0496196	-0.116636	0.00199066	-0.0437414	-0.0638787	-0.00527333	0.0375794	-0.115051	0.142987	0.0189401	-0.101397	-0.0924318	-0.163332	0.268986	0.00899355
Q9CQW1	Synaptobrevin homolog YKT6 OS=Mus musculus GN=Ykt6 PE=2 SV=1 - [YKT6_MOUSE]	-0.102395	-0.104047	-0.256939	-0.133248	0.114503	-0.141883	-0.126718	0.227247	0.219791	0.303689	-0.0538239	-0.0673488	-0.143293	-0.131813	-0.0862789	0.140165	0.204967	0.184024	-0.356242	0.309644	0.064034	-0.174236	-0.126758	0.256697	0.0331482	-0.0112905	0.0966852	0.248342	-0.670604	0.283982
Q9R0M6	Ras-related protein Rab-9A OS=Mus musculus GN=Rab9a PE=1 SV=1 - [RAB9A_MOUSE]	-0.102232	-0.068367	-0.0864748	0.0135252	0.184813	-0.237303	0.156756	0.0885315	0.0569762	-0.00622489	NA	NA	NA	NA	NA	NA	NA	NA	NA	NA	NA	NA	NA	NA	NA	NA	NA	NA	NA	NA
Q8BMA6	Signal recognition particle subunit SRP68 OS=Mus musculus GN=Srp68 PE=2 SV=2 - [SRP68_MOUSE]	-0.102053	0.0366694	0.0272649	-0.0730311	-0.0201307	0.0283557	0.0135661	0.0886456	-0.00789473	0.00860771	0.0953332	0.0469393	0.0255686	-0.11205	0.00610464	0.0806883	0.0253954	-0.133595	-0.0359002	0.00151528	0.167167	0.0580995	0.283537	-0.214118	-0.211567	-0.150773	-0.025041	0.118867	-0.00311694	-0.0230552
Q9CZW4	Long-chain-fatty-acid--CoA ligase 3 OS=Mus musculus GN=Acsl3 PE=1 SV=2 - [ACSL3_MOUSE]	-0.101914	0.0331271	0.0122612	-0.015089	0.44262	-0.251906	-0.186521	0.0774392	-0.0816357	0.0716173	NA	NA	NA	NA	NA	NA	NA	NA	NA	NA	-0.10769	-0.135163	-0.0934527	0.505869	0.510351	0.0525509	-0.0423446	0.0631569	-0.584708	-0.16857
Q61189	Methylosome subunit pICln OS=Mus musculus GN=Clns1a PE=2 SV=1 - [ICLN_MOUSE]	-0.101859	-0.0895102	-0.116072	-0.184134	-0.0485081	0.00776317	0.338446	0.0780647	0.0430388	0.0727712	-0.0919031	0.0481184	0.00942251	-0.140433	-0.0739047	0.0855548	0.0114166	-0.0396598	0.225824	-0.0344366	NA	NA	NA	NA	NA	NA	NA	NA	NA	NA
Q2TBE6	Phosphatidylinositol 4-kinase type 2-alpha OS=Mus musculus GN=Pi4k2a PE=1 SV=1 - [P4K2A_MOUSE]	-0.101824	-0.0869046	-0.085197	0.0962308	-0.0428511	-0.127843	0.306103	0.129703	-0.0116204	-0.0757966	0.0468571	0.131699	0.0169781	-0.184281	-0.0608212	0.0752526	-0.00175052	0.150946	-0.299937	0.125057	NA	NA	NA	NA	NA	NA	NA	NA	NA	NA
Q9CW46	Ribonucleoprotein PTB-binding 1 OS=Mus musculus GN=Raver1 PE=1 SV=2 - [RAVR1_MOUSE]	-0.101722	-0.0558842	-0.0287419	0.0597266	-0.14278	0.157007	0.146546	-0.0262437	-0.00914063	0.00123275	-0.164178	-0.109086	-0.103815	0.196584	0.0531089	0.0292531	-0.153278	0.0995828	0.282059	-0.130231	-0.0237275	0.0642236	0.109388	-0.106893	-0.075221	-0.117585	0.0132599	0.0179366	0.0872352	0.0313828
Q99LC8	Translation initiation factor eIF-2B subunit alpha OS=Mus musculus GN=Eif2b1 PE=2 SV=1 - [EI2BA_MOUSE]	-0.101661	0.127384	0.00202384	-0.113928	-0.154	-0.108017	0.136831	0.0891746	0.0594536	0.0627395	NA	NA	NA	NA	NA	NA	NA	NA	NA	NA	-0.00393414	-0.136687	-0.0678316	-0.00536325	-0.00410588	0.0906296	0.0158365	0.0888183	-0.181623	0.204261
Q99LD9	Translation initiation factor eIF-2B subunit beta OS=Mus musculus GN=Eif2b2 PE=2 SV=1 - [EI2BB_MOUSE]	-0.10154	0.0690732	0.0255501	-0.0557456	0.00391812	0.0496305	-0.14786	-0.0520237	0.0108558	0.198142	0.224138	0.192979	0.130415	-0.32155	0.0875789	0.243716	0.296411	0.229138	-1.49687	0.41404	0.012903	-0.0345111	-0.15871	-0.161731	-0.172356	0.0791118	0.267894	0.198852	-0.381615	0.350162
Q3UQ28	Peroxidasin homolog OS=Mus musculus GN=Pxdn PE=2 SV=2 - [PXDN_MOUSE]	-0.101421	-0.0809793	-0.0962554	0.143181	-0.0676675	-0.0954957	0.127732	0.0626652	0.0481464	0.0600942	0.00169772	-0.0163448	-0.0232349	-0.311582	-0.0495695	0.145611	0.0512242	-0.0535465	0.0432998	0.212445	-0.123966	-0.0877896	-0.030643	-0.0352962	0.0660663	-0.0766298	-0.150355	-0.0404524	0.470398	0.00866811
Q9EQH2	Endoplasmic reticulum aminopeptidase 1 OS=Mus musculus GN=Erap1 PE=2 SV=2 - [ERAP1_MOUSE]	-0.101328	0.0672106	-0.0427136	-0.139098	0.130952	-0.0899586	-0.0229964	0.0636276	0.0433633	0.0909405	-0.00535723	0.0587429	0.0800168	-0.0306924	0.056808	-0.0038847	-0.0505884	0.0704939	-0.30808	0.132541	0.0872374	0.0336567	0.0328137	-0.0412377	0.0643098	0.026298	0.0375163	0.165717	-0.508461	0.10215
Q9D7N9	Adipocyte plasma membrane-associated protein OS=Mus musculus GN=Apmap PE=1 SV=1 - [APMAP_MOUSE]	-0.101246	0.0512481	0.0822448	0.015797	0.0320645	-0.141927	0.00567022	0.0792314	-0.00312198	-0.0199614	0.0130645	0.0692743	0.0480161	0.0770458	0.0877288	0.0995034	-0.00878682	-0.05302	-0.410947	0.0781213	0.144297	0.109495	0.184404	0.0107466	-0.0611696	0.103723	0.215827	0.0718524	-0.694022	-0.0851543
Q3U9G9	Lamin-B receptor OS=Mus musculus GN=Lbr PE=1 SV=2 - [LBR_MOUSE]	-0.101116	-0.0828881	-0.119401	0.128717	0.274923	-0.175737	-0.199329	0.0939699	0.0995423	0.0813178	-0.0680911	-0.23231	-0.15351	0.302189	0.216507	-0.0987392	0.0585601	0.0870571	-0.206526	0.0948626	-0.0191932	-0.16076	-0.115432	0.309257	0.239029	-0.0130252	-0.0738687	0.0705193	-0.215327	-0.0211993
P45700	Mannosyl-oligosaccharide 1,2-alpha-mannosidase IA OS=Mus musculus GN=Man1a1 PE=1 SV=1 - [MA1A1_MOUSE]	-0.101096	-0.0300423	-0.167087	-0.10684	-0.107256	-0.0175848	0.199272	0.10873	0.178861	0.043042	NA	NA	NA	NA	NA	NA	NA	NA	NA	NA	0.0946921	0.024077	0.0562796	0.0739899	0.00968862	0.151225	0.158754	-0.0146686	-0.552965	-0.00107263
Q6PD03	Serine/threonine-protein phosphatase 2A 56 kDa regulatory subunit alpha isoform OS=Mus musculus GN=Ppp2r5a PE=2 SV=1 - [2A5A_MOUSE]	-0.100912	-0.148184	-0.0468439	-0.140849	0.246688	-0.209827	0.00740575	0.119225	0.13096	0.142338	NA	NA	NA	NA	NA	NA	NA	NA	NA	NA	NA	NA	NA	NA	NA	NA	NA	NA	NA	NA
Q91YD3	mRNA-decapping enzyme 1A OS=Mus musculus GN=Dcp1a PE=1 SV=1 - [DCP1A_MOUSE]	-0.100737	0.019422	0.0784777	-0.192273	0.106419	-0.16387	0.118074	0.0458501	-0.0483442	0.13698	NA	NA	NA	NA	NA	NA	NA	NA	NA	NA	0.199889	0.0034652	0.0972697	-0.120977	-0.0503761	0.0639991	0.0751271	0.0680059	-0.43224	0.0958373
Q8BQM4	HEAT repeat-containing protein 3 OS=Mus musculus GN=Heatr3 PE=2 SV=1 - [HEAT3_MOUSE]	-0.100399	-0.12944	-0.190015	-0.604178	-0.0382701	0.105791	0.322965	0.263765	0.109677	0.260103	0.00878633	-0.0159826	-0.043009	-0.0698409	0.0809239	0.168003	0.1058	0.108951	-0.592127	0.248495	-0.0413203	-0.204307	-0.0958005	-0.0550007	-0.100533	0.384864	0.33869	0.37104	-0.950444	0.35281
O88967	ATP-dependent zinc metalloprotease YME1L1 OS=Mus musculus GN=Yme1l1 PE=2 SV=1 - [YMEL1_MOUSE]	-0.100295	-0.00784169	-0.0372486	0.144661	0.0403927	-0.0606173	-0.0684215	0.0514337	0.0384647	-0.000528181	-0.165009	-0.0878059	-0.077377	-0.0432668	0.0152767	0.00105544	0.0350788	-0.0249195	0.325643	0.0213249	0.00323469	-0.0629447	-0.00123435	0.132948	-0.00698394	0.121802	0.0664395	0.222787	-0.54197	0.0659223
O54734	Dolichyl-diphosphooligosaccharide--protein glycosyltransferase 48 kDa subunit OS=Mus musculus GN=Ddost PE=1 SV=2 - [OST48_MOUSE]	-0.100022	0.0690135	-0.00539199	0.14863	0.0356046	-0.0105484	-0.0226894	-0.0582013	-0.0304762	-0.0259192	0.0594114	-0.00624068	0.0178918	0.184544	0.129702	-0.0443052	-0.0799067	-0.0138346	-0.231905	-0.0153575	-0.094107	0.0615626	0.0321211	0.218956	0.181021	-0.182191	0.0025182	0.0683655	-0.224778	-0.0634684
O54950	5'-AMP-activated protein kinase subunit gamma-1 OS=Mus musculus GN=Prkag1 PE=1 SV=2 - [AAKG1_MOUSE]	-0.0999465	-0.0332313	-0.136285	-0.0966527	0.232463	-2.45e-05	-0.0951211	0.0423834	0.0855149	0.100901	0.0337718	0.0604317	-0.0128688	-0.0631214	0.006773	0.106912	0.0575049	0.175039	-0.541234	0.176792	0.20415	-0.0400321	0.0778266	0.10054	0.00476853	0.151977	0.20279	0.235546	-1.25215	0.314587
Q99P31	Hsp70-binding protein 1 OS=Mus musculus GN=Hspbp1 PE=2 SV=1 - [HPBP1_MOUSE]	-0.0998725	0.043812	-0.130677	-0.287759	-0.348052	0.195234	-0.0599226	0.160646	0.247	0.279592	-0.0926867	-0.0851597	-0.166206	-0.245108	-0.077253	0.110982	0.180663	0.171722	-0.0557128	0.258759	0.116298	-0.22295	0.0328696	-0.239509	-0.187089	0.0955374	0.120622	0.0347842	0.105525	0.143912
Q99J45	Nuclear receptor-binding protein OS=Mus musculus GN=Nrbp1 PE=1 SV=1 - [NRBP_MOUSE]	-0.0997496	0.0274891	-0.0365512	-0.307753	-0.216061	0.212099	-0.0332599	0.163325	0.132321	0.158141	0.0261018	0.109926	0.0467901	-0.159608	-0.0755395	0.10033	0.0577706	-0.0778975	-0.184627	0.156754	0.0426477	0.0878195	0.178416	0.00320216	-0.0262924	0.0596196	0.0426715	-0.0269417	-0.358406	-0.00273648
Q91V41	Ras-related protein Rab-14 OS=Mus musculus GN=Rab14 PE=1 SV=3 - [RAB14_MOUSE]	-0.0996251	-0.0902379	-0.0998485	0.0197241	0.219665	-0.206062	0.07351	0.147987	0.0267871	0.00809965	-0.0558493	-0.176866	-0.0993528	0.256703	0.196187	-0.194624	-0.0208982	0.0814475	-0.0558162	0.0690693	-0.00878609	-0.143396	-0.08953	0.310132	0.205601	-0.0644443	-0.106163	0.0326741	-0.172833	0.0367452
Q9DCA5	Ribosome biogenesis protein BRX1 homolog OS=Mus musculus GN=Brix1 PE=2 SV=3 - [BRX1_MOUSE]	-0.0995683	0.0682358	0.0494536	0.138336	-0.0472243	-0.0256078	-0.0459839	0.0483874	-0.0794887	-0.00653956	0.164188	0.165517	0.0774514	0.160056	0.0942972	0.0125832	-0.0414443	-0.252417	-0.437387	0.0571555	0.0915116	0.197847	0.100561	0.291433	0.172079	-0.0162138	0.0442132	-0.00733099	-0.796425	-0.0776759
G3UW40	MCG4620, isoform CRA_b OS=Mus musculus GN=Mcc PE=1 SV=1 - [G3UW40_MOUSE]	-0.0990789	-0.0833142	-0.0637915	-0.0755274	-0.156755	0.0482333	0.241206	0.0157948	0.0725363	0.100696	0.0358328	-0.00069834	-0.0837463	-0.14398	-0.00579689	0.0354491	-0.0425087	-0.093829	0.225587	0.0736901	NA	NA	NA	NA	NA	NA	NA	NA	NA	NA
O35134	DNA-directed RNA polymerase I subunit RPA1 OS=Mus musculus GN=Polr1a PE=1 SV=2 - [RPA1_MOUSE]	-0.0989708	-0.0337285	-0.0981356	-0.00363877	0.141975	-0.00171514	-0.0377674	0.121347	-0.0159041	0.0265383	-0.130161	-0.112111	-0.145867	0.223638	0.106216	-0.0603022	-0.159365	0.0757549	0.229341	-0.0271432	-0.100831	-0.140187	-0.123675	0.0206534	0.0449956	-0.021928	-0.0311253	-0.00495288	0.3772	-0.0201496
Q99P91	Transmembrane glycoprotein NMB OS=Mus musculus GN=Gpnmb PE=1 SV=2 - [GPNMB_MOUSE]	-0.0986441	-0.0902813	-0.241903	-0.194377	-0.723802	0.111363	0.524703	0.252062	0.27536	0.18552	-0.0781777	-0.0921092	-0.186818	0.151255	0.0182253	-0.400966	-0.08915	-0.306889	1.16201	-0.177381	-0.0504469	0.150884	0.0731403	0.176358	0.252346	-0.274864	-0.111501	-0.140126	-0.00391607	-0.0718743
Q9DCN2	NADH-cytochrome b5 reductase 3 OS=Mus musculus GN=Cyb5r3 PE=1 SV=3 - [NB5R3_MOUSE]	-0.098446	-0.10905	-0.312756	0.095861	0.480236	-0.322147	-0.0396717	0.268612	0.0621915	-0.024831	-0.0947451	-0.25721	-0.142227	0.687102	0.686232	-0.192194	-0.14736	0.215633	-0.739695	-0.015536	-0.0685816	-0.0993356	-0.187347	0.361011	0.283805	0.0111413	-0.14933	0.0740329	-0.180386	-0.0450105
Q4VAE3	Transmembrane protein 65 OS=Mus musculus GN=Tmem65 PE=2 SV=1 - [TMM65_MOUSE]	-0.0984265	0.100392	-0.0868387	-0.0767712	0.201996	-0.202848	-0.551603	0.279217	0.189208	0.245673	NA	NA	NA	NA	NA	NA	NA	NA	NA	NA	NA	NA	NA	NA	NA	NA	NA	NA	NA	NA
Q8BJ71	Nuclear pore complex protein Nup93 OS=Mus musculus GN=Nup93 PE=2 SV=1 - [NUP93_MOUSE]	-0.0982621	-0.0706941	-0.0406811	-0.020207	0.0752005	0.0224464	-0.0399939	0.0735981	0.0573771	0.041216	-0.00957386	-0.0382752	-0.0110154	0.0533551	0.107355	0.0450351	-0.0206253	0.0227128	-0.208812	0.0598441	0.0617423	0.00533424	0.0101534	-0.0183318	-0.00117206	0.0930122	0.107127	0.100372	-0.363891	0.00565442
P97765	WW domain-binding protein 2 OS=Mus musculus GN=Wbp2 PE=1 SV=1 - [WBP2_MOUSE]	-0.0978312	-0.0218804	-0.235107	-0.195549	-0.299522	-0.0835607	-0.0707728	0.293602	0.353784	0.356838	NA	NA	NA	NA	NA	NA	NA	NA	NA	NA	NA	NA	NA	NA	NA	NA	NA	NA	NA	NA
O08529	Calpain-2 catalytic subunit OS=Mus musculus GN=Capn2 PE=2 SV=4 - [CAN2_MOUSE]	-0.0977424	-0.0555828	-0.131755	-0.31127	0.121262	0.021141	-0.110003	0.125706	0.105611	0.332634	0.0116328	-0.0166277	-0.00639716	-0.105981	-0.108426	0.035637	0.162308	0.0918126	-0.29277	0.228812	-0.00415199	-0.137957	0.0165845	0.0661234	0.0901581	0.151397	0.0448697	0.156036	-0.453077	0.0700176
Q9CQQ7	ATP synthase F(0) complex subunit B1, mitochondrial OS=Mus musculus GN=Atp5f1 PE=1 SV=1 - [AT5F1_MOUSE]	-0.0975776	0.200491	0.180521	0.0550311	0.0678537	-0.284093	-0.132074	0.0322859	0.0416003	-0.0640385	-0.012483	0.118835	0.0845092	0.195573	0.0654265	-0.05556	-0.102675	-0.0798038	-0.107696	-0.106125	0.14676	0.219804	0.239426	-0.0552294	-0.0658267	-0.0876017	0.0903848	-0.00763564	-0.388793	-0.0912888
O35144	Telomeric repeat-binding factor 2 OS=Mus musculus GN=Terf2 PE=1 SV=3 - [TERF2_MOUSE]	-0.0974639	0.00455546	-0.031714	0.00293183	0.62025	-0.227593	-0.134657	-0.054663	-0.0646917	-0.0169554	NA	NA	NA	NA	NA	NA	NA	NA	NA	NA	-0.299445	-0.326113	-0.332709	0.626093	0.400441	0.546988	-0.0118243	-0.0214526	-0.488156	-0.0938218
P97386	DNA ligase 3 OS=Mus musculus GN=Lig3 PE=1 SV=2 - [DNLI3_MOUSE]	-0.0974424	0.0131148	-0.00749882	-0.0950819	-0.0340021	-0.112015	-0.137545	0.28688	0.089888	0.0937026	0.0339381	0.08312	0.0930217	-0.0683425	0.0015523	0.234246	0.075364	0.187301	-0.735602	0.0954022	0.0434215	-0.0225553	0.00789797	0.187047	0.139396	0.065641	-0.026467	-0.0253447	-0.307692	-0.0613446
Q8R010	Aminoacyl tRNA synthase complex-interacting multifunctional protein 2 OS=Mus musculus GN=Aimp2 PE=1 SV=2 - [AIMP2_MOUSE]	-0.0973221	-0.18559	-0.16185	0.0691111	-0.182855	0.32702	0.0194769	0.0596875	0.062412	0.0899099	-0.255643	-0.0260039	-0.216526	-0.0840228	-0.111675	-0.0740302	0.0337904	-0.0357861	0.796793	-0.0268968	0.00975229	-0.0495813	0.0180872	-0.157615	-0.018931	0.193213	0.105407	0.0386216	-0.147032	0.00807791
Q6PHN9	Ras-related protein Rab-35 OS=Mus musculus GN=Rab35 PE=1 SV=1 - [RAB35_MOUSE]	-0.0966928	-0.113788	-0.129734	-0.146175	0.293615	-0.332439	-0.233157	0.28728	0.159551	0.311539	-0.049131	-0.167796	-0.0888007	0.402913	0.302914	-0.123738	-0.0101006	0.0771884	-0.511751	0.168301	-0.0447303	-0.201678	-0.0932761	0.391919	0.295713	0.118483	-0.126955	0.192653	-0.63562	0.103491
Q9CQC9	GTP-binding protein SAR1b OS=Mus musculus GN=Sar1b PE=1 SV=1 - [SAR1B_MOUSE]	-0.0966744	0.0275818	-0.339903	-0.0194695	-0.391206	-0.120242	0.228767	0.130646	0.209716	0.370784	0.0394136	0.124887	-0.0299418	-0.354516	-0.0467121	0.0287443	0.232375	-0.0445923	-0.143688	0.19403	-0.0449333	-0.0603119	-0.0444074	-0.0524858	-0.0978501	0.251591	-0.0695472	0.158239	-0.251599	0.211304
B2RXS4	Plexin-B2 OS=Mus musculus GN=Plxnb2 PE=1 SV=1 - [PLXB2_MOUSE]	-0.0965755	-0.0610832	-0.099806	-0.0599974	0.130406	-0.0490119	-0.015891	0.138665	0.0222483	0.0910452	-0.0855509	-0.0208213	-0.0531345	0.0884991	0.0415114	0.018985	-0.0180163	0.0592307	-0.0165725	-0.0141307	-0.067307	-0.119676	-0.0214796	0.224919	0.0877112	0.138854	0.0790421	0.0563952	-0.375075	-0.00338433
B1AZI6	THO complex subunit 2 OS=Mus musculus GN=Thoc2 PE=1 SV=1 - [THOC2_MOUSE]	-0.0965415	-0.0974265	-0.12914	-0.137537	0.187524	0.0177168	0.0193748	0.0892688	0.177131	-0.0303706	-0.0832907	0.00756657	-0.0134216	0.100551	0.0424687	0.0877379	0.0223081	0.0971983	-0.316256	0.0551373	0.0922877	0.0241816	0.00495811	-0.000929822	-0.00931871	0.141649	0.118949	0.0934046	-0.485826	0.0206446
Q6ZQL4	WD repeat-containing protein 43 OS=Mus musculus GN=Wdr43 PE=2 SV=2 - [WDR43_MOUSE]	-0.0964738	0.0588564	0.125221	0.0901656	0.0566485	-0.158163	-0.299608	0.10479	0.0827691	0.0357944	0.0467493	0.0122988	0.110562	0.0312369	0.0725096	0.0361509	-0.067808	-0.0704844	-0.228995	0.0577799	0.0301448	0.11119	0.0446416	-0.0723379	-0.0413249	0.00759348	0.133833	0.0531117	-0.237697	-0.0291548
Q9CQM2	ER lumen protein retaining receptor 2 OS=Mus musculus GN=Kdelr2 PE=2 SV=1 - [ERD22_MOUSE]	-0.0964296	-0.199122	-0.0806839	-0.0171849	1.31488	-0.459217	-0.381961	0.0835674	-0.218317	0.0544669	NA	NA	NA	NA	NA	NA	NA	NA	NA	NA	-0.0973763	0.0295829	-0.289416	0.644792	-0.0280373	0.294703	-0.0463572	0.343178	-0.858175	0.00710539
Q8VDL4	ADP-dependent glucokinase OS=Mus musculus GN=Adpgk PE=1 SV=2 - [ADPGK_MOUSE]	-0.0964081	0.0493619	-0.0468931	-0.0952219	-0.0231926	-0.181561	0.13499	0.109538	-0.0253457	0.174732	0.137643	-0.0283438	-0.0332113	0.102469	0.0330364	-0.168315	-0.143946	-0.361751	0.684783	-0.222363	NA	NA	NA	NA	NA	NA	NA	NA	NA	NA
P10107	Annexin A1 OS=Mus musculus GN=Anxa1 PE=1 SV=2 - [ANXA1_MOUSE]	-0.0954107	-0.0922542	-0.24961	-0.0337729	0.284192	0.297525	0.195161	-0.0218593	-0.17604	-0.107931	0.00763647	-0.0957757	-0.15308	-0.0819389	-0.236464	0.032609	-0.0705191	0.402192	0.195597	-0.000256146	-0.059523	0.188002	-0.0775656	-0.285398	-0.495117	0.228922	0.178713	0.291615	0.0736341	-0.0432818
Q91YE6	Importin-9 OS=Mus musculus GN=Ipo9 PE=1 SV=3 - [IPO9_MOUSE]	-0.0950985	-0.114561	-0.216988	-0.312073	0.0331581	0.12806	-0.059623	0.174807	0.252121	0.210198	-0.079668	-0.0759444	-0.12266	0.0155205	-0.0498326	0.0502668	0.141028	0.0664563	-0.118393	0.173226	0.0387638	-0.147408	-0.0174377	-0.0458053	-0.0920863	0.110892	0.103114	0.186614	-0.33608	0.199434
Q9JJG9	Nitric oxide-associated protein 1 OS=Mus musculus GN=Noa1 PE=1 SV=1 - [NOA1_MOUSE]	-0.0949763	-0.0340954	0.068168	0.0929457	-0.149306	-0.297973	0.124236	0.110364	0.171711	0.00892554	-0.0038054	-0.0328739	-0.043638	-0.091547	0.06247	0.168547	-0.047383	0.0971431	-0.156803	0.0478904	NA	NA	NA	NA	NA	NA	NA	NA	NA	NA
Q61466	SWI/SNF-related matrix-associated actin-dependent regulator of chromatin subfamily D member 1 OS=Mus musculus GN=Smarcd1 PE=1 SV=3 - [SMRD1_MOUSE]	-0.0949034	-0.0276476	0.102146	-0.0838718	0.408595	-0.0634457	-0.306438	0.0770771	-0.0379534	0.0264413	0.132734	0.0130823	-0.0951975	-0.0352298	0.0421594	-0.121024	0.0748105	0.0445857	-0.0742426	0.0183217	0.0644402	0.0648884	0.0435156	0.296485	0.107675	0.136726	0.0868403	0.0334128	-0.884029	0.0500469
Q8BT60	Copine-3 OS=Mus musculus GN=Cpne3 PE=2 SV=2 - [CPNE3_MOUSE]	-0.0948735	0.0207862	-0.0454408	0.0379292	0.0766985	0.0965154	-0.0973556	-0.137278	0.169783	-0.0267634	NA	NA	NA	NA	NA	NA	NA	NA	NA	NA	-0.0432241	0.106648	-0.10715	0.149833	-0.0304998	0.055831	0.0330718	-0.0836777	-0.106159	0.0253269
Q9DBS1	Transmembrane protein 43 OS=Mus musculus GN=Tmem43 PE=1 SV=1 - [TMM43_MOUSE]	-0.0948409	-0.0354304	-0.124523	0.165638	0.301221	0.0595157	-0.231865	-0.0688506	-0.0646286	0.0937639	-0.113321	-0.112935	-0.132656	0.228968	0.248519	-0.121667	-0.0141004	-0.0254149	0.0250845	0.0175223	-0.0508998	-0.0427694	-0.00743997	0.164576	0.125022	-0.223799	-0.230953	-0.102509	0.343136	0.0256362
O54946	DnaJ homolog subfamily B member 6 OS=Mus musculus GN=Dnajb6 PE=1 SV=4 - [DNJB6_MOUSE]	-0.0948134	-0.149567	-0.158019	0.00730014	-0.121314	-0.243923	0.397831	0.177272	0.0663104	0.118923	0.129126	0.101154	-0.0397257	-0.345807	-0.302374	0.0786789	0.16153	0.0246622	0.00122242	0.191533	0.116524	-0.110228	0.011381	-0.240306	-0.281467	0.301681	0.230584	0.0712627	-0.39256	0.293129
Q9QWF0	Chromatin assembly factor 1 subunit A OS=Mus musculus GN=Chaf1a PE=1 SV=1 - [CAF1A_MOUSE]	-0.094805	-0.0687434	-0.0521706	-0.142138	0.00177683	0.00719594	0.0643854	0.106454	0.0714403	0.106605	-0.00449814	0.0612343	0.0604656	-0.0570087	0.0434635	0.163634	0.0393941	0.125874	-0.526141	0.0935819	-0.0204238	0.0638074	0.0376023	-0.105681	-0.114163	0.157885	0.160942	0.117534	-0.365396	0.0678926
P97377	Cyclin-dependent kinase 2 OS=Mus musculus GN=Cdk2 PE=1 SV=2 - [CDK2_MOUSE]	-0.0947633	0.0305091	-0.113024	-0.143236	-0.0257131	0.144812	-0.0556088	0.093414	0.0328908	0.130719	-0.0661815	-0.0897388	-0.129223	-0.0570237	-0.0038278	-0.105835	0.00809769	0.170834	0.161133	0.111765	-0.0758539	-0.129075	-0.0272618	0.101345	0.00657836	0.0454594	0.0368999	0.112327	-0.194728	0.124309
Q6NV83	U2 snRNP-associated SURP motif-containing protein OS=Mus musculus GN=U2surp PE=2 SV=3 - [SR140_MOUSE]	-0.0946619	-0.030942	-0.056962	-0.0392932	-0.143473	-0.0324846	0.110428	0.111412	0.0608416	0.115136	-0.0186886	-0.0134407	0.030112	0.136885	0.0569791	-0.0129794	-0.0590753	-0.0262804	-0.0196589	-0.0738529	0.0130634	0.0133534	0.028915	-0.00478921	-0.0782868	0.12295	0.144961	0.14151	-0.397462	0.0157849
Q8VBT0	Thioredoxin-related transmembrane protein 1 OS=Mus musculus GN=Tmx1 PE=1 SV=1 - [TMX1_MOUSE]	-0.0945781	-0.137962	-0.182457	0.131008	0.0826957	-0.324999	-0.192916	0.295433	0.188108	0.235668	-0.226829	-0.348201	-0.122723	0.303122	0.142178	-0.0625178	0.0645803	0.344203	-0.246786	0.152973	NA	NA	NA	NA	NA	NA	NA	NA	NA	NA
Q6PB93	Polypeptide N-acetylgalactosaminyltransferase 2 OS=Mus musculus GN=Galnt2 PE=2 SV=1 - [GALT2_MOUSE]	-0.0945661	-0.134481	-0.118924	-0.0559317	0.238489	-0.30269	-0.232237	0.359708	0.10458	0.236053	-0.0537381	-0.127348	-0.102036	0.247799	0.232118	-0.0558913	0.0236007	0.165726	-0.507585	0.177355	-0.0224195	-0.186172	-0.258154	0.330532	0.24659	0.122367	-0.0934694	0.135905	-0.2646	-0.0105792
Q3TCN2	Putative phospholipase B-like 2 OS=Mus musculus GN=Plbd2 PE=1 SV=2 - [PLBL2_MOUSE]	-0.0945508	-0.0122609	0.0803409	0.0322216	-0.0108713	0.00496985	-0.20639	0.0821433	0.042066	0.0823311	0.0462004	0.104829	0.105317	0.0832083	0.12083	0.128141	0.0170677	0.0866757	-0.713876	0.0216061	0.168845	0.158419	0.118965	-0.102136	-0.0263177	0.0950032	0.288899	0.240848	-1.12178	0.179252
P53026	60S ribosomal protein L10a OS=Mus musculus GN=Rpl10a PE=1 SV=3 - [RL10A_MOUSE]	-0.094482	-0.115819	-0.248441	-0.129534	0.0810993	0.136635	-0.0644645	0.223376	0.068369	0.143261	-0.13974	-0.110406	-0.123493	-0.0948821	0.0262891	-0.0075393	-0.016363	0.186375	0.209615	0.0701436	-0.160188	-0.177801	-0.182403	-0.0276864	0.0701675	-0.0538253	-0.11185	0.0680828	0.522923	0.0525802
Q9JJ28	Protein flightless-1 homolog OS=Mus musculus GN=Flii PE=1 SV=1 - [FLII_MOUSE]	-0.0941705	-0.220827	-0.289294	-0.0787259	0.0369192	-0.062426	-0.202945	0.313355	0.283232	0.314882	-0.143194	-0.372249	-0.319344	0.0318599	0.153515	-0.156104	0.1172	0.186132	0.181393	0.320791	0.0539068	-0.17418	-0.0867238	0.0256676	-0.0455161	-0.0780672	-0.202867	0.131097	0.220766	0.155917
Q9D3P8	Plasminogen receptor (KT) OS=Mus musculus GN=Plgrkt PE=1 SV=1 - [PLRKT_MOUSE]	-0.0940175	0.00345892	-0.0772371	0.0428051	0.27	-0.192345	-0.187115	0.0837995	0.0781652	0.0724856	-0.0554027	-0.192078	-0.0361251	0.165648	0.0798552	0.00934927	-0.0860866	0.00401332	0.0724445	0.0383816	-0.00543373	-0.0387334	-0.0564807	0.107383	0.186198	0.124638	0.0449468	0.0370566	-0.298392	-0.101182
P63037	DnaJ homolog subfamily A member 1 OS=Mus musculus GN=Dnaja1 PE=1 SV=1 - [DNJA1_MOUSE]	-0.0939841	-0.0202923	-0.0040432	-0.171851	-0.211813	-0.0460718	0.117376	0.114381	0.0763533	0.239944	-0.0702071	-0.0111678	-0.025319	-0.241871	-0.128647	0.0946128	0.19153	0.117286	-0.0989624	0.172746	0.0106769	-0.0313696	0.103986	-0.194874	-0.151492	0.0865097	0.0560222	0.0826327	-0.0185183	0.0564259
Q9D8P4	39S ribosomal protein L17, mitochondrial OS=Mus musculus GN=Mrpl17 PE=1 SV=1 - [RM17_MOUSE]	-0.0938872	0.135353	0.0953027	0.0778792	0.18143	-0.306302	-0.316438	0.112817	-0.000491511	0.114337	-0.0835523	0.157782	-0.0154819	-0.0235392	0.103078	0.0303687	0.0912736	-0.0469197	-0.32646	0.11345	NA	NA	NA	NA	NA	NA	NA	NA	NA	NA
P10852	4F2 cell-surface antigen heavy chain OS=Mus musculus GN=Slc3a2 PE=1 SV=1 - [4F2_MOUSE]	-0.0938522	0.0267538	-0.00531187	0.0329369	0.217239	-0.0250374	-0.10254	-0.0625298	0.0292178	-0.0168761	0.0304053	-0.107229	-0.0459171	0.186485	0.202656	-0.172376	-0.0431531	-0.171694	0.168967	-0.0481448	-0.0386636	0.0382683	-0.00391675	0.126885	0.0732027	-0.162984	-0.163052	-0.0853903	0.273165	-0.0575157
Q9ES00	Ubiquitin conjugation factor E4 B OS=Mus musculus GN=Ube4b PE=1 SV=3 - [UBE4B_MOUSE]	-0.0936902	-0.0236106	-0.0154673	-0.324529	-0.204136	-0.0874988	0.0939809	0.237305	0.220629	0.197017	-0.120858	-0.0878593	-0.0983303	-0.135452	-0.0123955	0.0202451	0.120667	0.260626	-0.140411	0.193768	0.0825149	-0.117826	-0.0543969	-0.232174	-0.109857	0.265669	0.186598	0.199792	-0.465369	0.245049
Q8BKE6	Cytochrome P450 20A1 OS=Mus musculus GN=Cyp20a1 PE=2 SV=1 - [CP20A_MOUSE]	-0.0936049	-0.0837757	-0.144886	0.0198826	0.0721671	-0.0228324	0.0278359	0.119729	0.045018	0.0604668	-0.0522941	-0.0872653	-0.0882519	0.120918	0.148736	-0.0270695	-0.0458821	0.099176	-0.11379	0.0457231	-0.0537281	0.00783068	-0.0394164	0.161702	0.0901872	-0.0116644	-0.00798289	-0.00592644	-0.158632	0.01763
Q91X76	5'-nucleotidase domain containing 2 OS=Mus musculus GN=Nt5dc2 PE=1 SV=1 - [Q91X76_MOUSE]	-0.0934501	-0.0212099	-0.216718	-0.00134703	-0.314679	0.036498	0.000189566	0.23587	0.186299	0.188547	-0.0199365	0.0206848	0.0132494	-0.445387	-0.325556	0.191099	0.106305	-0.166807	0.441153	0.185196	NA	NA	NA	NA	NA	NA	NA	NA	NA	NA
Q8VHX6	Filamin-C OS=Mus musculus GN=Flnc PE=1 SV=3 - [FLNC_MOUSE]	-0.093386	-0.11992	-0.112123	-0.0995645	-0.232518	0.110942	0.0969475	0.172422	0.105438	0.171762	0.0258794	-0.0722936	-0.0946275	-0.313617	-0.287229	0.121573	0.156778	0.261863	-0.010171	0.211845	0.0336455	-0.0653718	0.00793771	-0.393854	-0.35138	0.214493	0.171846	0.209091	-0.0215194	0.195113
P50543	Protein S100-A11 OS=Mus musculus GN=S100a11 PE=1 SV=1 - [S10AB_MOUSE]	-0.0931175	-0.109143	-0.15945	-0.281158	-0.168764	0.0189324	0.0435816	0.200099	0.162318	0.386702	-0.154178	-0.0331656	-0.0854969	-0.203872	-0.137738	-0.0909377	0.146546	0.212006	0.172661	0.174176	-0.173629	-0.0572747	-0.161116	-0.311864	-0.189719	-0.00566875	-0.211141	0.137943	0.973096	-0.000625977
Q8K2D3	Enhancer of mRNA-decapping protein 3 OS=Mus musculus GN=Edc3 PE=1 SV=1 - [EDC3_MOUSE]	-0.0931078	-0.0684915	0.00993023	-0.140653	0.0344053	-0.0781808	0.171514	0.0501912	-0.0235567	0.137949	NA	NA	NA	NA	NA	NA	NA	NA	NA	NA	NA	NA	NA	NA	NA	NA	NA	NA	NA	NA
Q8R326	Paraspeckle component 1 OS=Mus musculus GN=Pspc1 PE=1 SV=1 - [PSPC1_MOUSE]	-0.0929283	0.00465173	0.056799	-0.0877896	0.0928263	-0.143357	0.0762871	0.0521333	-0.0220149	0.0633926	0.052143	0.126304	0.164999	-0.00655492	-0.0243541	0.199025	0.0454967	0.0512022	-0.607166	-0.00109494	0.00602593	-0.0158231	0.0425063	0.0472035	0.0957991	-0.0428339	0.0437342	-0.0342665	-0.0487842	-0.0935613
P62821	Ras-related protein Rab-1A OS=Mus musculus GN=Rab1A PE=1 SV=3 - [RAB1A_MOUSE]	-0.0922769	-0.124673	-0.190033	0.162077	0.331302	-0.212936	-0.263023	0.162131	0.0254061	0.202026	-0.0551129	-0.267538	-0.0293301	0.44351	0.144105	-0.308154	-0.104572	0.150214	-0.0815659	0.108444	0.00020049	-0.0873991	-0.0871291	0.348472	0.207901	-0.0262661	-0.175622	0.0618079	-0.306061	0.064096
Q8C5K5	Uncharacterized protein CXorf38 homolog OS=Mus musculus PE=2 SV=1 - [CX038_MOUSE]	-0.0921247	0.0326177	-0.0420907	-0.295369	-0.217115	0.0821489	-0.14747	0.160882	0.236905	0.281615	NA	NA	NA	NA	NA	NA	NA	NA	NA	NA	NA	NA	NA	NA	NA	NA	NA	NA	NA	NA
O08734	Bcl-2 homologous antagonist/killer OS=Mus musculus GN=Bak1 PE=1 SV=2 - [BAK_MOUSE]	-0.0919116	0.0820459	-0.141654	-0.191659	0.0933768	-0.139789	-0.000294848	0.15616	0.144518	0.089208	-0.0706414	-0.0750998	-0.131358	0.273796	0.039727	0.0672102	0.0763229	0.276135	-0.489507	0.033415	0.0711401	-0.0151301	-0.046545	0.0595257	0.029481	0.123649	0.226459	0.223992	-0.853319	0.180747
Q8BTV2	Cleavage and polyadenylation specificity factor subunit 7 OS=Mus musculus GN=Cpsf7 PE=1 SV=2 - [CPSF7_MOUSE]	-0.0918226	0.0354577	0.0453344	0.0569776	0.132638	0.029146	0.00468293	-0.0725613	-0.0299644	-0.109888	0.028547	0.017849	-0.00846706	0.0763798	0.0508132	-0.0056355	-0.0207575	0.0926277	-0.306308	0.0749517	0.0584136	-0.0493734	-0.0167027	-0.0420822	-0.0137127	0.00744525	0.00430621	-0.0208968	0.100096	-0.0274935
Q8BJ03	Cytochrome c oxidase assembly protein COX15 homolog OS=Mus musculus GN=Cox15 PE=2 SV=1 - [COX15_MOUSE]	-0.091778	-0.0423798	-0.0341766	0.00443914	0.246039	0.0866898	0.0752737	0.0122342	-0.119156	-0.137186	0.00893874	-0.0463689	-0.0894741	0.233559	0.214414	-0.133443	-0.0458565	0.0297772	-0.203018	0.0314719	NA	NA	NA	NA	NA	NA	NA	NA	NA	NA
Q64FW2	All-trans-retinol 13,14-reductase OS=Mus musculus GN=Retsat PE=1 SV=3 - [RETST_MOUSE]	-0.0917128	-0.0040717	-0.183583	0.0243723	0.408995	-0.338994	-0.398009	0.283141	0.0708962	0.228967	-0.0397796	-0.00611363	-0.0771764	0.491255	0.338474	-0.0710491	-0.0846583	0.146902	-0.797651	0.0997956	NA	NA	NA	NA	NA	NA	NA	NA	NA	NA
P05627	Transcription factor AP-1 OS=Mus musculus GN=Jun PE=1 SV=3 - [JUN_MOUSE]	-0.0915104	-0.214535	-0.160468	0.111145	-0.0562708	0.0133345	0.138376	0.0379726	0.167625	0.0543308	0.100747	0.0413971	0.0021677	0.0512526	0.021679	-0.148289	-0.379307	-0.160096	0.406683	0.0637644	-0.0423709	0.000203283	-0.173743	-0.132913	-0.217078	0.0449607	-0.120261	-0.00419128	0.34395	0.301443
Q99LD4	COP9 signalosome complex subunit 1 OS=Mus musculus GN=Gps1 PE=1 SV=1 - [CSN1_MOUSE]	-0.0914401	0.0867153	-0.0245309	-0.143952	-0.143322	-0.0977903	0.0801744	0.149615	0.0641529	0.120378	-0.159258	0.0148183	0.00531404	-0.0804101	-0.0553528	0.0672216	0.0875426	0.0602151	0.0018366	0.0580722	0.0371218	-0.0205903	0.0534185	-0.0907936	-0.0754073	0.112565	0.146359	0.116113	-0.355898	0.0771115
Q3UA37	Glutamine-rich protein 1 OS=Mus musculus GN=Qrich1 PE=2 SV=1 - [QRIC1_MOUSE]	-0.0910312	-0.0365105	-0.0365612	-0.438202	-0.0269148	-0.0018332	-0.111762	0.259796	0.150603	0.332416	NA	NA	NA	NA	NA	NA	NA	NA	NA	NA	NA	NA	NA	NA	NA	NA	NA	NA	NA	NA
Q8BTT6	Digestive organ expansion factor homolog OS=Mus musculus GN=Diexf PE=2 SV=2 - [DIEXF_MOUSE]	-0.0909954	-0.235261	-0.161066	0.00708636	-0.0619657	0.0805697	0.198852	0.189148	0.0885935	-0.014962	NA	NA	NA	NA	NA	NA	NA	NA	NA	NA	-0.0303074	-0.116446	-0.101292	0.258287	0.185404	-0.0730772	-0.227102	-0.10487	0.383649	-0.174246
P17426	AP-2 complex subunit alpha-1 OS=Mus musculus GN=Ap2a1 PE=1 SV=1 - [AP2A1_MOUSE]	-0.090721	0.0385629	-0.0136219	-0.0629264	-0.12189	-0.0275473	-0.0413851	0.149454	0.0615745	0.1085	-0.0679735	-0.0305828	-0.0586512	0.0845096	0.0189567	0.066205	0.00282959	0.0486184	-0.0978884	0.0339766	0.0225009	-0.0104744	0.0189499	-0.0875413	-0.0742458	0.0400098	0.0431387	0.107561	-0.176911	0.117012
Q9CQT9	Uncharacterized protein C20orf24 homolog OS=Mus musculus PE=2 SV=1 - [CT024_MOUSE]	-0.0906373	-0.12068	-0.239864	0.109661	0.3167	-0.155805	-0.127314	0.152601	0.0929966	0.062343	NA	NA	NA	NA	NA	NA	NA	NA	NA	NA	NA	NA	NA	NA	NA	NA	NA	NA	NA	NA
Q9CQL4	39S ribosomal protein L20, mitochondrial OS=Mus musculus GN=Mrpl20 PE=1 SV=1 - [RM20_MOUSE]	-0.090498	0.212552	0.113255	-0.0306345	0.125851	-0.162951	-0.14943	0.0483121	-0.010869	-0.0555867	0.0794655	0.205228	0.141717	0.238772	0.173509	0.137836	-0.0446213	0.123811	-1.04457	-0.0111477	0.186617	0.111783	0.152861	0.0778933	-0.0370736	0.151987	0.112146	0.00421812	-0.808831	0.0483985
Q8BH74	Nuclear pore complex protein Nup107 OS=Mus musculus GN=Nup107 PE=2 SV=1 - [NU107_MOUSE]	-0.0904806	0.0623983	0.0688327	-0.11916	-0.0298515	-0.0409536	-0.061628	0.0822785	0.0825561	0.046008	0.0255331	0.0297041	0.0160484	0.106669	0.141364	0.102945	-0.045504	0.0832894	-0.528185	0.0681358	-0.0263917	0.0755754	-0.0185485	0.0759192	0.0474254	0.00721189	0.0535951	0.04918	-0.223454	-0.0405124
Q1W5W7	Putative gag-pol protein OS=Mus musculus GN=gag-pol PE=4 SV=1 - [Q1W5W7_MOUSE]	-0.090255	-0.127348	-0.163925	0.186884	0.112737	0.0325976	-0.170286	0.101842	0.09374	0.0240124	-0.231288	-0.263414	-0.279987	0.393015	0.206961	-0.0872518	0.0133483	0.171134	0.148994	-0.0715123	-0.147649	-0.141037	-0.168918	0.201231	0.152456	-0.106377	-0.0729291	-0.00941279	0.365908	-0.0732733
Q8BM72	Heat shock 70 kDa protein 13 OS=Mus musculus GN=Hspa13 PE=2 SV=1 - [HSP13_MOUSE]	-0.0902321	0.00258865	0.0885708	-0.13494	-0.0746319	-0.288736	0.0543051	0.211424	0.115028	0.116624	-0.0280597	-0.0280817	-0.0638069	-0.015621	-0.0828484	0.149128	0.123978	0.163718	-0.429975	0.211569	-0.0612848	0.0189225	-0.0909221	0.00772373	-0.107336	0.0705663	0.314311	0.104749	-0.267099	0.0103692
Q91VC9	Growth hormone-inducible transmembrane protein OS=Mus musculus GN=Ghitm PE=2 SV=1 - [GHITM_MOUSE]	-0.0902034	0.0217956	-0.172783	-0.00706961	0.319211	-0.436757	-0.308383	0.258548	0.206515	0.209126	0.129483	-0.0784697	0.0638635	0.169864	0.141834	0.029572	0.0216213	0.0928098	-0.792663	0.222085	0.32329	0.0364676	0.151486	0.261954	0.159469	-0.036909	-0.0452758	0.210875	-1.17947	0.118118
P63013	Paired mesoderm homeobox protein 1 OS=Mus musculus GN=Prrx1 PE=1 SV=1 - [PRRX1_MOUSE]	-0.0901619	-0.20757	-0.125633	-0.160402	-0.159491	-0.0809944	-0.0553783	0.0875312	0.373925	0.418174	-0.0661092	-0.201339	-0.255332	-0.216989	-0.11032	-0.00343172	-0.00033676	0.092374	0.566647	0.194837	-0.0666164	-0.00747832	-0.0957835	-0.216476	-0.17394	-0.11704	-0.0433932	0.0183157	0.478304	0.224108
Q9R1P1	Proteasome subunit beta type-3 OS=Mus musculus GN=Psmb3 PE=1 SV=1 - [PSB3_MOUSE]	-0.0899392	-0.0726872	-0.15202	0.0899744	-0.020512	0.138257	-0.118668	0.0370129	0.0595773	0.129005	0.015501	0.115618	0.0239722	-0.178133	-0.108762	0.155703	0.12413	0.014394	-0.347203	0.184782	0.029334	0.0142162	-0.0290447	-0.0850785	-0.0405121	0.153576	0.237002	0.323235	-0.731963	0.129236
O35643	AP-1 complex subunit beta-1 OS=Mus musculus GN=Ap1b1 PE=1 SV=2 - [AP1B1_MOUSE]	-0.0898932	0.105291	0.123576	-0.243919	-0.105824	-0.0862952	0.00371608	0.126952	0.0715459	0.0948507	0.110995	0.167561	0.103437	-0.0986507	-0.0672914	0.119822	0.112982	-0.0122641	-0.528002	0.0914114	0.127516	0.0557808	0.121581	-0.00499359	-0.069098	0.048443	0.224961	0.180152	-0.692825	0.00848322
O55135	Eukaryotic translation initiation factor 6 OS=Mus musculus GN=Eif6 PE=1 SV=2 - [IF6_MOUSE]	-0.0896534	-0.250509	-0.192755	0.147307	0.472344	0.0571139	0.211708	-0.215742	-0.0702146	-0.0695999	-0.0881438	0.0365594	-0.0175549	0.060869	0.0951244	-0.127959	-0.085645	0.0693656	0.214444	-0.15706	-0.204206	-0.149114	-0.26049	0.303679	0.313022	0.0936559	-0.287335	-0.259514	0.456086	-0.00578524
O89023	Tripeptidyl-peptidase 1 OS=Mus musculus GN=Tpp1 PE=1 SV=2 - [TPP1_MOUSE]	-0.0896288	-0.0438411	0.0190382	-0.03924	-0.23346	-0.0957605	0.0526604	0.155183	0.098488	0.17656	0.181094	0.175315	0.021797	-0.0723911	-0.094295	0.0756915	-0.120322	-0.10995	-0.0456292	-0.0113103	NA	NA	NA	NA	NA	NA	NA	NA	NA	NA
Q8R3L2	Transcription factor 25 OS=Mus musculus GN=Tcf25 PE=1 SV=2 - [TCF25_MOUSE]	-0.0891648	-0.0352646	-2.2e-05	-0.109513	-0.0534409	0.0145306	-0.216598	0.147843	0.18376	0.15787	0.0387332	0.0433531	0.00394032	-0.0511814	-0.119775	0.159058	0.166456	0.113162	-0.535382	0.181635	NA	NA	NA	NA	NA	NA	NA	NA	NA	NA
Q9D379	Epoxide hydrolase 1 OS=Mus musculus GN=Ephx1 PE=1 SV=2 - [HYEP_MOUSE]	-0.0891396	0.0270559	-0.115625	0.115713	0.24036	-0.0581674	-0.163755	0.163015	-0.0400566	-0.0793991	0.0766624	-0.124028	0.0265867	0.274499	0.208987	0.0637616	0.0603328	-0.108641	-0.487814	0.00965448	0.111423	-0.0480161	-0.051122	0.212175	0.171411	0.048942	-0.0026781	0.110723	-0.47949	-0.0733675
G5E8G0	Heterogeneous nuclear ribonucleoprotein D, isoform CRA_b OS=Mus musculus GN=Hnrnpd PE=1 SV=1 - [G5E8G0_MOUSE]	-0.089131	-0.0698236	-0.0777938	-0.115533	-0.158085	-0.112106	0.17172	0.186142	0.131117	0.133493	-0.0668901	-0.015817	0.0539748	-0.13174	-0.0735012	0.342914	0.136294	0.120231	-0.483985	0.118519	-0.0814436	-0.157489	-0.12979	-0.127571	-0.0378994	0.304799	0.205049	0.0645065	-0.151521	0.11136
Q91WE4	UPF0729 protein C18orf32 homolog OS=Mus musculus PE=2 SV=1 - [CR032_MOUSE]	-0.0890913	-0.0243212	-0.0641531	0.13151	0.450758	-0.157922	-0.301948	0.153091	-0.0966266	-0.00129708	NA	NA	NA	NA	NA	NA	NA	NA	NA	NA	NA	NA	NA	NA	NA	NA	NA	NA	NA	NA
Q9JIW9	Ras-related protein Ral-B OS=Mus musculus GN=Ralb PE=2 SV=1 - [RALB_MOUSE]	-0.0890142	0.0123379	-0.0923762	0.00868652	-0.00180269	-0.121198	0.0663754	0.0979005	0.0111279	0.107963	-0.134738	-0.104811	-0.116885	0.0177976	0.0849099	0.0342394	0.142847	0.221301	-0.387745	0.243083	NA	NA	NA	NA	NA	NA	NA	NA	NA	NA
Q9WU78	Programmed cell death 6-interacting protein OS=Mus musculus GN=Pdcd6ip PE=1 SV=3 - [PDC6I_MOUSE]	-0.0889965	-0.127551	-0.140543	-0.140499	-0.0380702	-0.00223776	-0.00576666	0.145065	0.192101	0.206497	-0.0113181	-0.0490218	-0.037813	-0.0679077	0.0413893	0.104104	0.113375	0.181219	-0.46399	0.189964	-0.00578187	-0.136916	-0.000145439	-0.0340132	-0.0227009	0.0287218	0.0697833	0.0749671	-0.186785	0.21287
P37040	NADPH--cytochrome P450 reductase OS=Mus musculus GN=Por PE=1 SV=2 - [NCPR_MOUSE]|NADPH--cytochrome P450 reductase OS=Mus musculus GN=Por PE=2 SV=2 - [NCPR_MOUSE]	-0.0889351	0.0585119	0.0622096	0.0827059	0.117125	-0.11475	-0.143104	0.0206679	0.00323499	0.00233377	0.0685636	0.0136468	0.0342508	0.0644116	0.229222	-0.100819	-0.071046	-0.13306	-0.0790899	-0.0260791	0.00633482	0.0387096	0.0672161	0.139736	0.032561	-0.119558	-0.0645992	-0.0365455	-0.0283325	-0.0355222
Q61194	Phosphatidylinositol 4-phosphate 3-kinase C2 domain-containing subunit alpha OS=Mus musculus GN=Pik3c2a PE=1 SV=2 - [P3C2A_MOUSE]	-0.0888177	-0.154431	-0.160658	-0.00913845	-0.162917	-0.0986544	-0.17081	0.318264	0.33963	0.187531	0.108268	-0.0374182	0.0190676	-0.357153	-0.0588778	0.279926	0.198506	0.0188268	-0.424504	0.253358	0.0134388	-0.0510991	-0.0816539	-0.0139661	0.0308439	0.135317	-0.0301352	-0.00183809	0.107327	-0.108234
Q60854	Serpin B6 OS=Mus musculus GN=Serpinb6 PE=1 SV=1 - [SPB6_MOUSE]	-0.0886701	-0.0724806	-0.0675931	-0.154242	-0.176343	0.0911009	0.0379365	0.13842	0.0798061	0.212066	-0.148616	-0.108391	-0.172049	-0.310935	-0.255051	0.0972278	0.180007	0.304996	0.189641	0.223169	-0.024506	-0.0412115	-0.0387157	-0.142481	-0.16044	-0.0130304	0.0526158	0.122986	0.109736	0.135047
Q9DB25	Dolichyl-phosphate beta-glucosyltransferase OS=Mus musculus GN=Alg5 PE=2 SV=1 - [ALG5_MOUSE]	-0.0885656	-0.0462101	-0.0309633	0.113241	0.19574	-0.274076	-0.0102082	-0.0115563	-0.021293	0.173892	0.0369695	-0.175114	-0.0420744	0.299491	0.537955	-0.231065	-0.176778	-0.0962827	-0.158428	0.00532706	-0.0554923	-0.0751957	0.0315414	0.627065	0.461754	-0.250532	-0.262659	-0.189673	-0.19524	-0.0915687
Q61490	CD166 antigen OS=Mus musculus GN=Alcam PE=1 SV=3 - [CD166_MOUSE]	-0.0885654	0.0120834	-0.0698413	0.0750045	0.254274	-0.379822	-0.280891	0.220598	0.157518	0.0996415	-0.0451556	-0.0253421	-0.040798	0.270871	0.251911	-0.216201	-0.00945635	0.0298831	-0.289422	0.0737092	-0.0186315	-0.0156905	0.0333731	0.289169	0.303344	-0.0420408	-0.176366	0.0326473	-0.3636	-0.0422043
Q8BG32	26S proteasome non-ATPase regulatory subunit 11 OS=Mus musculus GN=Psmd11 PE=1 SV=3 - [PSD11_MOUSE]	-0.0881697	0.00869214	-0.0224815	-0.154712	-0.142006	-0.0186103	0.0233526	0.101356	0.105862	0.186716	-0.0941049	0.0403604	-0.0438292	-0.140394	-0.131093	0.11182	0.100979	0.0668338	0.00206546	0.0873623	-0.0369279	-0.0877606	-0.0220447	-0.160616	-0.0913367	0.143301	0.13302	0.115359	-0.106858	0.113863
E9PWQ3	Protein Col6a3 OS=Mus musculus GN=Col6a3 PE=1 SV=2 - [E9PWQ3_MOUSE]	-0.0880643	-0.0358845	-0.065597	-0.0634865	-0.0538556	0.0970161	0.110729	0.117578	0.00940433	-0.0278394	-0.0583431	-0.0390144	-0.0812405	-0.0243644	0.0417565	0.222235	0.122385	0.11028	-0.272854	-0.0208403	-0.0618455	-0.022321	-0.0330077	-0.0387663	-0.06845	0.0979722	0.0718824	0.0723554	0.0169518	-0.0347714
Q80VA0	N-acetylgalactosaminyltransferase 7 OS=Mus musculus GN=Galnt7 PE=2 SV=2 - [GALT7_MOUSE]	-0.087553	-0.0714734	-0.0797251	0.318342	-0.188517	-0.238377	0.111829	0.144367	0.0787344	0.0123741	NA	NA	NA	NA	NA	NA	NA	NA	NA	NA	0.0281822	0.043272	-0.0466434	0.238472	0.181972	-0.119781	-0.124302	-0.0564814	-0.119659	-0.0250313
Q6PIP5	NudC domain-containing protein 1 OS=Mus musculus GN=Nudcd1 PE=2 SV=2 - [NUDC1_MOUSE]	-0.0875125	-0.0585459	-0.157659	-0.106689	-0.0765291	0.0878678	0.281581	0.0193628	-0.0196024	0.117727	-0.0215533	0.131818	0.013505	-0.265284	-0.14485	0.0382808	0.179759	0.0646234	-0.144866	0.148569	0.102382	-0.110504	0.116567	-0.0548606	-0.0446342	0.20075	0.164074	0.161206	-0.690165	0.155185
Q9D1N9	39S ribosomal protein L21, mitochondrial OS=Mus musculus GN=Mrpl21 PE=2 SV=1 - [RM21_MOUSE]	-0.0874413	0.190714	0.193724	0.029769	0.0829474	-0.188582	-0.161555	0.00438767	-0.00947587	-0.0544873	0.147401	0.134811	0.119492	0.281314	0.105901	0.117428	-0.0402495	0.0686056	-0.918263	-0.0164385	-0.00660357	0.106407	0.00205575	0.157758	0.097561	0.112819	0.0620574	-0.0279441	-0.451051	-0.0530597
Q8BPB0	MOB kinase activator 1B OS=Mus musculus GN=Mob1b PE=1 SV=3 - [MOB1B_MOUSE]	-0.0872971	0.0778744	-0.0219809	-0.198691	-0.0459923	-0.0142531	-0.161128	0.119497	0.162762	0.169209	0.0214925	0.0437284	-0.0509488	-0.115094	-0.0730402	0.0240148	0.117349	-0.0773333	0.0830845	0.0267472	0.000117109	-0.12725	-0.0561346	-0.0684328	-0.112533	-0.112134	0.0566185	0.029095	0.346961	0.0436932
P17225	Polypyrimidine tract-binding protein 1 OS=Mus musculus GN=Ptbp1 PE=1 SV=2 - [PTBP1_MOUSE]	-0.087174	-0.0980925	-0.0368152	0.0261872	-0.210957	-0.0775431	0.117504	0.12643	0.149748	0.0907128	-0.16866	-0.0286834	-0.00922655	-0.156582	-0.0108681	0.159771	0.144541	0.00549626	-0.0270531	0.0912648	-0.0610753	-0.0553931	-0.048533	-0.0491569	-0.065611	-0.0719408	0.0776171	0.00138283	0.207984	0.0647258
Q99KW3	TRIO and F-actin-binding protein OS=Mus musculus GN=Triobp PE=1 SV=3 - [TARA_MOUSE]	-0.0870771	0.088721	0.0641178	-0.174809	-0.175802	-0.0198048	0.0871835	0.113951	0.0882048	0.015315	-0.0396494	0.0751049	0.154968	-0.10487	0.0446745	0.193073	0.00915643	0.168841	-0.480698	-0.0206006	0.0184217	-0.123981	-0.0258605	-0.181343	-0.0304612	0.313544	0.274065	-5.71e-06	-0.333607	0.0892284
Q8CHW4	Translation initiation factor eIF-2B subunit epsilon OS=Mus musculus GN=Eif2b5 PE=1 SV=1 - [EI2BE_MOUSE]	-0.0869058	0.0328917	-0.172541	-0.318018	-0.229928	0.110477	0.168411	0.172204	0.131826	0.191583	NA	NA	NA	NA	NA	NA	NA	NA	NA	NA	NA	NA	NA	NA	NA	NA	NA	NA	NA	NA
P46735	Unconventional myosin-Ib OS=Mus musculus GN=Myo1b PE=2 SV=3 - [MYO1B_MOUSE]	-0.0868182	0.0812185	0.0834362	-0.0589586	0.00879685	-0.160049	-0.141651	0.18376	0.0261069	0.064158	0.0892052	0.128094	0.131039	-0.00241173	0.0682744	0.0106697	-0.0124883	0.0107332	-0.55857	0.135455	0.0834201	0.0773042	0.0904375	0.0826719	0.029462	-0.0537664	0.0349055	0.0170515	-0.415506	0.0540203
P60762	Mortality factor 4-like protein 1 OS=Mus musculus GN=Morf4l1 PE=1 SV=2 - [MO4L1_MOUSE]	-0.0866763	-0.13348	-0.201654	0.00948739	0.00693044	-0.0235949	-0.0086484	0.145722	0.156858	0.135057	0.0475163	0.0987554	0.11862	-0.435371	-0.228594	0.312086	0.250793	0.197532	-0.743229	0.381892	NA	NA	NA	NA	NA	NA	NA	NA	NA	NA
Q8R418	Endoribonuclease Dicer OS=Mus musculus GN=Dicer1 PE=1 SV=3 - [DICER_MOUSE]	-0.0864766	-0.00664279	-0.0363164	-0.0882921	-0.107094	-0.142292	0.377436	0.0670477	-0.0375377	0.0601685	NA	NA	NA	NA	NA	NA	NA	NA	NA	NA	NA	NA	NA	NA	NA	NA	NA	NA	NA	NA
Q921W0	Charged multivesicular body protein 1a OS=Mus musculus GN=Chmp1a PE=1 SV=1 - [CHM1A_MOUSE]	-0.0862002	-0.11905	-0.0953359	-0.124288	-0.434575	-0.164145	1.2106	-0.0915156	-0.0560292	-0.0394602	NA	NA	NA	NA	NA	NA	NA	NA	NA	NA	NA	NA	NA	NA	NA	NA	NA	NA	NA	NA
Q60848	Lymphocyte-specific helicase OS=Mus musculus GN=Hells PE=1 SV=2 - [HELLS_MOUSE]	-0.0860347	-0.0318915	-0.166599	-0.159106	-0.00189304	0.096073	-0.205282	0.221975	0.179412	0.153347	-0.0364933	-0.0437609	0.00731531	-0.111231	-0.0202384	0.172338	0.034159	0.193658	-0.351285	0.155538	-0.0814784	-0.139062	-0.105236	-0.126517	-0.111706	0.148694	0.132378	0.193117	-0.00797741	0.097787
Q9QXX4	Calcium-binding mitochondrial carrier protein Aralar2 OS=Mus musculus GN=Slc25a13 PE=1 SV=1 - [CMC2_MOUSE]	-0.0860278	0.0424959	0.0337345	0.180923	0.0759177	-0.0277444	-0.0454408	-0.0534256	-0.0502874	-0.0701449	-0.0224453	-0.0753403	-0.0497073	0.0983167	0.123486	-0.0322479	-0.0349255	0.0917288	-0.218161	0.119295	0.096998	0.0831178	0.120128	0.0130785	-0.0166186	-0.194508	-0.0468518	0.0787847	-0.00107006	-0.133059
Q80U72	Protein scribble homolog OS=Mus musculus GN=Scrib PE=1 SV=2 - [SCRIB_MOUSE]	-0.0859844	-0.0105152	-0.0689784	-0.0726955	-0.145606	0.0179389	-0.176175	0.17298	0.163733	0.205301	-0.0415558	0.0816365	0.0442263	0.00495409	-0.0439096	-0.00105925	0.0302685	0.00639265	-0.0776678	-0.00328554	NA	NA	NA	NA	NA	NA	NA	NA	NA	NA
P06745	Glucose-6-phosphate isomerase OS=Mus musculus GN=Gpi PE=1 SV=4 - [G6PI_MOUSE]	-0.0857689	-0.0986636	-0.204857	-0.056928	-0.00615537	0.127359	-0.131405	0.141653	0.149859	0.164907	-0.119805	-0.175876	-0.194986	-0.167078	-0.028038	-0.160543	0.21988	0.0120812	0.490909	0.123455	-0.0980208	-0.189693	-0.133878	-0.0944188	0.0701606	-0.159054	-0.11815	0.111825	0.478063	0.133167
P21278	Guanine nucleotide-binding protein subunit alpha-11 OS=Mus musculus GN=Gna11 PE=1 SV=1 - [GNA11_MOUSE]	-0.0857537	0.00735622	0.112832	0.0351097	0.0737011	0.0501261	-0.0768581	-0.0280152	-0.0040246	-0.084473	0.0171241	-0.0288805	0.000545826	-0.0578284	-0.0224607	-0.00885097	-0.000761296	0.00631691	0.0175909	0.0772041	-0.0635733	-0.0755605	-0.0343162	0.0803038	-0.0831775	0.0993997	0.0508745	0.0511568	-0.0876172	0.06251
Q62504	Msx2-interacting protein OS=Mus musculus GN=Spen PE=1 SV=2 - [MINT_MOUSE]	-0.0856471	-0.0776922	-0.0112051	-0.0647119	0.121684	-0.120981	0.424448	0.0284063	-0.100555	-0.113746	-0.0364312	0.054025	0.0947255	-0.0149403	0.067768	0.0535509	-0.00864011	-0.0476019	-0.17757	0.0151138	NA	NA	NA	NA	NA	NA	NA	NA	NA	NA
Q3UDR8	Protein YIPF3 OS=Mus musculus GN=Yipf3 PE=1 SV=1 - [YIPF3_MOUSE]	-0.0856331	0.0412294	0.105375	-0.0803918	0.166379	-0.337001	-0.39405	0.19164	0.13724	0.255212	-0.104527	-0.102384	-0.079412	0.210992	0.175348	-0.0504982	0.00981399	0.00948643	-0.144129	0.0753104	-0.00879381	0.0553961	0.0417377	0.234031	0.205081	0.0504091	-0.251989	-0.0181696	-0.234607	-0.0730957
Q3U2P1	Protein transport protein Sec24A OS=Mus musculus GN=Sec24a PE=1 SV=1 - [SC24A_MOUSE]	-0.0855402	0.0417628	-0.026161	-0.23437	0.122792	-0.106697	-0.062953	0.0570872	0.144548	0.149531	0.0722089	0.0441309	0.118384	-0.252465	0.0912974	0.273433	0.218603	0.050032	-0.921075	0.30545	NA	NA	NA	NA	NA	NA	NA	NA	NA	NA
Q923A2	Protein Spindly OS=Mus musculus GN=Spdl1 PE=1 SV=2 - [SPDLY_MOUSE]	-0.0854152	0.0928592	0.0828666	0.081982	-0.138096	0.0586594	0.0658506	-0.0981174	0.0189515	-0.0795411	NA	NA	NA	NA	NA	NA	NA	NA	NA	NA	0.11348	0.117801	0.174194	-0.232356	-0.112571	-0.0805547	-0.006504	0.124964	-0.222842	0.124389
O70152	Dolichol-phosphate mannosyltransferase OS=Mus musculus GN=Dpm1 PE=2 SV=1 - [DPM1_MOUSE]	-0.0852301	0.00246512	0.0826466	0.0579066	0.0868641	-0.00808922	0.0664782	-0.101143	-0.129971	0.0280732	-0.0241604	-0.00584264	-0.000452856	0.060413	0.0915818	-0.0864212	-0.0277208	-0.0410274	0.057255	-0.0236245	-0.0744347	-0.109622	-0.121999	0.0433154	-0.08484	-0.0633818	-0.0212305	-0.0615891	0.571106	-0.0773247
Q61102	ATP-binding cassette sub-family B member 7, mitochondrial OS=Mus musculus GN=Abcb7 PE=1 SV=3 - [ABCB7_MOUSE]	-0.0850511	-0.0833285	-0.15217	0.0564712	-0.0480396	-0.0251934	0.00162082	0.0861109	0.0508884	0.198691	-0.131382	-0.12224	-0.0976849	0.00281553	0.0265	0.0322639	0.123442	0.152325	-0.142213	0.156174	NA	NA	NA	NA	NA	NA	NA	NA	NA	NA
A2RST1	Microsomal glutathione S-transferase 2 OS=Mus musculus GN=Mgst2 PE=1 SV=1 - [A2RST1_MOUSE]	-0.0850138	0.0563143	-0.0813834	0.025305	0.454742	-0.336415	-0.167032	0.177122	-0.0569435	0.0133038	0.0169763	0.0408375	0.0686424	0.321713	0.349842	0.0515341	-0.0788032	0.0738387	-0.829697	-0.0148837	NA	NA	NA	NA	NA	NA	NA	NA	NA	NA
Q9Z2I0	LETM1 and EF-hand domain-containing protein 1, mitochondrial OS=Mus musculus GN=Letm1 PE=2 SV=1 - [LETM1_MOUSE]	-0.0847825	0.000836004	-0.0367904	0.1646	0.181414	-0.170285	-0.131864	0.0648395	-0.0069468	0.0189782	-0.0227192	-0.04345	-0.0357519	0.0979096	0.0961384	-0.0594374	-0.0441865	-0.064849	0.0604439	0.0159021	0.020755	-0.0684938	-0.046909	0.138986	0.04225	-0.0140048	-0.0584749	0.0334242	0.0107621	-0.0582951
A2APY7	NADH dehydrogenase [ubiquinone] 1 alpha subcomplex assembly factor 5 OS=Mus musculus GN=Ndufaf5 PE=2 SV=1 - [NDUF5_MOUSE]	-0.0846	0.00955225	0.0808396	0.0989428	0.022112	0.104435	0.208324	-0.0936367	-0.189116	-0.156853	NA	NA	NA	NA	NA	NA	NA	NA	NA	NA	0.0514584	0.0305943	0.0873828	0.111339	0.0566199	-0.0447396	-0.0550866	-0.0826306	-0.0020135	-0.152924
P24527	Leukotriene A-4 hydrolase OS=Mus musculus GN=Lta4h PE=1 SV=4 - [LKHA4_MOUSE]	-0.0844349	-0.0821213	-0.114732	-0.13723	0.0959946	0.0430228	0.0602529	0.0415303	0.0577339	0.119984	-0.00170368	0.00205531	-0.0438789	-0.0444098	0.0399683	-0.0431141	0.0193245	0.0498463	-0.0514816	0.0733938	0.0259717	-0.0239462	0.0610786	0.151665	0.0692204	-0.131129	-0.0266589	-0.0146283	-0.109952	-0.00162064
P61161	Actin-related protein 2 OS=Mus musculus GN=Actr2 PE=1 SV=1 - [ARP2_MOUSE]	-0.0843721	-0.0747274	-0.0869249	-0.156829	-0.0926604	0.0584128	0.0734707	0.102355	0.122287	0.138989	-0.0385167	-0.0748804	-0.0452095	0.268916	-0.0504764	-0.0834051	-0.0810924	-0.043501	0.164523	-0.0163575	0.0663121	0.023853	0.0557533	-0.0511647	0.0617122	0.0292395	0.0513664	0.0534507	-0.401265	0.110742
J3QMC5	Protein Mdn1 OS=Mus musculus GN=Mdn1 PE=1 SV=1 - [J3QMC5_MOUSE]	-0.084366	-0.0614846	-0.113373	-0.0472935	-0.071571	-0.0246389	0.0900777	0.17579	0.0512163	0.0856438	-0.0505703	-0.107294	-0.0864209	0.0869895	0.119279	0.120891	0.0474923	0.0563703	-0.266653	0.0799161	0.0970861	-0.0968898	-0.0347774	-0.0421677	-0.0557617	0.0940057	0.136928	0.235527	-0.460977	0.127027
Q08288	Cell growth-regulating nucleolar protein OS=Mus musculus GN=Lyar PE=1 SV=2 - [LYAR_MOUSE]	-0.0843306	-0.0330535	-0.0104053	0.0653278	-0.114501	-0.0708805	-0.0401844	0.120145	0.0810396	0.0868428	-0.00932497	0.0162044	-0.0142299	-0.000618496	0.035547	-0.00617804	-0.00485645	-0.0793207	0.130744	-0.0679669	-0.125539	-0.00794022	-0.0728371	-0.0477882	-0.0428804	0.0494017	0.13937	0.0438139	0.0758299	-0.0114309
P51410	60S ribosomal protein L9 OS=Mus musculus GN=Rpl9 PE=1 SV=2 - [RL9_MOUSE]	-0.0841775	-0.106068	-0.117951	-0.0143726	-0.0618755	0.149853	0.0343414	0.0508158	0.0516329	0.0978016	-0.0497075	-0.040875	-0.083097	-0.331401	-0.0919478	-0.0117444	-0.00211268	-0.133811	0.663015	0.0816807	-0.120969	-0.039038	-0.159307	-0.128711	-0.0813623	-0.0247179	-0.00784888	0.0533684	0.613086	-0.104501
P63323	40S ribosomal protein S12 OS=Mus musculus GN=Rps12 PE=1 SV=2 - [RS12_MOUSE]	-0.0841137	-0.190722	-0.168079	0.0118538	1.25591	-0.132095	-0.238646	-0.106381	-0.186924	-0.160806	-0.659941	-0.906489	-0.17542	1.10223	-0.423013	-0.23212	-0.157836	1.19289	0.619638	-0.35994	-1.06462	-0.71544	-0.776896	0.918488	1.07298	0.84086	-0.405605	-0.577957	1.26364	-0.555443
Q6P6J0	tRNA-specific adenosine deaminase 2 OS=Mus musculus GN=Adat2 PE=2 SV=1 - [ADAT2_MOUSE]	-0.0840892	-0.0453641	-0.161286	-0.118748	-0.103263	-0.0975373	0.219757	0.123459	0.0802335	0.186839	NA	NA	NA	NA	NA	NA	NA	NA	NA	NA	NA	NA	NA	NA	NA	NA	NA	NA	NA	NA
O54825	Bystin OS=Mus musculus GN=Bysl PE=1 SV=3 - [BYST_MOUSE]	-0.0840826	-0.0266189	-0.0592063	0.0473667	-0.0943281	-0.0945983	0.0053926	0.0966616	0.0794392	0.129974	0.0682783	0.0520344	0.0457919	-0.110117	0.00945004	0.104804	0.0578599	-0.055101	-0.339281	0.166281	0.168026	0.0271981	0.0299437	-0.0770068	-0.124626	0.0167481	0.196225	0.142328	-0.5723	0.193464
Q9DCM0	Persulfide dioxygenase ETHE1, mitochondrial OS=Mus musculus GN=Ethe1 PE=1 SV=2 - [ETHE1_MOUSE]	-0.0838638	-0.0311547	0.129163	0.0931695	1.01233	-0.127185	-0.180647	-0.18987	-0.278663	-0.343277	-0.0589794	-0.119494	0.177906	0.0708271	-0.00482289	-0.278779	-0.225425	-0.135156	0.743108	-0.169185	-0.0661265	0.0717805	-0.0849813	0.0251657	-0.0446743	0.105438	0.0779321	-0.0506794	0.110317	-0.144171
Q640N1	Adipocyte enhancer-binding protein 1 OS=Mus musculus GN=Aebp1 PE=1 SV=1 - [AEBP1_MOUSE]	-0.0838074	-0.11102	-0.0888065	-0.210798	0.00873013	-0.0946028	0.219055	0.06075	0.160414	0.140085	-0.243962	0.0377966	-0.134062	-0.054455	-0.117613	-0.0321542	-0.00418244	0.103657	0.368835	0.0761406	-0.0162275	0.0915891	0.0255698	-0.165534	-0.0660261	-0.319926	-0.121874	-0.0726575	0.703677	-0.0585915
P28659	CUGBP Elav-like family member 1 OS=Mus musculus GN=Celf1 PE=1 SV=2 - [CELF1_MOUSE]	-0.0836464	-0.230271	-0.206308	-0.100306	-0.186197	0.175295	-0.181504	0.286933	0.230696	0.295307	-0.0591085	-0.239606	-0.2146	-0.183134	-0.0900381	0.243807	0.23004	0.0395698	-0.0782623	0.351332	0.110221	-0.113641	0.140445	-0.260304	-0.314642	0.0456573	0.303775	0.301063	-0.46751	0.254935
P80313	T-complex protein 1 subunit eta OS=Mus musculus GN=Cct7 PE=1 SV=1 - [TCPH_MOUSE]	-0.083499	-0.116076	-0.109296	-0.0663257	0.448478	0.146131	-0.14758	-0.00428657	-0.112864	0.0453188	-0.139018	-0.0594995	-0.0806313	-0.199539	-0.0496099	-0.0264701	0.0516728	-0.00373958	0.489949	0.0168849	-0.0951013	-0.123916	-0.0755273	-0.220676	-0.182758	-0.0406976	0.0444893	-0.00895977	0.589138	0.114009
Q8BJS4	SUN domain-containing protein 2 OS=Mus musculus GN=Sun2 PE=1 SV=3 - [SUN2_MOUSE]	-0.0834558	-0.109898	-0.103192	0.00967325	0.135825	0.0353349	-0.146925	0.0890841	0.113301	0.0602532	-0.0341755	-0.0760071	-0.0650844	0.0980784	0.0984858	-0.0973895	-0.0290853	-0.113672	0.375334	-0.156484	-0.0399086	-0.00294409	-0.0416299	0.208213	0.0635386	-0.184497	-0.208781	0.0756009	0.0710734	0.0593355
O08810	116 kDa U5 small nuclear ribonucleoprotein component OS=Mus musculus GN=Eftud2 PE=2 SV=1 - [U5S1_MOUSE]	-0.0833892	0.0115945	0.0529476	-0.0286733	-0.0261498	-0.0206329	-0.0759228	0.073392	0.0467601	0.0500738	0.0374387	0.0381401	0.0235389	0.0237847	0.00794119	0.0363983	-0.0604784	0.0191199	-0.139935	0.0140512	0.00736682	0.00959956	0.000242158	0.0298154	0.0354273	0.0392004	0.095728	0.0679074	-0.269108	-0.0161789
Q9JJI8	60S ribosomal protein L38 OS=Mus musculus GN=Rpl38 PE=2 SV=3 - [RL38_MOUSE]|60S ribosomal protein L38 OS=Mus musculus GN=Rpl38 PE=3 SV=3 - [RL38_MOUSE]	-0.0832404	-0.176369	-0.302423	-0.0474144	-0.37018	0.329781	0.95642	-0.0518082	-0.228373	-0.0263917	-0.359716	-0.278335	-0.218235	-0.282692	-0.0136999	-0.42266	0.269007	-0.217964	1.38088	0.143417	-0.116119	-0.12815	-0.127255	-0.392299	-0.0580364	-0.188481	-0.103964	0.104366	1.06463	-0.0546914
Q9ER88	28S ribosomal protein S29, mitochondrial OS=Mus musculus GN=Dap3 PE=2 SV=1 - [RT29_MOUSE]	-0.0831358	0.0299678	0.0808484	0.0402064	0.0321037	-0.141204	0.0413595	0.00327295	0.0329973	-0.0364158	-0.0933004	0.0154384	0.054177	0.0931234	0.0798448	0.056034	-0.054925	-0.120747	-0.037422	0.00777651	-0.00209364	0.0551489	0.0689375	0.184857	0.0530795	0.0596395	0.182401	0.0712048	-0.62859	-0.0445842
P54822	Adenylosuccinate lyase OS=Mus musculus GN=Adsl PE=2 SV=2 - [PUR8_MOUSE]	-0.0830273	-0.0466718	-0.0784754	-0.127538	-0.0991586	0.0239231	0.0370344	0.123541	0.0888243	0.161548	0.031929	0.0296514	-0.0601354	-0.211798	-0.0488474	0.00235337	0.0770109	0.0146081	0.0581098	0.107118	0.0579786	-0.0415032	-0.0525424	-0.150291	-0.146301	-0.0258464	-0.0243143	0.00129357	0.253973	0.127553
P56213	FAD-linked sulfhydryl oxidase ALR OS=Mus musculus GN=Gfer PE=2 SV=2 - [ALR_MOUSE]	-0.083	-0.0121993	0.055865	0.373915	0.172719	-0.118958	-0.148995	-0.0186028	-0.0695072	-0.151236	NA	NA	NA	NA	NA	NA	NA	NA	NA	NA	NA	NA	NA	NA	NA	NA	NA	NA	NA	NA
P97496	SWI/SNF complex subunit SMARCC1 OS=Mus musculus GN=Smarcc1 PE=1 SV=2 - [SMRC1_MOUSE]	-0.0829926	0.00727633	0.058153	-0.0150299	-0.0130851	-0.0719997	-0.0612647	0.0648451	0.0630168	0.0510806	-0.0118594	-0.0958017	-0.0148173	-0.00893162	0.0594291	0.0978359	0.0621226	0.013116	-0.110803	0.00970973	-0.0177188	-0.0435745	0.0104805	0.035953	0.00724021	0.0406489	0.0556961	0.0396374	-0.179559	0.0511962
Q99P72	Reticulon-4 OS=Mus musculus GN=Rtn4 PE=1 SV=2 - [RTN4_MOUSE]	-0.0828278	-0.0507106	-0.0805171	-0.0302949	0.0172729	-0.110727	-0.00958602	0.127882	0.121036	0.0984722	-0.03363	-0.125727	-0.0723072	0.0775578	0.104519	-0.00103227	0.0625967	0.118395	-0.159268	0.0288952	-0.118661	-0.0184045	-0.0602144	0.0510282	0.017531	0.10059	0.11479	0.114373	-0.251072	0.0500403
P62962	Profilin-1 OS=Mus musculus GN=Pfn1 PE=1 SV=2 - [PROF1_MOUSE]	-0.0828236	-0.121661	-0.149991	-0.139802	0.11985	0.328573	0.0599247	0.0206807	0.0789392	-0.11369	-0.0896403	-0.0514685	-0.109179	-0.0863133	-0.188758	0.0640301	0.166211	0.0444617	0.122871	0.127786	0.06304	-0.0533527	-0.0194916	-0.217825	-0.223658	-0.034295	0.227818	0.0942962	-0.0213131	0.184781
Q8JZN7	Mitochondrial Rho GTPase 2 OS=Mus musculus GN=Rhot2 PE=2 SV=1 - [MIRO2_MOUSE]	-0.0828231	0.104094	-0.00394071	0.00832246	-0.0161292	-0.0702861	-0.201106	0.12918	0.0896296	0.0430588	0.0368333	0.124499	0.115757	0.194961	0.173114	0.0643442	-0.019221	0.0140623	-0.824616	0.120266	NA	NA	NA	NA	NA	NA	NA	NA	NA	NA
Q8K2C9	Very-long-chain (3R)-3-hydroxyacyl-[acyl-carrier protein] dehydratase 3 OS=Mus musculus GN=ptplad1 PE=1 SV=2 - [HACD3_MOUSE]	-0.0827799	0.0159006	-0.202474	0.071295	0.286771	-0.213351	-0.0730653	0.11935	0.070725	0.00762887	0.0310186	-0.155037	0.0515901	0.214372	0.228039	-0.0256121	-0.0381584	-0.063726	-0.328627	0.0861401	0.053691	-0.0703806	0.0389945	0.285131	0.338469	-0.0851958	-0.037186	0.137337	-0.613985	-0.0468755
Q9JIK5	Nucleolar RNA helicase 2 OS=Mus musculus GN=Ddx21 PE=1 SV=3 - [DDX21_MOUSE]	-0.0825746	-0.0179555	0.0786327	0.0439922	-0.091085	-0.0788063	-0.0138759	0.0700313	0.061717	0.029924	-0.0193378	0.0122339	0.0351674	0.0173843	0.0517922	0.0441059	-0.00987819	0.0274906	-0.176296	0.0173381	-0.163617	0.0550192	-0.0867268	-0.0342936	0.00183396	-0.0775773	-0.0021093	-0.0303254	0.380575	-0.042779
Q9DBY1	E3 ubiquitin-protein ligase synoviolin OS=Mus musculus GN=Syvn1 PE=1 SV=3 - [SYVN1_MOUSE]	-0.0824817	-0.0507746	-0.136706	0.00342279	0.184216	-0.194543	0.0122385	0.186357	0.087689	-0.00941856	NA	NA	NA	NA	NA	NA	NA	NA	NA	NA	NA	NA	NA	NA	NA	NA	NA	NA	NA	NA
O35343	Importin subunit alpha-3 OS=Mus musculus GN=Kpna4 PE=1 SV=1 - [IMA3_MOUSE]	-0.0824816	0.0395973	0.00223229	-0.227908	-0.0720944	-0.0450943	-0.147491	0.177898	0.154404	0.200939	0.0372699	0.0913066	0.0162488	0.116411	0.0463208	0.214171	0.104332	0.201986	-0.964921	0.136875	0.153203	0.000762169	0.179479	0.0165916	0.00671089	0.109423	0.244831	0.147241	-0.970504	0.112262
Q8K2Z4	Condensin complex subunit 1 OS=Mus musculus GN=Ncapd2 PE=1 SV=2 - [CND1_MOUSE]	-0.0822811	0.00731597	-0.0887243	-0.207183	0.013134	0.0291253	-0.00669259	0.138229	0.0773855	0.119691	-0.0248113	-0.00948721	-0.0182619	-0.155364	-0.0365914	0.186345	0.104683	0.151181	-0.419739	0.222047	-0.0741822	-0.225864	-0.0397866	-0.00963375	0.120158	0.29271	0.188403	0.374051	-0.752469	0.126613
Q3U7R1	Extended synaptotagmin-1 OS=Mus musculus GN=Esyt1 PE=2 SV=2 - [ESYT1_MOUSE]|Extended synaptotagmin-1 OS=Mus musculus GN=Esyt1 PE=1 SV=2 - [ESYT1_MOUSE]	-0.0822457	0.00403099	-0.0625421	-0.0944602	0.0871762	-0.155394	0.0411489	0.123528	0.0597207	0.0790373	-0.0410446	-0.0767962	-0.0686237	0.176885	0.160369	-0.0127254	-0.074685	-0.00660008	-0.0639242	0.00714557	-0.0275424	-0.0525138	-0.0600182	0.0973898	0.146516	-0.132017	-0.137729	-0.0693089	0.245704	-0.0104806
Q8BU30	Isoleucine--tRNA ligase, cytoplasmic OS=Mus musculus GN=Iars PE=2 SV=2 - [SYIC_MOUSE]	-0.082115	-0.0332163	-0.105847	-0.144117	-0.0179909	0.0127585	-0.063038	0.141191	0.103923	0.188452	-0.00123515	-0.043409	-0.0410917	-0.0159084	0.080664	0.0640557	0.111545	0.22679	-0.633745	0.252334	0.0731058	-0.138026	-0.0405093	-0.00266315	-0.00872279	0.129451	0.093915	0.213118	-0.506308	0.186639
Q8C878	NEDD8-activating enzyme E1 catalytic subunit OS=Mus musculus GN=Uba3 PE=1 SV=2 - [UBA3_MOUSE]	-0.0820742	-0.154617	-0.169863	-0.00965383	0.181029	0.150388	0.138977	-0.0381917	-0.0184144	0.00242116	-0.106706	0.0482448	-0.0348881	-0.166797	0.00637142	0.0944291	0.252791	0.165129	-0.346595	0.0880203	0.0337253	-0.00377809	-0.107317	0.154517	0.00446234	-0.114339	-0.0508401	0.0655617	-0.139974	0.157981
Q6ZPJ3	Ubiquitin-conjugating enzyme E2 O OS=Mus musculus GN=Ube2o PE=1 SV=3 - [UBE2O_MOUSE]	-0.0817305	-0.067256	0.000165541	-0.0921707	-0.194287	-0.06772	0.12934	0.0763665	0.14975	0.147542	0.0428721	0.0531367	-0.0283997	-0.158467	0.0462569	0.0287424	0.067273	0.0192321	-0.118746	0.0480998	0.165696	-0.14604	-0.0319695	-0.0718504	-0.176573	0.080089	0.0605944	0.0934062	-0.0861534	0.112801
Q61187	Tumor susceptibility gene 101 protein OS=Mus musculus GN=Tsg101 PE=1 SV=2 - [TS101_MOUSE]	-0.0815849	0.0391357	-0.0598422	-0.163728	-0.00721364	0.0193233	-0.128227	0.202303	0.0888755	0.0909582	0.112182	0.0216118	-0.0240151	-0.042932	0.0196986	-0.0384793	0.0822077	0.0222217	-0.28615	0.133655	0.083062	0.0140005	0.0889559	0.0933696	0.130277	-0.162452	-0.0837138	-0.121816	0.0725035	-0.114187
Q99KD5	Protein unc-45 homolog A OS=Mus musculus GN=Unc45a PE=1 SV=2 - [UN45A_MOUSE]	-0.0815618	-0.0639065	-0.0300619	-0.152813	-0.00302405	-0.0156025	0.0353205	0.138336	-0.0135505	0.186863	0.0225181	0.0598173	0.0174501	-0.0342078	-0.0134255	0.144049	0.157808	0.185844	-0.682512	0.142659	NA	NA	NA	NA	NA	NA	NA	NA	NA	NA
Q62018	RNA polymerase-associated protein CTR9 homolog OS=Mus musculus GN=Ctr9 PE=1 SV=2 - [CTR9_MOUSE]	-0.0815509	0.0598086	0.0609435	-0.0792511	-0.0601948	0.0340516	-0.0088441	0.0596358	0.0216	-0.00619861	0.00530411	0.0585417	-0.0416077	-0.0792345	0.0189128	0.00857065	0.0296556	0.028613	-0.185908	0.157152	0.0463568	-0.0642729	0.0287179	-0.0530906	-0.0667204	0.120658	0.0764409	0.112678	-0.304922	0.104154
Q11011	Puromycin-sensitive aminopeptidase OS=Mus musculus GN=Npepps PE=1 SV=2 - [PSA_MOUSE]	-0.0810976	-0.0611145	-0.149687	-0.0283871	-0.0832731	0.0532605	0.0543619	0.116968	0.0967929	0.0821759	-0.0611674	0.0144983	-0.00220418	-0.138645	-0.000214716	0.0452386	0.0828237	0.0293908	-0.0831134	0.113394	0.0243395	-0.0504664	-0.010743	-0.101668	-0.0724839	0.0454888	0.0738131	0.0632935	-0.0917261	0.120153
Q05512	Serine/threonine-protein kinase MARK2 OS=Mus musculus GN=Mark2 PE=1 SV=3 - [MARK2_MOUSE]	-0.0810654	-0.0547168	0.00647447	-0.0101904	-0.324263	-0.187039	0.350914	0.146538	0.112565	0.0407839	NA	NA	NA	NA	NA	NA	NA	NA	NA	NA	NA	NA	NA	NA	NA	NA	NA	NA	NA	NA
O35345	Importin subunit alpha-7 OS=Mus musculus GN=Kpna6 PE=1 SV=2 - [IMA7_MOUSE]	-0.0808031	0.0135259	-0.0737492	-0.0503298	-0.0482972	0.106989	0.0295199	0.0696016	-0.00967352	0.0432162	0.00251497	0.0819915	0.0360267	-0.14473	-0.134263	0.221903	0.198963	0.20944	-0.677085	0.205239	-0.102189	0.0993271	-0.00873556	-0.205491	-0.0682521	-0.15335	-0.100464	-0.136153	0.679605	-0.00429966
Q8R2N2	Cirhin OS=Mus musculus GN=Cirh1a PE=2 SV=3 - [CIR1A_MOUSE]	-0.0807474	0.0257849	0.042882	-0.104211	0.0103222	-0.0173088	-0.0600344	0.137778	0.0281022	0.0174325	-0.00293577	0.00307413	-0.03606	0.0543098	0.152752	0.0411953	0.0251278	0.0569659	-0.317	0.0225713	-0.00505337	-0.0576872	-0.0613345	0.00328921	-0.0302297	0.128077	0.0783323	0.139837	-0.295166	0.099935
O54774	AP-3 complex subunit delta-1 OS=Mus musculus GN=Ap3d1 PE=1 SV=1 - [AP3D1_MOUSE]	-0.0807417	0.0117073	-0.0488992	-0.123194	-0.106315	-0.0453582	-0.092533	0.0720358	0.193346	0.219952	0.159146	-0.0291555	-0.10214	-0.0429128	0.0761337	0.0677271	-0.025389	0.0198052	-0.26713	0.143916	0.071536	-0.0780427	0.0253509	-0.0615636	0.00671647	0.0918131	0.110005	0.238919	-0.612031	0.207297
L0HCN1	Ifi202b OS=Mus musculus PE=2 SV=1 - [L0HCN1_MOUSE]	-0.0805644	-0.0119867	-0.01749	-0.280568	-0.000246945	0.195934	-0.0615965	0.0355526	0.0419274	0.179038	NA	NA	NA	NA	NA	NA	NA	NA	NA	NA	-0.0307471	0.223232	0.140736	-0.0956572	-0.0849141	-0.217947	-0.0648297	-0.0873184	0.295543	-0.0780969
Q9JJV2	Profilin-2 OS=Mus musculus GN=Pfn2 PE=1 SV=3 - [PROF2_MOUSE]	-0.080159	-0.165231	-0.190303	-0.0750191	-0.135531	0.148866	0.124389	0.0976487	0.119542	0.155797	0.00612716	0.0909873	0.022469	-0.587325	-0.358067	0.208888	0.334712	0.106867	-0.110784	0.286127	0.01216	-0.0306111	0.028107	-0.641538	-0.569731	0.246756	0.282938	0.26576	0.120909	0.285251
Q99K85	Phosphoserine aminotransferase OS=Mus musculus GN=Psat1 PE=1 SV=1 - [SERC_MOUSE]	-0.080145	-0.0334513	-0.116019	-0.177873	-0.236447	0.236605	0.0728141	0.0869531	0.0846145	0.162948	-0.177859	-0.0165703	-0.108362	-0.315991	-0.134423	-0.0455382	0.12235	-0.0589046	0.640429	0.0948703	-0.0190957	-0.135546	-0.0197054	-0.306406	-0.196359	-0.083536	0.0382722	0.0537123	0.53922	0.129443
Q9CZW5	Mitochondrial import receptor subunit TOM70 OS=Mus musculus GN=Tomm70a PE=1 SV=2 - [TOM70_MOUSE]	-0.0801348	0.018952	0.130509	0.010909	0.167941	-0.214179	-0.0750577	0.0177094	0.0135819	0.00976884	-0.0139556	-0.00840251	0.0844435	0.0900129	0.0458969	0.0110438	-0.123324	-0.051526	-0.058459	0.0242698	-0.0906165	-0.0309993	0.0265732	0.228427	0.251772	0.0304733	0.0391981	0.047022	-0.489269	-0.0125806
Q8BHK9	DNA excision repair protein ERCC-6-like OS=Mus musculus GN=Ercc6l PE=1 SV=1 - [ERC6L_MOUSE]	-0.0796334	-0.020792	-0.0225292	-0.200757	-0.110357	-0.03001	0.00983542	0.132756	0.113353	0.208134	NA	NA	NA	NA	NA	NA	NA	NA	NA	NA	NA	NA	NA	NA	NA	NA	NA	NA	NA	NA
Q8QZY1	Eukaryotic translation initiation factor 3 subunit L OS=Mus musculus GN=Eif3l PE=1 SV=1 - [EIF3L_MOUSE]	-0.0796258	-0.0516926	-0.0959104	-0.209172	0.043683	0.119391	-0.104157	0.130727	0.134069	0.112687	-0.03248	-0.0776383	-0.141074	-0.0437915	0.00680612	-0.022437	0.0355356	0.135556	-0.02827	0.167793	0.016657	-0.128944	-0.057547	-0.00990589	-0.0769923	0.0981826	0.0580627	0.241666	-0.293458	0.152279
Q7JJ13	Bromodomain-containing protein 2 OS=Mus musculus GN=Brd2 PE=1 SV=1 - [BRD2_MOUSE]	-0.0794692	-0.167938	-0.0712576	-0.0817746	0.312902	0.264817	-0.179175	0.0542404	-0.00470749	-0.0476377	-0.0371136	-0.129466	-0.21362	0.0157776	0.0727135	0.0502822	0.00460781	0.0141644	0.154394	0.0682594	-0.042915	0.0660637	-0.0104286	0.0550302	-0.0822876	0.0576444	-0.0873335	0.0116196	-0.0158934	0.0485004
Q9DAS9	Guanine nucleotide-binding protein G(I)/G(S)/G(O) subunit gamma-12 OS=Mus musculus GN=Gng12 PE=1 SV=3 - [GBG12_MOUSE]	-0.0791993	0.00541773	0.00265068	0.0487286	-0.0299439	-0.356675	-0.184942	0.274599	0.0649203	0.254443	-0.0238367	-0.0397572	-0.0365916	0.147608	0.113866	-0.028718	-0.0479032	0.00060064	-0.188372	0.103103	-0.0392539	-0.02243	-0.0554198	0.180254	0.0751154	-0.147298	-0.127555	-0.000466296	0.145373	-0.00831936
P55012	Solute carrier family 12 member 2 OS=Mus musculus GN=Slc12a2 PE=1 SV=2 - [S12A2_MOUSE]	-0.0791228	0.0204292	-0.20254	-0.0300616	0.0686844	-0.072953	-0.0442027	0.0698312	0.127857	0.142078	-0.0738579	-0.241497	-0.187672	0.123957	0.204071	-0.200816	0.0195342	0.0404056	0.101818	0.214058	-0.0554749	-0.149754	-0.0579602	0.239561	0.161981	-0.205884	-0.147377	0.0422569	0.0830701	0.0895809
Q9CZE3	Ras-related protein Rab-32 OS=Mus musculus GN=Rab32 PE=2 SV=3 - [RAB32_MOUSE]	-0.0791005	0.0327546	0.00487573	-0.141953	0.193523	-0.129578	-0.117233	0.159153	-0.00742001	0.0849776	NA	NA	NA	NA	NA	NA	NA	NA	NA	NA	0.100552	-0.053836	-0.0265792	0.239887	0.0969104	0.302169	0.127918	0.194448	-0.999738	0.0182685
Q6A0A9	Constitutive coactivator of PPAR-gamma-like protein 1 OS=Mus musculus GN=FAM120A PE=1 SV=2 - [F120A_MOUSE]	-0.0790178	-0.0667183	-0.171814	0.0319585	0.0304157	0.017827	0.00649305	0.133343	0.0298111	0.0677016	-0.0402051	-0.125026	-0.128515	-0.0969277	0.0185794	-0.0380854	0.0670126	-0.0342218	0.395488	-0.0180995	0.0107558	-0.104034	-0.0827911	0.125238	0.145257	-0.118657	0.00971746	-0.0550525	-0.0695695	0.139136
P70318	Nucleolysin TIAR OS=Mus musculus GN=Tial1 PE=1 SV=1 - [TIAR_MOUSE]	-0.0788628	-0.0718025	-0.0527589	-0.0461531	0.0683913	-0.00975512	0.0529059	0.0374424	0.0576446	0.0429483	0.00818384	0.00276384	0.0301749	-0.0715171	0.000753835	0.251861	0.071227	0.208011	-0.671601	0.170143	0.0643464	-0.0515922	-0.039265	-0.0616336	-0.0256896	0.125424	0.162863	0.00387313	-0.181736	0.00341058
Q9CZ28	Vacuolar-sorting protein SNF8 OS=Mus musculus GN=Snf8 PE=2 SV=1 - [SNF8_MOUSE]	-0.0787957	0.0329119	0.083952	-0.154494	-0.0101416	0.00593717	-0.116789	0.0948922	0.04611	0.0964175	0.00622162	-0.120203	-0.178616	0.0877471	0.0469903	-0.08793	0.0448948	-0.176484	0.405259	-0.0278799	-0.0698873	-0.0555031	-0.0219124	-0.0222239	-0.0662311	-0.00582678	0.0516832	0.0365434	0.0943415	0.0590167
Q61941	NAD(P) transhydrogenase, mitochondrial OS=Mus musculus GN=Nnt PE=1 SV=2 - [NNTM_MOUSE]	-0.0787633	-0.0817228	-0.106807	0.125152	0.299998	-0.276097	-0.196501	0.186514	0.0792282	0.048999	0.0543659	-0.191978	-0.062185	0.304482	0.216526	-0.109585	-0.0460817	0.101176	-0.408085	0.141365	0.0719977	-0.131569	-0.015016	0.341235	0.266682	-0.0203252	-0.127772	0.0961671	-0.472346	-0.00905441
P97370	Sodium/potassium-transporting ATPase subunit beta-3 OS=Mus musculus GN=Atp1b3 PE=1 SV=1 - [AT1B3_MOUSE]	-0.0782238	0.0363002	-0.082743	-0.0401813	0.00581367	-0.274274	-0.519274	0.373865	0.300839	0.277878	-0.035661	-0.244731	-0.0429138	0.424686	0.299586	-0.212006	0.150826	0.287546	-0.812993	0.185661	NA	NA	NA	NA	NA	NA	NA	NA	NA	NA
Q6P1H6	Ankyrin repeat and LEM domain-containing protein 2 OS=Mus musculus GN=Ankle2 PE=2 SV=2 - [ANKL2_MOUSE]	-0.0781834	0.0524413	-0.117608	0.0491195	-0.316484	-0.0509761	0.0144427	0.166993	0.109134	0.17112	-0.112092	-0.0686899	-0.0981379	0.0967607	0.12348	-0.0365052	-0.0319848	-0.141106	0.419388	-0.151113	0.114469	-0.111294	-0.0245113	0.0332763	0.0114717	0.207435	0.0426635	0.163505	-0.488817	0.0518023
Q3UHB1	5'-nucleotidase domain-containing protein 3 OS=Mus musculus GN=Nt5dc3 PE=2 SV=1 - [NT5D3_MOUSE]	-0.0780643	0.0437931	0.00196914	-0.13721	-0.0245486	-0.115303	0.164129	0.0738065	0.07455	-0.00312192	-0.00221865	-0.10093	0.00320778	-0.0161169	0.0394825	-0.00546491	0.0509772	-0.102509	0.0774022	0.0561705	0.21785	0.220707	0.0923328	-0.161361	0.0349584	-0.128466	0.00666625	0.0073458	-0.389728	0.0996944
Q99JX7	Nuclear RNA export factor 1 OS=Mus musculus GN=Nxf1 PE=1 SV=3 - [NXF1_MOUSE]	-0.0779138	0.0863267	0.0945034	0.00476944	-0.0498748	-0.0755904	-0.0921342	0.0782554	0.0464547	-0.0147965	0.0583804	0.0451612	0.0341947	0.0352726	0.0713286	0.107162	-0.00925069	0.122698	-0.503455	0.0385084	-0.0947991	0.0495776	-0.042519	-0.000995639	-0.0841595	0.0547359	0.179223	0.131083	-0.215839	0.0236933
Q9CZP5	Mitochondrial chaperone BCS1 OS=Mus musculus GN=Bcs1l PE=1 SV=1 - [BCS1_MOUSE]	-0.0778868	0.107784	0.0102413	-0.127294	0.135531	-0.0689854	0.0505307	0.0534791	-0.0687656	-0.014634	0.019363	0.0116378	-0.00929011	0.252668	0.224536	0.0976437	-0.10201	-0.111571	-0.337534	-0.0454426	0.0125597	0.189989	0.0742565	0.0549741	0.0026964	0.161731	0.230044	0.102164	-0.691357	-0.137058
Q3V0N4	Putative uncharacterized protein (Fragment) OS=Mus musculus GN=Bms1 PE=2 SV=1 - [Q3V0N4_MOUSE]	-0.0776659	-0.014208	-0.0242889	0.0665367	-0.0961926	-0.067272	0.0199693	0.0857875	0.0954754	0.0118584	NA	NA	NA	NA	NA	NA	NA	NA	NA	NA	NA	NA	NA	NA	NA	NA	NA	NA	NA	NA
Q8K2V6	Importin-11 OS=Mus musculus GN=Ipo11 PE=1 SV=1 - [IPO11_MOUSE]	-0.0775847	0.0184844	-0.0451765	-0.372259	-0.0546647	-0.197084	-0.117418	0.222851	0.282641	0.34021	NA	NA	NA	NA	NA	NA	NA	NA	NA	NA	0.123789	-0.0459395	-0.0263992	-0.260625	-0.272555	0.329361	0.372282	0.32245	-0.855532	0.313169
Q9DBH5	Vesicular integral-membrane protein VIP36 OS=Mus musculus GN=Lman2 PE=2 SV=2 - [LMAN2_MOUSE]	-0.0773775	-0.0279322	0.0109616	-0.0294051	0.217185	-0.248986	-0.284063	0.225696	0.0565567	0.157365	-0.103988	-0.194294	0.0530128	0.76264	0.307006	0.023972	0.0382482	0.225953	-1.23333	0.120776	-0.153368	-0.151864	-0.0738523	0.600289	0.501461	0.167893	-0.039847	0.0840079	-0.793183	-0.141536
Q921E2	Ras-related protein Rab-31 OS=Mus musculus GN=Rab31 PE=1 SV=1 - [RAB31_MOUSE]	-0.0773113	-0.115392	-0.111534	-0.0926384	0.0859464	0.0034638	0.00809267	0.155098	0.0705335	0.0737408	-0.054725	-0.106625	-0.104405	0.111907	0.111806	-0.149671	-0.00681142	-0.00180806	0.13981	0.0605224	0.0349932	-0.0362026	-0.0337253	0.178703	0.113746	-0.0430729	-0.0553415	0.0857295	-0.316725	0.0718954
Q9D365	Signal peptidase complex subunit 3 OS=Mus musculus GN=Spcs3 PE=2 SV=1 - [SPCS3_MOUSE]	-0.0772389	-0.0017875	-0.0852885	-0.0369465	0.435275	-0.222591	-0.418302	0.248352	0.0801305	0.0783968	-0.161736	-0.118309	0.000774751	0.169927	0.0846988	-0.0283632	0.0464392	0.136203	-0.0669099	-0.0627251	-0.0716292	0.0500111	0.00394356	0.065762	-0.070242	0.101526	0.00445461	0.121202	-0.344355	0.139326
Q9EPK7	Exportin-7 OS=Mus musculus GN=Xpo7 PE=2 SV=3 - [XPO7_MOUSE]	-0.0771307	0.0284121	-0.236358	-0.295974	0.111726	-0.241323	-0.0261298	0.385639	0.14015	0.210989	NA	NA	NA	NA	NA	NA	NA	NA	NA	NA	NA	NA	NA	NA	NA	NA	NA	NA	NA	NA
O09005	Sphingolipid delta(4)-desaturase DES1 OS=Mus musculus GN=Degs1 PE=2 SV=1 - [DEGS1_MOUSE]	-0.0770825	-0.114138	-0.131783	-0.0128131	0.014657	-0.0203975	0.0545896	0.100118	0.115601	0.0712497	-0.0627162	-0.254857	-0.232641	0.142707	0.229543	-0.0413798	0.0549361	-0.138989	0.202649	0.100748	-0.110109	-0.0726973	-0.200991	-0.139371	0.102109	-0.203972	-0.0583002	-0.0139875	0.597621	0.0996985
Q05D44	Eukaryotic translation initiation factor 5B OS=Mus musculus GN=Eif5b PE=1 SV=2 - [IF2P_MOUSE]	-0.0769955	-0.0473062	-0.0984435	-0.069552	-0.15904	0.070312	0.0157152	0.0905736	0.145666	0.12907	-0.113644	-0.0468072	-0.0471148	-0.180211	-0.114948	0.0811989	0.139404	0.0762442	0.113543	0.0923345	0.0402115	-0.0488707	0.0863524	-0.0403989	-0.0464443	0.113678	0.126828	0.129417	-0.438021	0.0772483
P62874	Guanine nucleotide-binding protein G(I)/G(S)/G(T) subunit beta-1 OS=Mus musculus GN=Gnb1 PE=1 SV=3 - [GBB1_MOUSE]|Guanine nucleotide-binding protein G(I)/G(S)/G(T) subunit beta-2 OS=Mus musculus GN=Gnb2 PE=1 SV=3 - [GBB2_MOUSE]	-0.0769935	0.00704734	0.0740031	-0.0606925	-0.171136	0.00725628	-0.0436204	0.0226337	0.123973	0.11753	-0.251426	-0.226044	0.000717248	0.596487	-0.216828	0.0239561	-0.0326105	0.588701	-0.347678	-0.135275	NA	NA	NA	NA	NA	NA	NA	NA	NA	NA
P13864	DNA (cytosine-5)-methyltransferase 1 OS=Mus musculus GN=Dnmt1 PE=1 SV=5 - [DNMT1_MOUSE]	-0.0767303	0.0147804	-0.0336213	-0.0408298	-0.0150434	-0.046628	-0.0653689	0.138164	0.0577349	0.0675426	0.016577	0.0062676	0.0108529	-0.0715485	0.014158	0.0872499	0.0182204	0.0665739	-0.225583	0.0772319	-0.028434	-0.0243237	-0.00526924	-0.132298	0.0579755	0.0537355	0.0522181	0.0932383	-0.0737775	0.00693507
Q9QYA2	Mitochondrial import receptor subunit TOM40 homolog OS=Mus musculus GN=Tomm40 PE=1 SV=3 - [TOM40_MOUSE]	-0.0766843	-0.00355893	0.0850232	0.0352222	0.139617	-0.061302	-0.196491	0.0700476	0.00960591	-0.00147933	0.00615227	0.00160115	0.0236425	0.191741	0.0720768	0.0408297	-0.084712	0.0432663	-0.300263	0.00566514	-0.0932906	0.0506744	-0.0369678	0.0446745	0.0828402	-0.13526	-0.0301474	0.0282658	0.166539	-0.0773283
Q6PB66	Leucine-rich PPR motif-containing protein, mitochondrial OS=Mus musculus GN=Lrpprc PE=1 SV=2 - [LPPRC_MOUSE]	-0.076595	0.0728668	0.111586	-0.00299468	0.106455	-0.069454	-0.186466	0.014131	0.0129805	0.0174911	0.0377061	0.0509423	0.0700748	0.163107	0.123703	0.0443644	-0.0563601	-0.000714244	-0.441005	0.00818144	0.0419561	0.0769578	0.0866136	0.176791	0.130271	0.019764	0.110216	0.065688	-0.608451	-0.0998063
Q9JHP7	KDEL motif-containing protein 1 OS=Mus musculus GN=Kdelc1 PE=1 SV=1 - [KDEL1_MOUSE]	-0.076564	0.0584719	0.0248088	-0.0389351	-0.122311	-0.0642688	-0.0454515	0.0924793	0.0537119	0.118059	NA	NA	NA	NA	NA	NA	NA	NA	NA	NA	0.00879891	0.0651503	0.0150294	-0.0112848	0.0274023	0.0766534	0.28999	0.229321	-0.668769	-0.0322911
P42669	Transcriptional activator protein Pur-alpha OS=Mus musculus GN=Pura PE=1 SV=1 - [PURA_MOUSE]	-0.0765138	-0.0842872	0.0017974	-0.0863343	0.176193	-0.0382814	-0.03923	0.0829703	0.0265563	0.0371302	NA	NA	NA	NA	NA	NA	NA	NA	NA	NA	0.0314075	0.0657563	0.118373	-0.367649	-0.109435	0.0572362	0.123105	-0.0249942	0.157765	-0.0515642
P70677	Caspase-3 OS=Mus musculus GN=Casp3 PE=1 SV=1 - [CASP3_MOUSE]	-0.0764692	-0.00919198	-0.102054	-0.217861	-0.23475	0.232561	-0.000183277	0.145257	0.0118484	0.250842	-0.0177943	0.141636	0.0477147	-0.221699	-0.106492	0.152658	0.155012	0.110086	-0.379324	0.118202	0.00502747	-0.0410119	0.0308599	-0.147027	-0.0981126	0.11346	0.209094	0.226135	-0.636946	0.33852
Q8K212	Phosphofurin acidic cluster sorting protein 1 OS=Mus musculus GN=Pacs1 PE=2 SV=2 - [PACS1_MOUSE]	-0.0763935	-0.00647034	0.145557	0.0440839	-0.0181858	0.0685726	-0.200732	-0.0185864	-0.0112619	0.0734161	0.117412	0.0279238	0.00612018	-0.0366212	-0.0256622	0.0183083	-0.0623269	0.0100646	-0.0122383	-0.0429799	NA	NA	NA	NA	NA	NA	NA	NA	NA	NA
Q9ER39	Torsin-1A OS=Mus musculus GN=Tor1a PE=1 SV=1 - [TOR1A_MOUSE]	-0.0763908	0.201654	0.162226	0.0276791	0.0646764	-0.284356	-0.0112559	0.044477	-0.0688895	-0.0598207	0.0727897	0.0900181	0.0663552	0.132809	0.156846	-0.105754	-0.148136	-0.122084	-0.118526	-0.0243165	0.0966689	0.0348776	0.094087	0.127515	0.167852	0.126616	-0.0123319	0.100018	-0.786906	0.051603
Q91XD6	Vacuolar protein-sorting-associated protein 36 OS=Mus musculus GN=Vps36 PE=1 SV=1 - [VPS36_MOUSE]	-0.0760191	-0.0407646	-0.0743108	-0.0896279	0.110929	-0.0541648	0.0539824	0.0514122	0.00963109	0.108933	0.0533613	0.172873	0.119891	-0.0642735	0.0148429	0.149972	0.016197	-0.0727737	-0.409155	0.0190659	0.0732133	0.0344073	0.0819172	-0.164427	-0.139629	0.02217	0.080645	0.0347499	-0.200472	0.177426
Q7TT50	Serine/threonine-protein kinase MRCK beta OS=Mus musculus GN=Cdc42bpb PE=1 SV=2 - [MRCKB_MOUSE]	-0.0758606	-0.0873409	-0.0651738	-0.0584943	0.0225724	-0.0203342	0.0462223	0.062197	0.0589041	0.117308	0.0493183	-0.026675	0.0209447	0.0389087	-0.0773215	0.0143312	-0.0362158	0.182599	-0.233937	0.0680475	0.016831	-0.0544756	0.0317125	-0.107198	-0.101453	-0.0126429	-0.0453591	-0.0175534	0.207825	0.0823137
P32261	Antithrombin-III OS=Mus musculus GN=Serpinc1 PE=1 SV=1 - [ANT3_MOUSE]	-0.0756825	0.596954	0.436564	0.336012	-0.152401	-0.239603	-0.080634	-0.217215	-0.247764	-0.356231	0.454969	0.492228	0.496758	-0.413881	-0.336112	0.151187	-0.0334546	0.0824568	-1.10284	0.208687	0.595716	0.632079	0.55	-0.446006	-0.424505	-0.0783822	0.313138	-0.00304577	-1.13939	0.000399729
Q6NZJ6	Eukaryotic translation initiation factor 4 gamma 1 OS=Mus musculus GN=Eif4g1 PE=1 SV=1 - [IF4G1_MOUSE]	-0.0755304	-0.0340152	-0.0882575	-0.109469	-0.114038	-0.0482254	-0.0433374	0.205601	0.150546	0.156726	-0.0333407	0.0281808	-0.0336362	-0.229618	-0.0636299	0.143421	0.100881	0.186104	-0.280363	0.182002	0.0858559	-0.0443402	0.0321506	-0.155779	-0.141459	0.135675	0.100018	0.17276	-0.360176	0.175295
Q8BU03	Periodic tryptophan protein 2 homolog OS=Mus musculus GN=Pwp2 PE=1 SV=1 - [PWP2_MOUSE]	-0.0753489	0.00129477	0.039249	0.0380419	0.0196218	-0.0380548	-0.098997	-0.00532663	0.0558396	0.0636802	0.0911929	0.0676215	-0.0204997	0.0609429	0.0991948	0.0694515	-0.0577605	0.0701891	-0.468029	0.0876967	0.0408469	0.0405735	0.041935	0.158005	0.139056	-0.0386225	-0.00552909	0.103096	-0.363318	-0.116043
Q9DCS3	Trans-2-enoyl-CoA reductase, mitochondrial OS=Mus musculus GN=Mecr PE=1 SV=2 - [MECR_MOUSE]	-0.0751638	0.0548183	0.0691889	0.0204062	0.0710337	-0.038962	-0.156863	0.126718	-0.0727938	0.00161794	0.0434586	0.103211	0.114368	0.0350585	0.0436242	0.0502041	-0.133379	-0.109234	-0.0753627	-0.0719491	0.182768	0.300443	0.289962	-0.338633	0.245267	-0.275321	0.194331	0.0445669	-0.594437	-0.0489483
P35282	Ras-related protein Rab-21 OS=Mus musculus GN=Rab21 PE=1 SV=4 - [RAB21_MOUSE]	-0.075152	-0.127356	-0.165453	0.199348	-0.0460165	-0.0497099	-0.164244	0.123479	0.15107	0.154035	0.013737	-0.0795748	-0.0804857	0.19174	0.0331666	-0.116875	-0.0404613	0.15741	-0.150213	0.0715566	-0.00619548	-0.0150567	-0.164524	0.135279	-0.00906807	-0.0388374	-0.0371841	0.0560431	-0.0119055	0.0914487
Q9CVB6	Actin-related protein 2/3 complex subunit 2 OS=Mus musculus GN=Arpc2 PE=1 SV=3 - [ARPC2_MOUSE]	-0.0750765	0.029996	-0.0139554	-0.129321	-0.19307	-0.0153616	0.121814	0.0886384	0.0312198	0.155116	-0.0110764	0.117017	0.111774	-0.132768	-0.0657534	0.108268	0.162207	0.100761	-0.547597	0.157168	0.0157146	-0.0872986	0.0164315	-0.113829	-0.110191	0.238022	0.230178	0.218103	-0.714568	0.307438
Q8BJY1	26S proteasome non-ATPase regulatory subunit 5 OS=Mus musculus GN=Psmd5 PE=1 SV=4 - [PSMD5_MOUSE]	-0.0750517	-0.0486035	-0.149074	-0.155016	-0.0770085	0.101065	-0.0187563	0.0555945	0.174681	0.192168	-0.0828218	-0.0169645	-0.0639181	-0.208192	-0.0505787	-0.0175154	0.0848551	0.108642	0.0610988	0.185394	-0.0206297	-0.0248351	-0.0815237	-0.209738	-0.124119	0.0468452	0.0895227	0.188611	-0.0539303	0.189797
Q8BGA5	KRR1 small subunit processome component homolog OS=Mus musculus GN=Krr1 PE=2 SV=1 - [KRR1_MOUSE]	-0.074953	-0.0591578	0.11884	0.0511985	-0.052113	-0.304938	0.252385	0.0400777	0.024296	0.00436477	-0.0313348	0.0638314	0.0826714	0.141155	0.134035	0.0470434	0.0716832	0.055641	-0.61722	0.052494	0.0713924	0.140589	0.0523565	0.128919	0.0760518	0.0596473	0.145517	-0.0407336	-0.673815	0.0400761
Q8BWW9	Serine/threonine-protein kinase N2 OS=Mus musculus GN=Pkn2 PE=1 SV=3 - [PKN2_MOUSE]	-0.0748732	-0.0205938	-0.0380357	-0.239281	-0.228987	-0.06792	0.0985196	0.148693	0.205226	0.217252	0.0666103	0.107571	0.150993	-0.548869	-0.363525	0.281177	0.160442	0.00144665	-0.107188	0.251342	0.20838	0.179048	0.280297	-0.287897	-0.328986	0.0323325	-0.0257997	-0.00835201	-0.125163	0.0761395
O08582	GTP-binding protein 1 OS=Mus musculus GN=Gtpbp1 PE=1 SV=2 - [GTPB1_MOUSE]	-0.0746775	-0.0548924	-0.132881	-0.0669507	-0.125727	0.119332	0.337631	-0.0620147	0.0604917	-0.000311311	-0.0642947	-0.0468514	-0.0410748	-0.108317	0.204494	0.00108333	0.0140146	-0.0574764	0.0299392	0.0684831	NA	NA	NA	NA	NA	NA	NA	NA	NA	NA
Q64261	Cyclin-dependent kinase 6 OS=Mus musculus GN=Cdk6 PE=1 SV=2 - [CDK6_MOUSE]	-0.0745318	-0.109676	-0.094434	-0.255452	0.0093951	-0.0325577	-0.154835	0.0809889	0.227263	0.40384	-0.0880699	-0.137108	0.000205932	-0.190395	-0.175374	0.0266328	0.106585	0.162821	-0.155642	0.450344	0.00987325	0.137325	-0.0543033	-0.22223	-0.288472	-0.0747173	-0.0449724	-0.0258041	0.304031	0.25927
P52480	Pyruvate kinase PKM OS=Mus musculus GN=Pkm PE=1 SV=4 - [KPYM_MOUSE]	-0.0745129	-0.160533	-0.217901	-0.0343907	0.280606	0.233748	-0.0379775	0.0140957	-0.0261846	0.0230512	-0.216458	-0.144818	-0.110447	-0.285321	-0.0702732	-0.123286	0.050694	-0.083891	1.02534	-0.0415401	-0.168734	-0.234931	-0.232841	-0.290307	0.138091	0.0676582	-0.00385275	-0.0506649	0.759865	0.0157157
Q99KI3	ER membrane protein complex subunit 3 OS=Mus musculus GN=Emc3 PE=2 SV=3 - [EMC3_MOUSE]	-0.0744923	-0.0485466	-0.0820582	0.188191	-0.00742688	-0.0169421	0.0422224	0.138819	-0.0724452	-0.0673214	0.040817	0.0907312	-0.088241	0.106627	0.142226	0.0901588	0.115041	0.197463	-0.849017	0.154195	0.0438691	0.148654	0.0607773	0.0689608	0.185353	0.155492	0.0488756	0.177697	-1.10474	0.215061
Q99JX4	Eukaryotic translation initiation factor 3 subunit M OS=Mus musculus GN=Eif3m PE=2 SV=1 - [EIF3M_MOUSE]	-0.0743438	0.00427333	-0.109682	-0.0762293	0.019681	0.271864	-0.132297	0.107473	0.00324107	-0.0139801	0.00343182	0.0486664	-0.0345788	-0.181705	-0.0510853	0.0949585	0.097626	0.00114619	-0.068456	0.0899961	0.0229087	-0.027033	0.00205612	-0.0459751	-0.00605706	0.0118788	-0.0500242	0.143192	-0.0608375	0.00989078
Q99J62	Replication factor C subunit 4 OS=Mus musculus GN=Rfc4 PE=1 SV=1 - [RFC4_MOUSE]	-0.0742772	0.0171494	0.0284252	0.0285693	0.0514414	0.10507	0.160235	-0.0859378	-0.104116	-0.126558	-0.0835237	0.0526564	-0.0103624	-0.0726911	-0.0498923	0.114933	0.0586203	0.158539	-0.248505	0.0802261	-0.090032	-0.164955	-0.0190043	-0.149421	-0.0537363	0.245595	0.22964	0.122542	-0.267722	0.147095
Q924Z4	Ceramide synthase 2 OS=Mus musculus GN=Cers2 PE=1 SV=1 - [CERS2_MOUSE]	-0.0742539	-0.0461082	-0.218196	-0.0400808	0.219979	-0.0505403	-0.179654	0.178642	0.0671065	0.143106	-0.0361446	-0.302358	-0.132084	0.354879	0.357263	-0.070153	0.0912352	0.133223	-0.453208	0.0573475	-0.00157254	-0.0780616	-0.108906	0.329033	0.242869	-0.0356734	-0.143561	0.113422	-0.343173	0.0256239
P53690	Matrix metalloproteinase-14 OS=Mus musculus GN=Mmp14 PE=2 SV=3 - [MMP14_MOUSE]	-0.0742043	-0.0194506	0.0227547	0.0205249	-0.0986856	-0.187042	0.0190249	0.134502	0.084578	0.0979985	0.0323461	-0.0430534	-0.0601256	-0.201336	0.0754483	0.048208	-0.0226864	-0.0763703	0.170831	0.0767381	-0.0490897	-0.0421766	-0.111729	0.0127465	-0.0129681	0.0282595	0.0320798	0.0533397	0.0322862	0.0572515
P35564	Calnexin OS=Mus musculus GN=Canx PE=1 SV=1 - [CALX_MOUSE]	-0.0738212	-0.0481335	-0.0129382	0.21889	0.202476	-0.16277	-0.234378	0.0303999	0.0299671	0.0503075	0.0317404	-0.155335	-0.010118	0.357129	0.26245	-0.207938	-0.0632695	0.0812253	-0.312425	0.0165416	0.0207842	-0.0331366	-0.0410504	0.235299	0.157962	0.0672748	0.0553667	0.21195	-0.824046	0.149596
Q921J2	GTP-binding protein Rheb OS=Mus musculus GN=Rheb PE=1 SV=1 - [RHEB_MOUSE]	-0.07377	0.0977053	-0.0141056	-0.0080058	-0.0790071	-0.085401	-0.208863	0.111414	0.0574527	0.20258	-0.0171813	0.0515921	0.0194617	-0.157069	0.0170836	0.0749222	0.130483	0.21883	-0.539055	0.200933	0.1629	-0.0364033	0.0376373	0.00691553	-0.0415008	0.0965548	-0.0467788	0.155969	-0.606121	0.270828
Q9QZB7	Actin-related protein 10 OS=Mus musculus GN=Actr10 PE=1 SV=2 - [ARP10_MOUSE]	-0.0737591	0.0642599	-0.0790443	-0.0448563	-0.188621	-0.0858058	-0.0580556	0.186108	0.19607	0.0837048	-0.0744922	0.0440829	0.025552	-0.0545545	-0.23075	0.0655042	0.172478	-0.158562	0.0347742	0.175967	0.252083	0.107024	0.162024	-0.343394	-0.339412	-0.0945449	0.257971	0.251799	-0.492683	0.239133
Q99LC3	NADH dehydrogenase [ubiquinone] 1 alpha subcomplex subunit 10, mitochondrial OS=Mus musculus GN=Ndufa10 PE=1 SV=1 - [NDUAA_MOUSE]	-0.0736605	0.113297	0.203935	0.0145169	0.0756863	-0.426446	-0.182321	0.0747063	0.030693	0.169594	0.0631671	0.196173	0.194835	0.139411	0.156418	0.101712	0.0879818	0.0926195	-0.981035	-0.0512819	0.346689	0.191009	0.197499	-0.018736	-0.095948	0.0563505	0.267416	0.255459	-1.34837	0.148629
O88291	DBIRD complex subunit ZNF326 OS=Mus musculus GN=Znf326 PE=2 SV=1 - [ZN326_MOUSE]	-0.0736501	-0.0379909	0.0621905	0.14017	-0.11123	-0.0623767	0.125598	-0.00297091	-0.000448594	-0.0392909	0.0383084	-0.00447904	-0.0634629	-0.0710468	0.029376	-0.00891301	-0.0229878	-0.318213	0.611939	-0.19052	0.145011	-0.193056	-0.0202887	-0.231383	-0.142184	0.213898	0.200519	0.05212	-0.128642	0.104005
Q9Z2B9	Ribosomal protein S6 kinase alpha-4 OS=Mus musculus GN=Rps6ka4 PE=1 SV=2 - [KS6A4_MOUSE]	-0.0735376	0.100461	-0.119769	-0.0910306	0.103921	0.0269363	-0.0735562	0.129506	0.00523356	-0.00816465	0.049112	-0.000249806	-0.0616185	-0.269803	0.0714126	0.0720675	0.0843723	0.0423639	-0.0814405	0.093783	0.126704	-0.179639	-0.0236579	-0.0419256	-0.0321111	0.0459884	0.0329471	0.168631	-0.176727	0.0797912
Q99LS5	Testis expressed gene 264 OS=Mus musculus GN=Tex264 PE=2 SV=1 - [Q99LS5_MOUSE]	-0.0731934	-0.0477398	-0.0383637	0.280381	0.30146	-0.275127	-0.337037	0.0636328	0.0530233	0.0729639	NA	NA	NA	NA	NA	NA	NA	NA	NA	NA	NA	NA	NA	NA	NA	NA	NA	NA	NA	NA
Q9D6N1	Carbonic anhydrase 13 OS=Mus musculus GN=Ca13 PE=1 SV=1 - [CAH13_MOUSE]	-0.0729964	-0.202689	-0.345394	-0.222895	-0.381032	0.186348	0.293089	0.213917	0.280436	0.251215	NA	NA	NA	NA	NA	NA	NA	NA	NA	NA	0.0310837	-0.16434	-0.0223254	-0.321301	-0.235536	0.281737	0.322219	0.398697	-0.833563	0.543329
Q61576	Peptidyl-prolyl cis-trans isomerase FKBP10 OS=Mus musculus GN=Fkbp10 PE=1 SV=2 - [FKB10_MOUSE]	-0.0729504	-0.0350955	-0.0129908	-0.0358693	-0.201822	-0.00511354	0.0240726	0.108867	0.100418	0.130484	-0.0325992	0.0186071	-0.0571538	0.0539706	-0.0414257	0.0913825	0.0301919	0.0674314	-0.180507	0.0501019	-0.133786	-0.0933901	-0.149027	0.0561184	0.0371899	0.144682	0.0986106	0.00316225	0.0601917	-0.0237509
Q80XI4	Phosphatidylinositol 5-phosphate 4-kinase type-2 beta OS=Mus musculus GN=Pip4k2b PE=1 SV=1 - [PI42B_MOUSE]	-0.0729309	-0.0486502	0.00479197	0.002828	0.132779	0.00460128	-0.00353776	-0.00903372	-0.0390188	0.0281714	0.10058	-0.104789	-0.0271835	0.237652	0.100097	0.0781358	0.0141558	-0.023409	-0.310601	-0.0646394	-0.00994577	-0.0484535	-0.00559871	-0.0887801	-0.133386	0.0280599	-0.0693448	-0.0980486	0.634119	-0.208621
Q9ERU9	E3 SUMO-protein ligase RanBP2 OS=Mus musculus GN=Ranbp2 PE=1 SV=2 - [RBP2_MOUSE]	-0.0729206	0.00828285	0.0777886	0.0242937	-0.0550671	-0.0963595	-0.0466986	0.0683877	0.0435866	0.0487063	0.0213495	0.0400768	0.0399241	0.0975796	0.0856378	0.0443373	-0.0569569	0.0174349	-0.313736	0.0243526	0.00915672	0.0346054	0.0210479	0.046935	0.0199483	0.0218507	0.0624721	0.0316763	-0.212863	-0.0348295
Q6DFW4	Nucleolar protein 58 OS=Mus musculus GN=Nop58 PE=1 SV=1 - [NOP58_MOUSE]	-0.0728866	0.095002	0.0847059	0.106341	0.0474838	-0.00884185	-0.0656034	-0.0354263	-0.0499024	-0.100872	-0.0492281	0.0169695	0.0122613	0.136128	0.102106	-0.140242	-0.139228	-0.0706976	0.247518	-0.115586	-0.0606932	0.115959	0.0221709	0.0911163	0.110962	-0.107652	-0.0765018	-0.0850683	0.0982541	-0.108546
Q8BN21	Serine/threonine-protein kinase VRK2 OS=Mus musculus GN=Vrk2 PE=1 SV=2 - [VRK2_MOUSE]	-0.0728471	0.040005	-0.065201	0.0935677	0.10222	-0.149477	-0.220811	0.120514	0.0196426	0.132387	NA	NA	NA	NA	NA	NA	NA	NA	NA	NA	NA	NA	NA	NA	NA	NA	NA	NA	NA	NA
Q6PDQ2	Chromodomain-helicase-DNA-binding protein 4 OS=Mus musculus GN=Chd4 PE=1 SV=1 - [CHD4_MOUSE]	-0.072526	0.0292544	0.0230782	0.00110259	-0.0422713	0.0892622	0.036641	-0.0285656	0.0139207	-0.0498962	0.0167833	0.0225351	0.0125244	0.0278319	0.0369226	0.0843256	-0.0518613	0.0106872	-0.1223	-0.037449	-0.0312977	0.0471186	0.0183656	0.0114531	0.00692964	-0.0291961	0.0537664	0.0432651	-0.0707733	-0.0496312
Q8BMS1	Trifunctional enzyme subunit alpha, mitochondrial OS=Mus musculus GN=Hadha PE=1 SV=1 - [ECHA_MOUSE]	-0.0724403	0.0418975	0.136013	0.0745205	0.0477707	-0.055306	-0.100502	-0.00676631	0.00523635	-0.0704238	0.0309423	0.0987096	0.0919823	0.196837	0.200454	-0.0540067	-0.123482	-0.0322722	-0.291156	-0.118009	-0.0490358	0.0768291	0.0476675	0.190722	0.115187	-0.0416233	0.0600966	-0.0456599	-0.207583	-0.1466
P36993	Protein phosphatase 1B OS=Mus musculus GN=Ppm1b PE=1 SV=1 - [PPM1B_MOUSE]	-0.0723401	0.0899056	-0.0613107	-0.0155988	-0.226704	-0.157346	0.07548	0.115035	0.102206	0.150673	NA	NA	NA	NA	NA	NA	NA	NA	NA	NA	NA	NA	NA	NA	NA	NA	NA	NA	NA	NA
Q8BKX1	Brain-specific angiogenesis inhibitor 1-associated protein 2 OS=Mus musculus GN=Baiap2 PE=1 SV=2 - [BAIP2_MOUSE]	-0.0722279	-0.0352837	-0.0861239	-0.083484	-0.158089	0.0835378	0.0559583	0.107558	0.126621	0.0615332	-0.0801908	-0.072198	-0.0570185	-0.266043	-0.102416	0.0615036	0.0947108	0.0506754	0.321267	0.0497096	0.0330927	0.0124223	0.0861852	-0.223592	-0.267885	0.00576862	0.134987	0.118112	-0.0688577	0.169766
Q7M6Y3	Phosphatidylinositol-binding clathrin assembly protein OS=Mus musculus GN=Picalm PE=1 SV=1 - [PICAL_MOUSE]	-0.0720871	-0.0223338	-0.0114488	-0.0244736	-0.0167473	-0.0169667	-0.0392086	0.0789755	0.0340889	0.0902016	-0.01966	-0.019322	-0.00734746	0.00045269	0.0499225	0.00304365	-0.0325557	0.0422604	-0.0406788	0.0238847	-0.025407	-0.0520073	0.0820801	0.0094815	0.0450305	0.0343621	-0.0658034	-0.0565157	0.0369857	-0.00820646
B2RY56	RNA-binding protein 25 OS=Mus musculus GN=Rbm25 PE=1 SV=2 - [RBM25_MOUSE]	-0.0720192	-0.0576372	-0.0281102	0.0272	0.10763	0.01084	0.0720701	-0.0086385	-0.0468675	-0.0044673	0.0487991	-0.0675985	0.0291477	0.111077	0.0900108	0.0912098	-0.0253935	0.0670827	-0.336978	-0.00735745	-0.0413829	-0.0550331	-0.00582917	0.067031	0.0806579	-0.0517588	-0.0744868	-0.0221768	0.163207	-0.0602282
Q3U186	Probable arginine--tRNA ligase, mitochondrial OS=Mus musculus GN=Rars2 PE=1 SV=1 - [SYRM_MOUSE]	-0.0719597	0.0240714	0.0207542	-0.114744	0.0905854	-0.0634934	0.0565122	0.140586	-0.0401297	-0.0421827	0.0502039	0.108539	0.0887493	0.163119	0.0937504	-0.0246514	-0.126515	-0.222875	0.0265291	-0.15685	0.0679521	0.135147	-0.0454692	0.188914	0.115693	0.0689489	0.0395753	-0.0728012	-0.323198	-0.174762
Q6NS46	Protein RRP5 homolog OS=Mus musculus GN=Pdcd11 PE=2 SV=2 - [RRP5_MOUSE]	-0.0719421	0.0825672	0.0901719	0.0405237	0.045941	-0.0977782	-0.150427	0.0474667	0.020519	-0.00704211	-0.00302355	0.0291105	0.028552	0.110575	0.120703	0.02232	-0.0943107	0.00396301	-0.186784	-0.0311056	-0.0101529	0.0358661	0.0292706	0.0549627	0.0122486	-0.0606886	-0.0228724	-0.0118646	0.078538	-0.105308
Q61334	B-cell receptor-associated protein 29 OS=Mus musculus GN=Bcap29 PE=1 SV=1 - [BAP29_MOUSE]	-0.0717023	0.110624	0.036741	0.248693	0.481691	-0.230323	-0.316048	-0.043577	-0.0984744	-0.117624	0.00969954	-0.106973	-0.0680477	0.475204	0.406772	-0.227748	-0.0597104	-0.0215817	-0.369253	-0.0383621	-0.0305715	0.00180095	-0.00487063	0.38057	0.252049	-0.000576665	-0.160647	-0.0912772	-0.188007	-0.15847
Q61753	D-3-phosphoglycerate dehydrogenase OS=Mus musculus GN=Phgdh PE=1 SV=3 - [SERA_MOUSE]	-0.0714145	-0.154665	-0.151313	-0.185741	0.486808	0.146732	-0.103979	-0.00871413	-0.0344178	0.0767052	-0.228308	-0.142731	-0.0805368	0.106696	-0.186658	-0.176902	0.0211922	0.263735	0.516748	-0.0932347	-0.218959	-0.110836	-0.178654	0.0243006	0.103554	-0.0951385	-0.17151	-0.130776	0.790769	-0.012752
Q5ND52	rRNA methyltransferase 3, mitochondrial OS=Mus musculus GN=Rnmtl1 PE=2 SV=1 - [MRM3_MOUSE]	-0.0714013	0.0125689	-0.0138458	-0.203166	-0.0187882	-0.239709	-0.152675	0.213667	0.291487	0.181863	0.0687368	0.0277984	0.0452432	0.0712526	0.128273	-0.0195054	-0.230048	-0.161866	0.22754	-0.157425	NA	NA	NA	NA	NA	NA	NA	NA	NA	NA
Q9CQ54	NADH dehydrogenase [ubiquinone] 1 subunit C2 OS=Mus musculus GN=Ndufc2 PE=1 SV=1 - [NDUC2_MOUSE]	-0.0713624	0.0127572	-0.0524972	0.0055357	-0.0901653	-0.0697047	0.313639	0.0452736	-0.0126966	-0.0807797	0.0192692	0.0346352	0.100331	-0.147321	-0.00571138	0.244068	0.0236992	0.00838537	-0.322071	0.0447153	0.189311	0.026208	0.115	-0.0982102	-0.0909311	0.141634	0.0556562	0.15529	-0.638216	0.144257
Q9ERA6	Tuftelin-interacting protein 11 OS=Mus musculus GN=Tfip11 PE=1 SV=1 - [TFP11_MOUSE]	-0.0712632	-0.0973392	-0.00392517	-0.0116193	0.392465	-0.201031	0.250903	-0.0379928	-0.0926204	-0.127577	0.0793436	0.096962	0.063095	0.101424	0.132937	0.0226546	0.00913444	0.032824	-0.552796	0.0144204	0.0778897	-0.0563361	0.0239953	0.0264425	-0.0806024	-0.072997	0.0280222	0.0598545	-0.00181806	-0.00445074
Q65Z40	Wings apart-like protein homolog OS=Mus musculus GN=Wapal PE=1 SV=2 - [WAPL_MOUSE]	-0.071128	-0.123664	-0.0855192	-0.119004	-0.0887526	0.195666	0.560769	-0.0689247	-0.1011	-0.0983433	NA	NA	NA	NA	NA	NA	NA	NA	NA	NA	-0.0671239	-0.11582	-0.0514936	-0.207561	-0.111043	0.0473152	0.0187666	0.0937701	0.352985	0.0402045
Q9CWS0	N(G),N(G)-dimethylarginine dimethylaminohydrolase 1 OS=Mus musculus GN=Ddah1 PE=1 SV=3 - [DDAH1_MOUSE]	-0.0710962	-0.107658	-0.102607	-0.117866	-0.155418	0.0523189	-0.173168	0.131133	0.221875	0.322485	-0.0713952	0.0153298	-0.0350619	-0.263903	-0.155055	0.0934053	0.111432	0.151032	-0.0677835	0.222001	-0.103641	-0.0994433	-0.0690368	-0.0838138	-0.151972	0.0284475	0.15243	0.078553	-0.106201	0.354677
P52293	Importin subunit alpha-1 OS=Mus musculus GN=Kpna2 PE=1 SV=2 - [IMA1_MOUSE]	-0.0710119	-0.163355	-0.28244	0.0222607	0.0908047	0.0134104	-0.0767745	0.173694	0.141933	0.15148	-0.0843953	-0.299069	-0.247058	-0.022161	0.121799	-0.0589237	0.0924733	0.0970285	0.281741	0.118566	0.02505	-0.223951	-0.230931	0.0247376	0.0302918	-0.0411731	-0.0531086	0.0649	0.357783	0.0464013
Q8CD92	Tetratricopeptide repeat protein 27 OS=Mus musculus GN=Ttc27 PE=2 SV=2 - [TTC27_MOUSE]	-0.0708291	-0.210693	-0.153726	-0.304976	0.109102	0.0561154	-0.310582	0.225227	0.304939	0.355423	0.0635892	-0.0947768	-0.027302	-0.0469877	-0.0408412	0.135425	0.104391	0.0403926	-0.371767	0.237876	-0.0357016	-0.0514908	-0.00214905	-0.0796977	-0.127042	0.0460177	0.0148525	0.132162	0.0773917	0.0256571
E9PWG6	Protein Ncapg OS=Mus musculus GN=Ncapg PE=1 SV=1 - [E9PWG6_MOUSE]	-0.0707346	-0.0594978	-0.155901	-0.187563	-0.158872	0.00728675	-0.0533169	0.246181	0.169529	0.262889	-0.107834	-0.0776742	-0.087922	0.0135537	-0.125568	0.193807	0.172429	0.214757	-0.45299	0.257442	0.114914	-0.108738	-0.0368686	-0.0500235	-0.0893604	0.104352	0.102269	0.254214	-0.391288	0.10053
O09110	Dual specificity mitogen-activated protein kinase kinase 3 OS=Mus musculus GN=Map2k3 PE=1 SV=2 - [MP2K3_MOUSE]	-0.0705105	-0.143748	-0.151652	-0.231527	-0.178949	0.141893	0.0533753	0.0852044	0.176932	0.318982	-0.0462651	0.0436694	-0.0614407	-0.248197	-0.0504456	0.13675	0.127627	0.136595	-0.244388	0.206094	0.0842705	-0.149699	-0.07941	-0.155204	-0.223585	0.0584158	0.132579	0.101846	-0.109041	0.339828
O08547	Vesicle-trafficking protein SEC22b OS=Mus musculus GN=Sec22b PE=1 SV=3 - [SC22B_MOUSE]	-0.0704575	-0.00323759	0.0291086	0.177082	0.126648	-0.237458	-0.0834532	0.112919	-0.0170092	-0.0341413	0.0433462	-0.064571	-0.0160438	0.0440297	0.117314	-0.0728409	-0.0396554	-0.0415192	-0.022539	0.0524795	0.0057692	-0.0839872	-0.0569688	0.146371	0.11694	-0.0746019	-0.0589589	-0.0348853	0.0211336	0.0191888
Q8R035	Peptidyl-tRNA hydrolase ICT1, mitochondrial OS=Mus musculus GN=Ict1 PE=1 SV=1 - [ICT1_MOUSE]	-0.0703668	-0.0399815	0.0488008	0.161105	0.283515	-0.0201239	-0.0923535	-0.00428414	-0.222109	-0.0442023	-0.0460645	0.00409476	0.0489523	0.169657	0.171013	-0.0450496	-0.0656352	-0.210592	0.0869	-0.113276	-0.210196	-0.0159422	-0.136855	0.35807	0.254766	-0.10898	-0.187757	-0.216332	0.282476	-0.0192509
Q8BFQ4	WD repeat-containing protein 82 OS=Mus musculus GN=Wdr82 PE=1 SV=1 - [WDR82_MOUSE]	-0.0703276	-0.05408	0.102216	0.109387	0.180762	-0.285516	-0.139903	0.167214	0.01327	-0.0230224	-0.169346	-0.176059	-0.0416182	0.241509	-0.00567297	-0.179942	-0.178779	-0.0121765	0.73397	-0.211886	0.0145299	-0.00396616	-0.0242202	0.102104	0.0186406	0.0919784	0.184358	0.189474	-0.622932	0.0500342
P24288	Branched-chain-amino-acid aminotransferase, cytosolic OS=Mus musculus GN=Bcat1 PE=2 SV=2 - [BCAT1_MOUSE]	-0.0698391	-0.116462	-0.125296	-0.201093	-0.074307	0.0259879	0.0931721	0.0462015	0.191048	0.230588	-0.0975663	-0.0800602	-0.0585506	-0.248193	-0.0922447	0.0523406	0.185746	0.0182817	0.0878366	0.23241	-0.0110795	-0.127967	0.00321138	-0.195905	-0.199198	0.167975	0.164587	0.276248	-0.300487	0.222614
Q9R0X4	Acyl-coenzyme A thioesterase 9, mitochondrial OS=Mus musculus GN=Acot9 PE=1 SV=1 - [ACOT9_MOUSE]	-0.0697007	0.065757	0.109411	0.0988759	-9.24e-05	-0.140986	-0.0560829	-0.00242724	-0.00927405	0.00451966	0.0306425	0.0903874	0.073721	0.0223025	0.0856489	0.0519133	-0.0973446	-0.048884	-0.205465	-0.00292245	-0.00263224	0.106766	0.0609695	0.188484	0.122393	0.0188733	0.0884237	-0.0181267	-0.524581	-0.0405695
Q80VY9	Putative ATP-dependent RNA helicase DHX33 OS=Mus musculus GN=Dhx33 PE=1 SV=1 - [DHX33_MOUSE]	-0.0693254	-0.0043693	0.134583	0.00664152	0.0529945	-0.317593	-0.201038	0.220884	0.0189049	0.158317	-0.000283417	0.0114707	0.0257191	0.0246456	0.0731616	0.0238566	-0.163182	-0.0299116	0.107375	-0.0728519	-0.0471126	0.0853445	-0.0294826	-0.0871519	-0.083266	-0.0892507	0.0864964	-0.180736	0.508868	-0.163709
Q64133	Amine oxidase [flavin-containing] A OS=Mus musculus GN=Maoa PE=1 SV=3 - [AOFA_MOUSE]	-0.0690596	-0.0472884	-0.0438598	0.0364768	0.182136	-0.0919935	-0.0868027	0.0624004	0.0660609	-0.00807025	0.0504823	-0.00541681	0.0354367	0.107056	0.0651539	0.0611068	-0.0537992	-0.0605047	-0.19599	-0.00352538	0.012463	-0.0182554	-0.0141773	0.162809	0.100082	0.0630279	0.0414541	-0.0157092	-0.250828	-0.0808662
P62814	V-type proton ATPase subunit B, brain isoform OS=Mus musculus GN=Atp6v1b2 PE=1 SV=1 - [VATB2_MOUSE]	-0.068595	-0.000306339	0.0398862	0.015043	-0.0716374	-0.103836	-0.0441171	0.0730341	0.0934124	0.0671165	0.0462489	0.0386941	0.0798204	-0.0933158	-0.0254647	0.0616242	-0.0264581	0.0178866	-0.115981	0.0169449	0.0629879	0.0714214	0.058903	-0.091784	-0.0729001	-0.0450573	0.0565575	0.0273036	-0.0997339	0.032302
Q91W96	Anaphase-promoting complex subunit 4 OS=Mus musculus GN=Anapc4 PE=1 SV=1 - [APC4_MOUSE]	-0.0685398	-0.0580973	-0.241046	-0.379309	0.329199	-0.0520234	0.025607	0.148178	0.0521597	0.243871	NA	NA	NA	NA	NA	NA	NA	NA	NA	NA	NA	NA	NA	NA	NA	NA	NA	NA	NA	NA
Q8CBE3	WD repeat-containing protein 37 OS=Mus musculus GN=Wdr37 PE=2 SV=1 - [WDR37_MOUSE]	-0.0684175	0.121946	-0.217359	-0.0547104	0.117651	-0.0714164	0.142093	-0.0143211	-0.00715397	0.051689	NA	NA	NA	NA	NA	NA	NA	NA	NA	NA	NA	NA	NA	NA	NA	NA	NA	NA	NA	NA
Q8CFQ3	Intron-binding protein aquarius OS=Mus musculus GN=Aqr PE=2 SV=2 - [AQR_MOUSE]	-0.0684117	-0.0135999	-0.132873	-0.0521921	0.0023382	-0.154735	-0.137172	0.258982	0.14959	0.148074	-0.0725866	-0.077129	-0.0814183	0.0567167	0.119578	0.00801675	-0.0321161	-0.0730748	0.168476	-0.016463	0.0976379	-0.038181	-0.0534759	-0.0185072	-0.0736947	0.0590201	0.0603689	0.122824	-0.185877	0.0298844
P70295	Ancient ubiquitous protein 1 OS=Mus musculus GN=Aup1 PE=2 SV=1 - [AUP1_MOUSE]	-0.0681839	-0.0551874	-0.117767	-0.102731	-0.186465	-0.115426	0.317595	0.102464	0.132093	0.0936093	-0.0719692	-0.132264	0.0411564	0.374792	0.0906404	-0.249622	-0.229959	-0.284637	0.453935	0.00792833	-0.0525195	-0.0602751	-0.0230913	-0.109838	-0.0602169	-0.000330429	0.0271725	0.0586769	0.244901	-0.0244787
P47738	Aldehyde dehydrogenase, mitochondrial OS=Mus musculus GN=Aldh2 PE=1 SV=1 - [ALDH2_MOUSE]	-0.0680271	0.105716	0.160966	0.184248	0.124868	-0.0806194	-0.0156864	-0.107209	-0.0968172	-0.207439	0.0509993	0.141196	0.104963	0.176738	0.13985	-0.052038	-0.166376	-0.175412	-0.0978778	-0.122042	0.0605723	0.152131	0.151118	0.146041	0.141645	-0.0993853	0.0422084	-0.100367	-0.301667	-0.192297
Q6ZQB6	Inositol hexakisphosphate and diphosphoinositol-pentakisphosphate kinase 2 OS=Mus musculus GN=Ppip5k2 PE=1 SV=3 - [VIP2_MOUSE]	-0.067931	-0.0176279	0.00728204	0.0532458	-0.107789	0.126956	0.0481105	0.0782994	-0.0355707	-0.0849751	NA	NA	NA	NA	NA	NA	NA	NA	NA	NA	NA	NA	NA	NA	NA	NA	NA	NA	NA	NA
Q7TPV4	Myb-binding protein 1A OS=Mus musculus GN=Mybbp1a PE=1 SV=2 - [MBB1A_MOUSE]	-0.0677316	-0.00672697	0.00993445	0.0575141	0.118357	-0.124759	-0.207311	0.0981173	0.0810222	0.0415843	-0.00970436	-0.0959579	-0.0715098	0.207157	0.166927	-0.0294257	-0.0603864	-0.000406135	-0.109341	0.00264696	-0.0909973	-0.00883257	-0.0999662	0.155354	0.143555	-0.092118	-0.0403157	0.0476267	0.0554372	-0.069744
A2A4P0	ATP-dependent RNA helicase DHX8 OS=Mus musculus GN=Dhx8 PE=2 SV=1 - [DHX8_MOUSE]	-0.0676845	0.00723772	0.0351115	-0.021272	0.0310767	0.0578249	-0.0370088	0.0174874	0.0172167	-0.0399898	0.113835	0.19775	0.146859	-0.325551	-0.101445	0.262549	0.126266	0.0396534	-0.712645	0.252729	0.227105	0.166352	0.156461	-0.182664	-0.296413	0.177769	0.0992605	0.18255	-0.675333	0.144912
P97461	40S ribosomal protein S5 OS=Mus musculus GN=Rps5 PE=1 SV=3 - [RS5_MOUSE]	-0.067682	0.0977266	-0.120222	0.0278111	0.148485	0.454325	-0.229119	-0.0922839	-0.197922	-0.0211181	-0.0231201	-0.0713427	-0.183569	-0.286902	-0.212423	-0.105972	0.0374696	-0.101672	1.02155	-0.07402	0.0139944	0.0124091	-0.219937	-0.166978	-0.103448	-0.0473964	-0.077777	0.107495	0.581557	-0.09992
Q8VIM9	Immunity-related GTPase family Q protein OS=Mus musculus GN=Irgq PE=2 SV=1 - [IRGQ_MOUSE]	-0.0676764	-0.024044	0.023226	-0.157018	-0.000605375	-0.0181722	0.222223	0.0438426	-0.0556385	0.0338627	NA	NA	NA	NA	NA	NA	NA	NA	NA	NA	NA	NA	NA	NA	NA	NA	NA	NA	NA	NA
Q91VH6	Protein MEMO1 OS=Mus musculus GN=Memo1 PE=1 SV=1 - [MEMO1_MOUSE]	-0.0674732	-0.120024	-0.0605339	-0.192498	-0.157354	0.0996125	-0.147727	0.188322	0.158544	0.299131	-0.0578235	0.0687076	0.0133617	-0.333176	-0.030353	0.117669	0.022493	0.00875685	0.108964	0.0814011	0.139892	-0.0610114	0.0145612	-0.211936	-0.210445	0.160919	0.141116	0.201076	-0.325717	0.151546
Q3TGH6	Flap endonuclease 1 OS=Mus musculus GN=Fen1 PE=2 SV=1 - [Q3TGH6_MOUSE]	-0.0674259	-0.0282147	-0.0318422	-0.139075	-0.349074	0.312565	0.432663	-0.0365112	-0.0273447	-0.065741	-0.238371	-0.124558	-0.150048	0.123385	0.227135	-0.248182	0.045855	-0.0633456	0.687204	-0.259075	NA	NA	NA	NA	NA	NA	NA	NA	NA	NA
P54923	[Protein ADP-ribosylarginine] hydrolase OS=Mus musculus GN=Adprh PE=2 SV=1 - [ADPRH_MOUSE]	-0.0671339	0.291854	0.194118	0.0272147	-0.132308	0.0246774	-0.102609	-0.180484	-0.101543	0.0462146	-0.0153466	0.19512	0.0467098	-0.334959	-0.0811507	0.111711	0.0781645	0.0274659	-0.156411	0.128697	0.0672688	-0.0735266	0.0546553	-0.0720648	-0.0919685	-0.0850069	0.0413316	-0.0658105	0.184921	0.0402003
A6H605	Microrchidia 3 OS=Mus musculus GN=Morc3 PE=2 SV=1 - [A6H605_MOUSE]	-0.0670636	-0.00550812	0.0186907	-0.0896865	-0.0869101	-0.105686	0.0167425	0.126532	0.123912	0.0689772	0.00205525	0.13286	0.0136271	-0.118917	-0.0450178	0.282328	0.0799316	0.127495	-0.626793	0.152431	-0.135973	-0.0111856	-0.107118	-0.108116	-0.199621	0.23105	0.108499	0.00230926	-0.146937	0.367093
Q6A0A1	MKIAA0224 protein (Fragment) OS=Mus musculus GN=mKIAA0224 PE=4 SV=1 - [Q6A0A1_MOUSE]	-0.0669774	0.0829987	0.0304683	-0.0769683	0.161951	-0.0962358	-0.053093	-0.00660165	0.0312995	-0.00684189	0.0816445	0.0495056	0.0120284	-0.0455367	0.0459067	0.0742215	0.0187567	0.144008	-0.503198	0.122663	-0.0447168	0.0470123	0.0157169	-0.129815	-0.110256	-0.0299824	0.00787636	-0.02963	0.280056	-0.00626175
Q9CWX9	Probable ATP-dependent RNA helicase DDX47 OS=Mus musculus GN=Ddx47 PE=2 SV=2 - [DDX47_MOUSE]	-0.0669285	0.0726284	0.022025	0.00283601	-0.113317	-0.0331032	0.0269588	0.0375353	0.02847	0.0228955	-0.0117271	6.53e-05	0.0504692	0.0465114	0.0412241	0.0671844	-0.073922	0.0533566	-0.0838186	-0.0893433	0.0880562	0.059575	0.0789716	-0.0624267	-0.107069	0.0141208	0.128798	0.094307	-0.318873	0.0245407
P70398	Probable ubiquitin carboxyl-terminal hydrolase FAF-X OS=Mus musculus GN=Usp9x PE=1 SV=2 - [USP9X_MOUSE]	-0.0667701	0.0284145	-0.121472	-0.121205	-0.0200465	-0.00221057	-0.123404	0.142806	0.111704	0.172184	0.035403	-0.0213614	-0.0467224	-0.123426	0.077756	0.104421	0.129436	0.169614	-0.600041	0.274922	0.0190139	-0.083789	-0.0857815	0.069841	0.0455308	0.0593396	0.038496	0.0919919	-0.2979	0.143257
O88796	Ribonuclease P protein subunit p30 OS=Mus musculus GN=Rpp30 PE=2 SV=1 - [RPP30_MOUSE]	-0.0666137	0.019507	0.0500981	0.0538153	0.061148	-0.214658	-0.149693	0.112161	0.0996077	0.034628	NA	NA	NA	NA	NA	NA	NA	NA	NA	NA	0.158859	0.101025	0.0592524	-0.0364538	-0.00409742	0.0143079	0.117547	0.145819	-0.633724	0.0774647
Q14C51	Pentatricopeptide repeat domain-containing protein 3, mitochondrial OS=Mus musculus GN=Ptcd3 PE=2 SV=2 - [PTCD3_MOUSE]	-0.0665852	0.0329702	0.0314506	-0.0117244	0.204714	-0.130008	-0.111261	0.0166011	-0.0208424	0.054685	0.0837257	0.0730081	0.021833	0.0105032	0.035249	0.0622164	0.0252189	-0.0329999	-0.343639	0.0648844	0.0146275	0.152992	0.0885663	-0.0428977	0.0988683	-0.0923919	-0.0427978	0.0980408	-0.242877	-0.0321311
Q9JK48	Endophilin-B1 OS=Mus musculus GN=Sh3glb1 PE=1 SV=1 - [SHLB1_MOUSE]	-0.0665189	-0.106256	-0.0723712	-0.176561	-0.24903	0.0710391	0.121064	0.0675323	0.221459	0.189643	-0.0532733	-0.0305854	-0.0565941	-0.213826	-0.121581	0.0805549	0.127476	0.142123	-0.0206869	0.146393	-0.0731841	-0.0661684	0.00657808	-0.182468	-0.161603	0.0955461	0.107834	0.0212571	0.054468	0.19774
Q80UJ7	Rab3 GTPase-activating protein catalytic subunit OS=Mus musculus GN=Rab3gap1 PE=2 SV=4 - [RB3GP_MOUSE]	-0.066128	0.0306625	-0.125782	-0.0137034	-0.117265	-0.0522906	0.206942	0.00293649	0.102852	0.0317757	0.140498	0.00204988	0.0868399	0.00447288	0.0175589	0.0826396	0.021138	0.277926	-0.78287	0.149747	0.107218	0.0476615	0.188301	-0.267216	-0.365886	0.206333	0.265805	0.276733	-0.77884	0.319889
Q9D4H1	Exocyst complex component 2 OS=Mus musculus GN=Exoc2 PE=1 SV=1 - [EXOC2_MOUSE]	-0.0660329	0.0115345	-0.0240902	-0.342071	0.0605499	0.0298957	-0.241677	0.196159	0.166327	0.209405	NA	NA	NA	NA	NA	NA	NA	NA	NA	NA	NA	NA	NA	NA	NA	NA	NA	NA	NA	NA
Z4YLI8	Clustered mitochondria protein homolog OS=Mus musculus GN=Cluh PE=1 SV=1 - [Z4YLI8_MOUSE]	-0.065907	-0.163945	-0.288113	-0.1048	0.209483	0.177546	-0.136922	0.118012	0.091145	0.1635	NA	NA	NA	NA	NA	NA	NA	NA	NA	NA	NA	NA	NA	NA	NA	NA	NA	NA	NA	NA
O55222	Integrin-linked protein kinase OS=Mus musculus GN=Ilk PE=1 SV=2 - [ILK_MOUSE]	-0.0657284	-0.038805	-0.101252	-0.126458	-0.0720074	-0.0384334	-0.0652295	0.156361	0.122256	0.229297	-0.0507128	-0.00746431	-0.0592933	-0.157307	-0.15319	-0.00502465	0.0108677	0.134689	0.180935	0.106501	0.105357	-0.106749	-0.0577307	-0.0309461	-0.0430631	-0.0976867	-0.0384192	0.0313373	0.127456	0.110444
Q9WVA2	Mitochondrial import inner membrane translocase subunit Tim8 A OS=Mus musculus GN=Timm8a1 PE=1 SV=1 - [TIM8A_MOUSE]	-0.0656929	0.0207008	-0.0466929	0.0406932	-0.370162	0.31097	0.758694	0.0216097	-0.303842	-0.366278	-0.238507	-0.385596	-0.0833848	0.593963	-0.267173	-0.163175	-0.121463	0.206202	1.00032	-0.541182	-0.917712	-0.556456	-0.502544	1.03202	1.27501	0.322499	-0.781507	-0.744732	1.3251	-0.45168
Q9JJT0	RNA 3'-terminal phosphate cyclase-like protein OS=Mus musculus GN=Rcl1 PE=2 SV=1 - [RCL1_MOUSE]	-0.0655995	0.0965746	-0.0933061	-0.0286231	0.0033507	-0.0490926	-0.130504	0.115251	-0.00167905	0.153628	-0.0234057	-0.133756	-0.0819646	0.44751	0.0433459	-0.0560052	-0.125855	0.177328	-0.0398304	-0.207367	-0.144491	-0.0699875	-0.237678	0.222061	0.266927	-0.0495024	-0.0946496	-0.0187812	0.191949	-0.0658479
Q9QUJ7	Long-chain-fatty-acid--CoA ligase 4 OS=Mus musculus GN=Acsl4 PE=2 SV=2 - [ACSL4_MOUSE]	-0.06542	-0.0391483	-0.0118594	0.0218414	0.12386	-0.0998529	0.082476	0.025488	-0.0247511	-0.0126336	0.0360137	-0.0835955	0.0515063	0.0404005	0.0797486	-0.0858061	-0.119706	0.0273119	0.0932778	-0.0391511	-0.0336103	-0.0423464	0.0125949	0.140415	0.0924507	0.00229885	-0.032946	-0.0893341	0.00698724	-0.0565096
Q7TMF3	NADH dehydrogenase [ubiquinone] 1 alpha subcomplex subunit 12 OS=Mus musculus GN=Ndufa12 PE=2 SV=2 - [NDUAC_MOUSE]	-0.0653408	0.142935	0.037343	0.0969381	0.100808	0.149515	0.0396528	-0.158832	-0.240723	-0.102296	-0.0367863	0.00771293	-0.00554858	-0.114327	-0.145457	-0.282099	0.0653956	-0.256858	0.740681	0.0272858	-0.127332	0.129425	-0.0305699	0.0978315	0.156281	-0.426546	-0.555692	-0.433813	1.39179	-0.201376
Q07076	Annexin A7 OS=Mus musculus GN=Anxa7 PE=2 SV=2 - [ANXA7_MOUSE]	-0.0653051	0.0278271	-0.144149	0.156251	-0.314632	-0.0158794	0.0332285	0.0772684	0.124832	0.120559	0.126566	0.0649572	0.0421509	-0.205384	-0.165572	-0.0388976	-0.0817575	0.119429	-0.120284	0.258791	0.120586	0.264666	0.0993639	-0.418826	-0.363289	0.081628	0.186029	0.243801	-0.513958	0.3
Q9CQB5	CDGSH iron-sulfur domain-containing protein 2 OS=Mus musculus GN=Cisd2 PE=1 SV=1 - [CISD2_MOUSE]	-0.0651091	-0.0763884	-0.110304	-0.0683385	0.149376	-0.168004	-0.211162	0.125499	0.193868	0.230562	-0.1336	-0.155598	-0.18666	0.157922	0.13518	0.0727754	0.10546	0.297129	-0.567464	0.274855	-0.0770231	-0.135568	-0.213598	0.297638	0.194607	-0.0148795	0.0114059	0.264913	-0.41669	0.0891935
P84084	ADP-ribosylation factor 5 OS=Mus musculus GN=Arf5 PE=1 SV=2 - [ARF5_MOUSE]	-0.0650849	-0.0641562	-0.170199	-0.0756381	0.200141	-0.224847	-0.170657	0.226181	0.122053	0.222207	0.00646671	-0.107852	-0.0750439	0.140452	0.232006	-0.00984874	0.0388817	0.0845235	-0.367402	0.0578166	0.148453	-0.0918994	-0.0759001	0.315561	0.256404	-0.0422229	-0.00336062	0.0505897	-0.608002	0.050377
Q60953	Protein PML OS=Mus musculus GN=Pml PE=1 SV=3 - [PML_MOUSE]	-0.0650429	-0.0386296	-0.0127064	0.0523669	0.00178971	0.0660723	0.0253067	0.00644729	-0.000545347	-0.0350586	-0.0397712	-0.0188499	0.00887942	-0.114169	-0.0896183	0.0974184	0.0602101	-0.0561039	0.128097	0.0239073	0.107153	-0.144996	-0.184259	0.0518008	0.0616604	0.0672028	0.0083289	-0.00729129	0.104095	-0.063694
Q6A009	E3 ubiquitin-protein ligase listerin OS=Mus musculus GN=Ltn1 PE=1 SV=3 - [LTN1_MOUSE]	-0.0649344	0.0390489	-0.124677	-0.189595	-0.151795	-0.0959018	-0.0319329	0.277798	0.149224	0.192765	-0.0346724	-0.0977621	-0.227688	0.037831	0.0192003	-0.0193841	0.012724	0.169049	-0.0534512	0.194154	NA	NA	NA	NA	NA	NA	NA	NA	NA	NA
Q06185	ATP synthase subunit e, mitochondrial OS=Mus musculus GN=Atp5i PE=1 SV=2 - [ATP5I_MOUSE]	-0.0649251	0.025391	0.0906571	0.149474	0.0734931	-0.209232	0.0252297	-0.0453763	-0.0188446	-0.0258666	0.012644	0.0868559	0.0838563	0.0809341	0.0949036	0.0125001	-0.0019616	-0.00464306	-0.42947	0.0643812	-0.030646	0.0816031	0.0816695	-0.0534699	0.0311559	-0.0603242	0.0347664	-0.0463903	0.134439	-0.172804
Q9QUR6	Prolyl endopeptidase OS=Mus musculus GN=Prep PE=2 SV=1 - [PPCE_MOUSE]	-0.0649104	-0.0795187	-0.15026	-0.186752	-0.100076	0.0988124	-0.0754614	0.175311	0.216864	0.165991	-0.0456018	-0.0657701	-0.128003	-0.141642	-0.015477	0.0431421	0.126156	0.197273	-0.18928	0.219203	-0.0148485	-0.155036	-0.0452009	-0.0867745	-0.0396288	0.117494	0.0854122	0.152312	-0.233054	0.219325
Q61655	ATP-dependent RNA helicase DDX19A OS=Mus musculus GN=Ddx19a PE=2 SV=2 - [DD19A_MOUSE]	-0.0648768	-0.0325465	-0.0675908	-0.201213	-0.120087	-0.0193816	0.0267149	0.149541	0.151869	0.17757	-0.0337155	0.0107925	-0.0154966	-0.2064	-0.0648568	-0.00362914	0.124329	-0.0170687	0.151817	0.0542284	0.0697418	-0.0244406	0.0550389	-0.189052	-0.113292	0.128907	0.179918	0.073979	-0.35276	0.17196
P63094	Guanine nucleotide-binding protein G(s) subunit alpha isoforms short OS=Mus musculus GN=Gnas PE=1 SV=1 - [GNAS2_MOUSE]	-0.0648594	0.086072	0.0696941	-0.0454964	0.123228	-0.0772089	-0.322553	0.0958243	0.0681628	0.0671359	0.00655877	0.0483422	-0.0276473	0.135866	0.0113461	0.0441633	0.00591815	0.038513	-0.31912	0.0560603	-0.00461255	0.0320516	0.0223975	0.00557488	0.0426123	-0.107641	-0.0209829	-0.0491932	0.136504	-0.0567108
P58389	Serine/threonine-protein phosphatase 2A activator OS=Mus musculus GN=Ppp2r4 PE=1 SV=1 - [PTPA_MOUSE]	-0.0646538	-0.0144578	-0.116662	-0.237522	-0.161588	0.0153712	-0.122996	0.220114	0.143276	0.339119	0.0201921	0.0247919	0.0167459	-0.180172	-0.0738922	0.117662	0.137225	0.221136	-0.47843	0.194741	0.0379997	-0.0781175	0.00405805	-0.215117	-0.252776	0.0542569	0.126956	0.170594	-0.0694407	0.221587
F7DBB3	Protein Ahnak2 (Fragment) OS=Mus musculus GN=Ahnak2 PE=1 SV=1 - [F7DBB3_MOUSE]	-0.0646317	-0.0417361	0.0528559	0.106373	-0.0434112	0.00322331	0.0602316	-0.00486146	-0.00935336	-0.05869	0.0180123	0.0782208	0.0706364	-0.082174	0.000136251	0.00523873	-0.0217925	-0.183855	0.211107	-0.0955298	0.0331853	0.0282962	0.105139	-0.0247209	-0.024842	-0.0118641	0.0706883	-0.0660985	-0.0559174	-0.0538661
Q9D0T1	NHP2-like protein 1 OS=Mus musculus GN=Nhp2l1 PE=1 SV=4 - [NH2L1_MOUSE]	-0.0646101	-0.0379999	0.0690122	0.0284514	0.914916	-0.123525	-0.149221	-0.274362	-0.154222	-0.20844	-0.206164	-0.139146	0.0362736	0.677555	-0.130828	-0.270143	-0.212381	0.0624824	0.526705	-0.344355	0.0101728	0.0969565	0.113014	-0.140457	-0.081478	-0.0564803	-0.0466852	-0.131223	0.348242	-0.112062
Q7TQI3	Ubiquitin thioesterase OTUB1 OS=Mus musculus GN=Otub1 PE=1 SV=2 - [OTUB1_MOUSE]	-0.0646004	0.0057539	0.0523363	-0.0835537	-0.0783292	0.100225	0.0134947	0.0366753	0.00325788	0.0147398	0.0798812	0.0482159	-0.0544844	-0.0226262	0.2304	0.0319766	0.142908	-0.0900848	-0.390889	0.0247029	0.215086	0.007639	0.169812	-0.170386	-0.157282	0.089257	0.119015	0.0668114	-0.623607	0.283653
Q64514	Tripeptidyl-peptidase 2 OS=Mus musculus GN=Tpp2 PE=1 SV=3 - [TPP2_MOUSE]	-0.0645516	-0.0624333	-0.0508563	-0.178161	-0.0808504	0.000926653	-0.0584577	0.148844	0.152872	0.192668	-0.0354627	0.0509578	0.0132331	-0.139246	-0.04448	0.0896512	0.0858469	0.177903	-0.430674	0.232271	0.00122039	-0.106001	-0.0200537	-0.119431	-0.0756422	0.154095	0.134479	0.133519	-0.307366	0.205179
Q9QY06	Unconventional myosin-IXb OS=Mus musculus GN=Myo9b PE=1 SV=2 - [MYO9B_MOUSE]	-0.0644812	0.0114033	-0.0693202	-0.214	0.137223	-0.0562081	-0.0935743	0.0477045	0.15509	0.146163	NA	NA	NA	NA	NA	NA	NA	NA	NA	NA	NA	NA	NA	NA	NA	NA	NA	NA	NA	NA
Q9CZT6	Protein CMSS1 OS=Mus musculus GN=Cmss1 PE=2 SV=1 - [CMS1_MOUSE]	-0.0641408	-0.110569	0.0218537	0.0630202	-0.0807508	-0.0673599	-0.134128	0.0994612	0.0882957	0.184318	NA	NA	NA	NA	NA	NA	NA	NA	NA	NA	NA	NA	NA	NA	NA	NA	NA	NA	NA	NA
Q8K0D5	Elongation factor G, mitochondrial OS=Mus musculus GN=Gfm1 PE=2 SV=1 - [EFGM_MOUSE]	-0.064117	0.024773	0.0848789	0.022694	-0.0144935	0.00171188	-0.134528	0.0425243	0.0467782	-0.0102218	0.035596	0.0874234	0.0862369	-0.103347	-0.0573237	0.112723	0.0837395	-0.0702497	-0.194285	0.019486	-0.0106035	0.136316	0.108623	-0.118507	0.0495123	-0.0584255	0.0575954	-0.00677254	-0.0352045	-0.122533
P97863	Nuclear factor 1 B-type OS=Mus musculus GN=Nfib PE=1 SV=2 - [NFIB_MOUSE]	-0.0640619	-0.041828	0.0221872	0.00413692	-0.0378344	-0.0160162	-0.0247166	0.223787	-0.0296634	-0.035991	-0.0263288	-0.132654	-0.0703934	0.0351243	0.0597461	-0.0654292	-0.0851095	0.0411644	0.288287	-0.0444073	0.0207827	-0.149086	0.0276099	0.0551283	-0.0234922	0.170347	0.112931	0.209266	-0.343729	-0.079758
Q9CZU3	Superkiller viralicidic activity 2-like 2 OS=Mus musculus GN=Skiv2l2 PE=1 SV=1 - [SK2L2_MOUSE]	-0.0634547	0.0724798	0.022631	-0.0801561	-0.00925161	-0.116601	-0.062526	0.112783	0.0569965	0.0670996	0.00429505	0.0484084	0.0244814	-0.00663595	0.0750975	0.0548745	-0.000323071	0.0765242	-0.266872	-0.00985053	-0.0108761	0.0068786	0.0246357	-0.0174512	0.00829084	0.138051	0.117596	0.0998987	-0.353702	-0.0133214
Q921T2	Torsin-1A-interacting protein 1 OS=Mus musculus GN=Tor1aip1 PE=1 SV=3 - [TOIP1_MOUSE]	-0.0632889	0.0347962	-0.0574479	0.214703	0.195115	-0.260258	-0.241803	0.084646	-0.0252667	0.118805	0.00445527	-0.117291	0.00403432	0.367319	0.327406	-0.240407	-0.0869578	-0.152211	-0.191524	0.0851753	-0.0332058	-0.0539303	-0.0474779	0.229476	0.210578	-0.0150385	-0.0664417	0.142311	-0.427149	0.060879
Q8VE92	RNA-binding protein 4B OS=Mus musculus GN=Rbm4b PE=1 SV=1 - [RBM4B_MOUSE]	-0.0631052	-0.00224749	0.00103962	0.00162157	0.111851	-0.00425718	-0.124775	0.0114891	0.0725034	-0.00411999	NA	NA	NA	NA	NA	NA	NA	NA	NA	NA	NA	NA	NA	NA	NA	NA	NA	NA	NA	NA
G5E870	E3 ubiquitin-protein ligase TRIP12 OS=Mus musculus GN=Trip12 PE=1 SV=1 - [TRIPC_MOUSE]	-0.0630797	0.0195895	-0.139626	-0.131175	0.0681395	-0.000215099	-0.00717725	0.0942063	0.0726832	0.0866541	0.0377385	0.084884	-0.00151867	0.0101528	0.116643	0.0489373	0.0143813	-0.0502066	-0.361252	0.10024	-0.0458752	0.012824	-0.0445744	0.0697578	-0.0211924	0.00145167	0.0168063	0.027634	-0.0129527	-0.00387898
Q8JZR0	Long-chain-fatty-acid--CoA ligase 5 OS=Mus musculus GN=Acsl5 PE=1 SV=1 - [ACSL5_MOUSE]	-0.0629819	-0.0604366	-0.0992293	-0.0537095	0.0758646	-0.0827759	-0.0788512	0.129809	0.131969	0.100341	-0.108813	-0.0998858	-0.074188	0.133316	0.158802	0.0341904	0.00881294	0.0899559	-0.274102	0.131912	-0.0684613	-0.0420781	-0.0323299	0.136536	0.0969301	0.0426768	0.0585995	0.123754	-0.299179	-0.0164484
A2BE28	Ribosomal biogenesis protein LAS1L OS=Mus musculus GN=Las1l PE=1 SV=1 - [LAS1L_MOUSE]	-0.0626402	0.0256427	0.120398	-0.043872	-0.238087	-0.0221197	0.226857	0.0468539	-0.0338532	-0.0191789	0.0624788	0.103266	0.0524308	-0.0604539	-0.0102352	0.138252	0.0422862	-0.0211692	-0.421026	0.11417	0.0420281	0.0778379	0.0592753	0.0588235	-0.0616357	0.0114888	0.128747	0.172162	-0.617766	0.129039
Q921M3	Splicing factor 3B subunit 3 OS=Mus musculus GN=Sf3b3 PE=2 SV=1 - [SF3B3_MOUSE]	-0.0626147	0.0124708	0.0285862	-0.0364478	-0.0608677	-0.0822827	0.0764907	0.0749389	0.0251629	0.0245634	-0.0016646	0.0226047	0.0393646	0.0205925	0.0232932	0.0520042	-0.00984205	0.0598867	-0.21027	0.00403126	0.0173695	-0.0341922	-0.0271402	0.00852816	0.0211617	0.037656	0.0154485	0.0330302	-0.0568245	-0.0150371
Q07813	Apoptosis regulator BAX OS=Mus musculus GN=Bax PE=1 SV=1 - [BAX_MOUSE]	-0.0626007	-0.0916507	-0.0674929	-0.198403	0.150946	-0.0810222	-0.0433872	0.152412	0.0761282	0.165071	-0.112245	-0.169841	-0.131096	-0.0919962	-0.0261427	0.0358064	0.0276818	0.209833	0.111464	0.146536	0.0926788	-0.12268	-0.101533	0.128376	0.0204609	0.0663135	0.0129801	0.0329213	-0.28591	0.156393
O35609	Secretory carrier-associated membrane protein 3 OS=Mus musculus GN=Scamp3 PE=1 SV=3 - [SCAM3_MOUSE]	-0.062576	0.0692889	0.0297817	0.0949877	0.0993014	-0.143191	-0.0593706	0.0470666	-0.015897	-0.0593915	-0.0828319	-0.12066	-0.105818	0.112503	0.120296	-0.132975	-0.0543928	-0.0571297	0.3138	0.00720756	-0.0604818	-0.145151	-0.0994109	0.15528	0.154248	-0.0359735	-0.151741	0.00517483	0.142575	0.03548
P97372	Proteasome activator complex subunit 2 OS=Mus musculus GN=Psme2 PE=2 SV=4 - [PSME2_MOUSE]	-0.0625409	-0.0758122	-0.139284	-0.244833	-0.145466	-0.127541	-0.0222775	0.136545	0.304473	0.376737	0.00771937	0.105468	0.0307074	-0.0639285	-0.00150453	0.0340231	-0.0330566	0.0315077	-0.186243	0.0753062	0.0923221	0.00181565	0.107348	0.0351063	0.220829	-0.125387	-0.0367789	0.053675	-0.39939	0.0504599
Q9DBR1	5'-3' exoribonuclease 2 OS=Mus musculus GN=Xrn2 PE=1 SV=1 - [XRN2_MOUSE]	-0.0622929	0.0406233	0.00912241	-0.0355037	0.067958	-0.00468213	-0.0626609	0.0972925	-0.0136832	-0.0361733	-0.0400034	0.0634951	-0.00107544	-0.0614835	0.0547711	0.0614917	0.0969936	0.0745607	-0.308729	0.059979	-0.0205879	-0.0321826	-0.0273307	0.0225893	0.0745896	0.0478327	-0.0777076	-0.0212675	0.126658	-0.0925931
Q99L48	60S ribosomal export protein NMD3 OS=Mus musculus GN=Nmd3 PE=2 SV=1 - [NMD3_MOUSE]	-0.06223	-0.00580826	-0.112228	-0.17411	-0.066394	-0.0468131	0.242325	0.159644	0.10208	-0.0364656	0.00957648	0.0634973	-0.00202654	-0.272804	-0.125997	-0.202274	0.00254218	0.0564109	0.381972	0.0891024	0.0532015	0.0377795	0.107879	-0.0863229	-0.0512493	0.0785963	0.0547386	-0.0831836	-0.130421	0.0189819
Q61553	Fascin OS=Mus musculus GN=Fscn1 PE=1 SV=4 - [FSCN1_MOUSE]	-0.062207	-0.0848585	-0.038497	-0.028534	-0.0148652	0.143824	0.0794605	0.0207132	-0.0193571	0.00432132	-0.0832214	-0.0316297	-0.00337459	0.15269	-0.106812	-0.0369072	-0.0257073	0.0365012	0.177475	-0.0790134	-0.078365	-0.0811967	-0.072288	-0.0283474	-0.0131646	0.131849	0.0424253	-0.00878005	0.0741315	0.0337363
Q03145	Ephrin type-A receptor 2 OS=Mus musculus GN=Epha2 PE=1 SV=3 - [EPHA2_MOUSE]	-0.0619401	0.0527241	0.0635906	0.0346034	0.103459	-0.150713	-0.251509	0.0732741	0.0431197	0.0933916	0.0391195	0.0745998	0.0670278	0.190438	0.205604	-0.0362855	-0.0450706	0.0507494	-0.662073	0.115891	-0.0715865	-0.037997	0.0504317	0.229128	0.136097	0.0583142	-0.0706418	0.00499633	-0.258059	-0.040683
Q9WTI7	Unconventional myosin-Ic OS=Mus musculus GN=Myo1c PE=1 SV=2 - [MYO1C_MOUSE]	-0.0618739	0.0442973	0.0822769	0.00752329	0.0561825	0.0717161	-0.124102	-0.00400358	-0.0438554	-0.0281613	-0.0170945	0.0449119	0.0563513	0.077983	0.0278684	0.0050896	-0.040608	-0.0822814	-0.0159412	-0.0562791	0.0112593	0.0166467	0.120313	0.142967	0.127018	-0.0672033	-0.0705341	-0.0728423	-0.119222	-0.0884021
Q8K4Z3	NAD(P)H-hydrate epimerase OS=Mus musculus GN=Apoa1bp PE=1 SV=1 - [NNRE_MOUSE]	-0.061657	0.062393	0.104161	0.270192	0.149168	-0.159602	-0.181272	-0.0512034	-0.0740923	-0.0580874	0.162957	0.244993	0.163762	0.036077	0.165901	-0.00423425	-0.0414712	-0.142537	-0.587586	0.00213921	-0.0639999	-0.00049681	-0.104979	0.161005	0.169386	-0.133506	-0.083617	-0.07215	0.203866	-0.0755086
P61027	Ras-related protein Rab-10 OS=Mus musculus GN=Rab10 PE=1 SV=1 - [RAB10_MOUSE]	-0.0616114	0.0718785	-0.0606544	0.114787	0.188639	-0.309129	-0.0598583	0.0619169	-0.0116226	0.0656539	0.0326042	-0.127252	-0.0233757	0.422173	0.202432	-0.132207	-0.0380484	0.166878	-0.630381	0.127177	-0.0320806	-0.0796725	-0.0844409	0.362747	0.209333	-0.062486	-0.201097	0.0901449	-0.182167	-0.0202802
Q8BX70	Vacuolar protein sorting-associated protein 13C OS=Mus musculus GN=Vps13c PE=1 SV=2 - [VP13C_MOUSE]	-0.0615543	-0.00228606	-0.0323448	0.0147569	-0.145163	0.128422	-0.232601	0.21326	0.0456366	0.0718738	NA	NA	NA	NA	NA	NA	NA	NA	NA	NA	0.0841467	-0.22554	-0.0753134	-0.0627973	-0.265031	0.183782	0.101319	0.304103	-0.187585	0.142915
Q3TXU5	Deoxyhypusine synthase OS=Mus musculus GN=Dhps PE=2 SV=2 - [DHYS_MOUSE]	-0.0615406	0.20025	0.0820948	-0.236819	-0.195238	-0.0580248	-0.303003	0.192719	0.155528	0.224034	0.0754147	0.163951	-0.101628	-0.0396993	-0.0902041	0.0693605	0.265422	0.132369	-0.658359	0.183373	NA	NA	NA	NA	NA	NA	NA	NA	NA	NA
Q9D1P0	39S ribosomal protein L13, mitochondrial OS=Mus musculus GN=Mrpl13 PE=2 SV=1 - [RM13_MOUSE]	-0.0614919	0.134	0.0318728	0.0103438	-0.0603744	-0.155094	-0.139662	0.0863768	0.0823076	0.0717217	0.152766	0.157011	-0.111989	-0.0660521	0.103887	-0.0745243	-0.0769071	-0.254694	0.307518	-0.137015	-0.0252058	0.0528241	-0.0560828	0.0320458	-0.0059439	0.107397	0.257016	0.0643075	-0.412143	-0.0142146
Q9CQ79	Thioredoxin domain-containing protein 9 OS=Mus musculus GN=Txndc9 PE=2 SV=1 - [TXND9_MOUSE]	-0.0614602	-0.0941781	-0.129383	-0.0447665	-0.201468	-0.356374	0.24796	0.196622	0.233808	0.209241	0.0463282	0.0552068	-0.00485198	-0.212709	-0.257031	0.229343	0.0892715	0.202058	-0.227476	0.0798599	0.0489795	-0.22045	0.0211075	-0.0186109	-0.0335308	0.369009	0.231711	0.133829	-0.782528	0.250484
Q6PR54	Telomere-associated protein RIF1 OS=Mus musculus GN=Rif1 PE=1 SV=2 - [RIF1_MOUSE]	-0.0613975	0.0318927	-0.0664765	-0.0440973	0.0343578	-0.0340569	-0.14837	0.087883	0.110525	0.0897403	-0.0027404	-0.065647	-0.0372738	0.138182	0.182662	-0.0712696	0.00278996	0.0600916	-0.341341	0.134546	-0.0677631	-0.0474439	-0.0464192	0.113963	0.0498426	-0.0513868	-0.0141524	-0.00543982	0.0750246	-0.00622519
Q9D0M1	Phosphoribosyl pyrophosphate synthase-associated protein 1 OS=Mus musculus GN=Prpsap1 PE=1 SV=1 - [KPRA_MOUSE]	-0.0612861	0.00210274	-0.0893793	-0.0774637	0.0482073	0.143143	-0.0419951	0.00166009	0.0149396	0.0600711	-0.0777221	0.0403038	-0.0591979	-0.0736054	-0.0714544	0.0261854	0.0746436	0.0359163	0.0774153	0.0275153	-0.0757464	-0.0836024	0.0668714	0.0209897	-0.0507413	0.050824	-0.0333214	0.117914	-0.0162434	0.00305623
P35601	Replication factor C subunit 1 OS=Mus musculus GN=Rfc1 PE=1 SV=2 - [RFC1_MOUSE]	-0.0612743	-0.0160523	-0.0032819	-0.0790613	0.0923226	0.178114	0.00360885	0.0551367	-0.056414	-0.113098	-0.0511233	-0.0280956	-0.0363362	-0.105772	0.0668158	0.0287096	-0.0803277	0.0499794	0.177389	-0.0212397	0.0999994	-0.0652186	0.0868509	0.118812	0.0287275	0.291078	0.270807	0.233976	-1.23419	0.169154
Q9D7N3	28S ribosomal protein S9, mitochondrial OS=Mus musculus GN=Mrps9 PE=2 SV=3 - [RT09_MOUSE]	-0.0610864	0.0293418	-0.0412406	-0.106276	0.172196	0.097481	0.103324	-0.0613963	-0.0950663	-0.0372775	0.0350019	0.131983	0.0507687	0.148412	0.150798	0.0712241	0.0395138	0.0457305	-0.693305	0.0198725	-0.00773047	0.0351337	-0.0453828	0.14203	0.0145831	-0.104094	-0.0740152	0.0174728	0.249681	-0.227678
Q8CDM8	Protein FAM160B1 OS=Mus musculus GN=Fam160b1 PE=2 SV=2 - [F16B1_MOUSE]	-0.0609123	0.00730692	0.0339708	-0.130225	0.148854	-0.169005	-0.187559	0.0862716	0.0799644	0.191334	NA	NA	NA	NA	NA	NA	NA	NA	NA	NA	NA	NA	NA	NA	NA	NA	NA	NA	NA	NA
Q8BVQ5	Protein phosphatase methylesterase 1 OS=Mus musculus GN=Ppme1 PE=1 SV=5 - [PPME1_MOUSE]	-0.06088	-0.162844	-0.0650573	-0.102388	-0.0853261	0.0104943	-0.211355	0.138855	0.23967	0.298831	-0.0821737	0.0103206	-0.00532498	-0.186559	-0.0547442	0.0884689	0.0875723	0.109919	-0.163226	0.195748	NA	NA	NA	NA	NA	NA	NA	NA	NA	NA
Q91YN5	UDP-N-acetylhexosamine pyrophosphorylase OS=Mus musculus GN=Uap1 PE=1 SV=1 - [UAP1_MOUSE]	-0.0606232	-0.107798	-0.207003	-0.0067626	-0.0153354	0.00883725	0.262701	-0.0522932	0.0876186	0.090658	-0.0782537	-0.0364909	-0.0566545	-0.17529	-0.0290761	0.00246973	0.124781	0.0388928	0.112522	0.0970997	NA	NA	NA	NA	NA	NA	NA	NA	NA	NA
Q8VCY6	U3 small nucleolar RNA-associated protein 6 homolog OS=Mus musculus GN=Utp6 PE=2 SV=1 - [UTP6_MOUSE]	-0.0605896	0.0576087	0.0865354	-0.0905583	-0.0276496	-0.0899074	-0.0577617	0.0903345	0.0419365	0.0500514	0.0368971	0.0786592	0.0205155	0.0718002	0.0713809	0.10503	-0.0400942	0.0798788	-0.483121	0.0590541	0.0460267	-0.0104542	-0.0225	0.01739	-0.0672166	0.0696942	0.180849	0.137285	-0.421137	0.0700626
O88379	Bromodomain adjacent to zinc finger domain protein 1A OS=Mus musculus GN=Baz1a PE=1 SV=3 - [BAZ1A_MOUSE]	-0.0605326	0.118512	0.173314	0.012176	-0.225206	-0.194079	-0.19963	0.0709247	0.161041	0.143479	0.0668904	0.0542528	0.0608994	0.0205216	0.0861809	0.00857474	-0.138367	0.00117499	-0.204467	0.0443395	-0.0168274	0.133559	-0.00464542	0.0831847	-0.0122182	0.0168183	0.147342	-0.00135669	-0.323227	-0.022629
P63242	Eukaryotic translation initiation factor 5A-1 OS=Mus musculus GN=Eif5a PE=1 SV=2 - [IF5A1_MOUSE]	-0.0605291	-0.222998	-0.202247	-0.0977362	0.313243	0.482838	-0.0189466	-0.181348	-0.0911577	0.0788815	-0.323769	-0.289477	-0.172837	0.299766	-0.201116	-0.106621	-0.0900759	0.455583	0.454108	-0.025561	-0.0237009	-0.188819	-0.0610978	0.0553494	0.0173363	0.0721038	0.145906	0.0531485	-0.217992	0.147766
Q91V12	Cytosolic acyl coenzyme A thioester hydrolase OS=Mus musculus GN=Acot7 PE=1 SV=2 - [BACH_MOUSE]	-0.0603125	-0.0696981	-0.0908964	-0.177358	-0.106779	0.031876	0.0159582	0.0855318	0.155851	0.215828	-0.136635	-0.0450336	-0.0642776	-0.145985	-0.0375421	-0.00439819	0.0694614	0.0563344	0.132937	0.175139	-0.0312593	-0.00190738	-0.0565836	-0.145816	-0.0828661	-0.0917392	-0.0203208	0.0160013	0.335302	0.0791881
Q8BHL5	Engulfment and cell motility protein 1 OS=Mus musculus GN=Elmo1 PE=1 SV=2 - [ELMO1_MOUSE]|Engulfment and cell motility protein 2 OS=Mus musculus GN=Elmo2 PE=1 SV=1 - [ELMO2_MOUSE]	-0.0602527	-0.119902	-0.158424	-0.0758362	0.000702166	0.0128658	0.594663	-0.0123614	-0.0722631	-0.109191	NA	NA	NA	NA	NA	NA	NA	NA	NA	NA	NA	NA	NA	NA	NA	NA	NA	NA	NA	NA
P14685	26S proteasome non-ATPase regulatory subunit 3 OS=Mus musculus GN=Psmd3 PE=1 SV=3 - [PSMD3_MOUSE]	-0.0600789	-0.0345761	-0.116698	-0.137562	-0.160096	-0.0431617	0.101921	0.124521	0.137376	0.188355	0.00947001	-0.00249619	-0.00274846	-0.0693324	-0.0365219	0.100513	0.114408	0.151305	-0.434194	0.169597	0.0480684	-0.0730595	0.0225218	-0.132952	-0.172621	0.138999	0.149986	0.170685	-0.28168	0.130053
Q99JY0	Trifunctional enzyme subunit beta, mitochondrial OS=Mus musculus GN=Hadhb PE=1 SV=1 - [ECHB_MOUSE]	-0.0600226	0.112194	0.119899	0.0317066	-0.0314945	-0.0778338	-0.032028	0.0378123	-0.0456636	-0.0545698	0.0189316	0.0839181	0.0798618	0.045687	0.0198075	0.0342537	-0.0110804	-0.0450652	-0.196902	-0.029412	0.0355636	0.078376	0.0828446	0.0545282	0.110145	0.039414	0.0619405	0.0430069	-0.465428	-0.040391
Q9DCH4	Eukaryotic translation initiation factor 3 subunit F OS=Mus musculus GN=Eif3f PE=1 SV=2 - [EIF3F_MOUSE]	-0.0598872	-0.0166539	-0.038528	-0.0240762	-0.140482	0.039183	-0.0285787	0.119441	0.0639935	0.0855888	-0.0135766	-0.0122656	-0.0401169	-0.250972	-0.16955	0.171362	0.167952	0.0269443	-0.0474902	0.167712	0.0333418	-0.109486	-0.0497598	-0.127041	-0.139323	0.0464513	0.0953061	0.160077	0.00741815	0.0830163
Q9EPU4	Cleavage and polyadenylation specificity factor subunit 1 OS=Mus musculus GN=Cpsf1 PE=1 SV=1 - [CPSF1_MOUSE]	-0.0598548	-0.0538809	-0.0824808	0.00447564	0.0329143	-0.135514	-0.0159086	0.130614	0.125953	0.0536827	-0.0466438	0.0051157	-0.0843882	0.105516	0.107177	0.0577924	0.0192598	0.0542432	-0.220801	0.00272885	0.0179734	-0.0379197	-0.0481627	-0.00103288	0.120767	0.0278295	0.0992853	0.104393	-0.333042	0.0499086
Q80UW8	DNA-directed RNA polymerases I, II, and III subunit RPABC1 OS=Mus musculus GN=Polr2e PE=2 SV=1 - [RPAB1_MOUSE]	-0.0597466	0.0254052	0.0965356	0.089881	0.234278	0.0813196	-0.0628967	-0.202683	-0.0811911	-0.120903	0.0907821	0.0632953	0.0339142	0.0224487	0.0109605	0.0161918	-0.111455	-0.0720823	0.147459	-0.201514	NA	NA	NA	NA	NA	NA	NA	NA	NA	NA
O89110	Caspase-8 OS=Mus musculus GN=Casp8 PE=1 SV=1 - [CASP8_MOUSE]	-0.0597289	0.0795395	-0.0642993	-0.0182782	0.063335	0.0617673	0.00541154	-0.0545903	-0.0304419	0.0172853	NA	NA	NA	NA	NA	NA	NA	NA	NA	NA	0.12345	-0.0270832	0.268356	-0.100422	-0.100424	-0.173904	-0.0138701	0.128012	-0.305976	0.201862
Q3U1J4	DNA damage-binding protein 1 OS=Mus musculus GN=Ddb1 PE=1 SV=2 - [DDB1_MOUSE]	-0.0597067	-0.00438839	-0.074308	-0.105459	-0.0321226	0.0828755	-0.115524	0.112435	0.0652444	0.130954	0.0117825	0.0390608	0.0531166	-0.0727929	0.0670367	0.0937875	0.0423935	0.102536	-0.46168	0.124759	0.102813	0.0553924	0.0179365	-0.0381895	0.00557263	0.102906	0.168439	0.145659	-0.649254	0.088724
Q921E6	Polycomb protein EED OS=Mus musculus GN=Eed PE=1 SV=1 - [EED_MOUSE]	-0.0596756	0.0198473	0.0112248	-0.0203068	-0.0243288	-0.0222137	-0.108904	0.152343	-0.0257747	0.077788	0.118535	0.13682	0.0341536	-0.171143	-0.0333003	0.28235	0.0565902	0.0947007	-0.603427	0.084721	0.00181386	-0.0165405	-0.0763631	0.0646603	0.0690363	0.131891	0.141722	0.195602	-0.565457	0.0536348
Q62371	Discoidin domain-containing receptor 2 OS=Mus musculus GN=Ddr2 PE=1 SV=2 - [DDR2_MOUSE]	-0.0594663	-0.032974	-0.043056	-0.0698052	-0.0870458	-0.0682644	-0.10523	0.205631	0.134973	0.125238	-0.0386965	-0.0850287	-0.0474845	-0.0681563	0.0399783	-0.00182766	0.0127964	0.109471	-0.15525	0.234198	-0.112119	-0.107667	-0.0677754	-0.163059	-0.191278	0.200978	0.175468	0.120659	0.0611514	0.0836417
Q6ZQI3	Malectin OS=Mus musculus GN=Mlec PE=2 SV=2 - [MLEC_MOUSE]	-0.059353	-0.0901151	-0.19306	0.263291	0.156309	0.0890155	0.213738	-0.137736	-0.0758147	-0.166275	-0.0299108	-0.181865	-0.114681	0.267263	0.25571	-0.224927	-0.106711	-0.0120137	0.220946	-0.0738117	-0.0635416	-0.0423508	-0.0409659	0.27188	0.216656	-0.10867	-0.186676	0.0131672	0.0585331	-0.118031
G5E829	Plasma membrane calcium-transporting ATPase 1 OS=Mus musculus GN=Atp2b1 PE=1 SV=1 - [AT2B1_MOUSE]	-0.059259	-0.088456	-0.0766882	0.161565	0.0708378	-0.155907	-0.103126	0.0763752	0.0907026	0.0839563	-0.101692	-0.215765	-0.160584	0.100919	0.191947	-0.185953	-0.0322108	-0.042821	0.381067	0.0650924	-0.092137	-0.178872	-0.0941422	0.226071	0.143218	-0.055112	-0.182485	0.0264512	0.0806775	0.126331
Q99KV1	DnaJ homolog subfamily B member 11 OS=Mus musculus GN=Dnajb11 PE=1 SV=1 - [DJB11_MOUSE]	-0.0592052	0.00892872	0.0649326	0.187285	-0.0451918	-0.128404	-0.0919781	0.042233	0.0391121	-0.0177127	0.0183492	0.107219	0.01556	0.0687777	0.0893877	0.174607	0.06846	0.0849986	-0.694863	0.0675039	-0.00859646	-0.0101211	-0.00540511	-0.128283	-0.150465	0.236052	0.227057	-0.0405796	-0.232329	0.11267
Q91YH5	Atlastin-3 OS=Mus musculus GN=Atl3 PE=2 SV=1 - [ATLA3_MOUSE]	-0.0591587	0.0170559	0.0510948	0.0737094	0.147498	-0.0534558	-0.207939	0.0771039	0.0178601	-0.0637685	0.0237913	0.028615	-0.00607144	0.196558	0.225667	-0.00127731	-0.113548	0.0276246	-0.40051	0.0191507	0.0220548	0.0220773	0.021541	0.187921	0.13637	-0.04551	-0.0270375	0.0305671	-0.298551	-0.0494328
O35874	Neutral amino acid transporter A OS=Mus musculus GN=Slc1a4 PE=1 SV=1 - [SATT_MOUSE]	-0.0591293	0.0995925	-0.0691698	0.0449974	0.21368	-0.0936766	-0.12288	0.0853831	-0.0298864	-0.0689106	NA	NA	NA	NA	NA	NA	NA	NA	NA	NA	NA	NA	NA	NA	NA	NA	NA	NA	NA	NA
P19157	Glutathione S-transferase P 1 OS=Mus musculus GN=Gstp1 PE=1 SV=2 - [GSTP1_MOUSE]	-0.0588771	0.0325281	-0.0653208	0.00726861	-0.0645203	0.263767	0.0236718	-0.0939581	-0.0404464	-0.00411308	-0.0232873	0.0523402	-0.00365206	-0.188866	-0.125189	-0.0159192	0.0609386	0.0401242	0.138972	0.0645372	0.00876841	-0.00605157	0.145758	0.143473	-0.124035	-0.210308	-0.0115188	0.0664125	-0.180972	0.168474
Q7TT37	Elongator complex protein 1 OS=Mus musculus GN=Ikbkap PE=2 SV=2 - [ELP1_MOUSE]|Elongator complex protein 1 OS=Mus musculus GN=Ikbkap PE=1 SV=2 - [ELP1_MOUSE]	-0.0588362	-0.0232895	-0.0773144	-0.128837	-0.0894416	0.0763507	-0.0516296	0.0591559	0.142767	0.151074	-0.0073171	0.0362935	-0.00519529	-0.17528	0.0113422	0.169236	0.0531029	0.132751	-0.4075	0.192567	0.0356741	-0.0676729	0.0485531	-0.0980081	-0.14425	0.0177883	0.0701023	0.0205155	-0.0978631	0.215161
P51863	V-type proton ATPase subunit d 1 OS=Mus musculus GN=Atp6v0d1 PE=1 SV=2 - [VA0D1_MOUSE]	-0.0588155	0.0849004	0.108202	-0.0715186	-0.0128749	-0.211185	-0.0398018	0.0827987	0.0490806	0.0692141	0.0767361	0.133984	0.0744082	0.300642	0.199742	0.0077677	-0.105771	0.0756591	-0.699129	-0.0640394	-0.00505943	0.0200874	-0.0213502	0.277961	0.143942	0.135963	0.118623	0.040869	-0.604314	-0.106722
Q9QZF2	Glypican-1 OS=Mus musculus GN=Gpc1 PE=1 SV=1 - [GPC1_MOUSE]	-0.058707	0.055183	0.136767	0.225297	0.0992227	0.00543553	0.051073	-0.0572713	-0.250875	-0.206124	-0.0135909	-0.0546148	-0.00967283	0.0496344	0.136896	-0.197214	-0.196281	-0.338067	0.780719	-0.157809	-0.056275	-0.0718239	-0.0481386	0.102957	0.11701	-0.0762654	-0.0707733	-0.117861	0.24544	-0.0242705
O55142	60S ribosomal protein L35a OS=Mus musculus GN=Rpl35a PE=1 SV=2 - [RL35A_MOUSE]	-0.0586662	0.069854	0.0211852	-0.0973054	0.0463627	0.154001	-0.349779	0.0794559	0.0540385	0.0808537	0.100247	0.110493	0.0379508	-0.434047	-0.250515	0.107887	0.168118	-0.0758196	-0.0174949	0.253182	0.0169604	0.0320649	0.0290385	-0.230855	-0.136981	0.120779	-0.0137761	0.134318	0.0205224	0.0279292
Q8BX10	Serine/threonine-protein phosphatase PGAM5, mitochondrial OS=Mus musculus GN=Pgam5 PE=2 SV=1 - [PGAM5_MOUSE]	-0.0585347	0.0488678	0.0782682	0.038159	-0.215061	-0.0725616	0.12871	0.0463894	-0.00808807	0.013851	-0.0336606	0.0473509	0.0683315	-0.0880514	-0.0699424	0.0539726	-0.0235448	0.0705912	-0.0512865	0.0262394	0.0539245	0.136088	0.112727	0.177901	0.0871104	0.137905	0.133796	-0.120973	-0.540425	-0.178054
P15092	Interferon-activable protein 204 OS=Mus musculus GN=Ifi204 PE=1 SV=2 - [IFI4_MOUSE]	-0.0584856	-0.125908	-0.236373	-0.175287	-0.38334	0.298819	0.370322	0.163421	0.0585471	0.0882834	-0.0224049	-0.0362253	-0.066285	-0.360835	-0.245647	0.381948	0.331118	0.332102	-0.552085	0.238315	-0.0353979	-0.090575	-0.113738	-0.344299	-0.298886	0.21557	0.225397	0.188787	0.106354	0.146789
Q62087	Serum paraoxonase/lactonase 3 OS=Mus musculus GN=Pon3 PE=1 SV=2 - [PON3_MOUSE]	-0.0583444	0.146991	0.11603	0.0647097	0.0650638	-0.292119	0.16017	-0.0480404	-0.102731	-0.0517292	0.0823581	0.121546	0.112661	0.219203	0.184942	-0.00854737	-0.0313166	0.00111206	-0.629482	-0.0524748	-0.0171115	0.0178001	0.0760228	0.124109	0.0269968	0.0464574	0.0414924	0.0114884	-0.300095	-0.0271606
Q9CXY6	Interleukin enhancer-binding factor 2 OS=Mus musculus GN=Ilf2 PE=1 SV=1 - [ILF2_MOUSE]	-0.0582697	0.0113314	-0.0932165	-0.0730136	-0.209977	0.0328904	0.0328495	0.117089	0.0944484	0.145869	-0.0981583	-0.0288469	0.0228925	0.0773328	0.10881	0.18592	0.0536508	0.102011	-0.486511	0.0628986	-0.0625127	-0.0573873	-0.0446402	0.0191717	-0.0318987	-0.0339492	0.10161	0.0552053	0.0329249	0.0214767
Q6PB44	Tyrosine-protein phosphatase non-receptor type 23 OS=Mus musculus GN=Ptpn23 PE=1 SV=2 - [PTN23_MOUSE]	-0.0582469	-0.0523683	-0.128778	-0.102208	-0.147345	-0.118812	0.116282	0.183184	0.162326	0.145966	-0.0166432	-0.0315511	0.00195897	-0.106065	-0.0583144	0.111206	0.0898275	-0.00180189	-0.184509	0.195892	-0.00508706	-0.0126662	0.0421733	-0.0658927	-0.0858404	-0.0380357	-0.0341937	0.0273175	0.0374684	0.134756
Q8R1Q8	Cytoplasmic dynein 1 light intermediate chain 1 OS=Mus musculus GN=Dync1li1 PE=1 SV=1 - [DC1L1_MOUSE]	-0.0582281	-0.0391582	-0.0393158	-0.0699845	-0.152872	0.144048	0.229152	-0.0169992	-0.0518331	0.0551911	0.0605425	0.158063	0.038343	-0.194967	-0.0789791	0.0026941	0.0426258	-0.0415719	-0.0171308	0.0303807	0.0200501	0.0481837	0.123909	-0.0937676	-0.0151411	-0.0880052	-0.0162077	0.0129396	-0.0200398	0.0280788
Q8C0D5	Elongation factor Tu GTP-binding domain-containing protein 1 OS=Mus musculus GN=Eftud1 PE=2 SV=1 - [ETUD1_MOUSE]	-0.0577409	-0.0317458	-0.0178953	-0.00103776	0.0853747	-0.0915566	-0.110743	0.0461004	0.119076	0.0601681	NA	NA	NA	NA	NA	NA	NA	NA	NA	NA	0.0660528	-0.0815413	0.16433	-0.211193	-0.0827971	-0.000989303	0.131816	0.105007	-0.299509	0.208823
Q68FD5	Clathrin heavy chain 1 OS=Mus musculus GN=Cltc PE=1 SV=3 - [CLH1_MOUSE]	-0.0576493	-0.0372082	-0.0207499	-0.0100575	0.00486976	0.0458127	0.101025	0.00954791	-0.0291957	-0.00639441	-0.031535	-0.0698218	-0.0398179	0.104334	0.0662641	-0.0902757	-0.0303769	-0.0398101	0.148631	-0.0175918	-0.0596949	-0.0137286	0.0120277	0.0472743	0.0799045	-0.10429	-0.100894	-0.000168732	0.199283	-0.0597127
Q8BHS3	Pre-mRNA-splicing factor RBM22 OS=Mus musculus GN=Rbm22 PE=1 SV=1 - [RBM22_MOUSE]	-0.0576492	-0.025541	0.0730151	0.109431	-0.0283369	-0.187523	-0.00895735	0.0825865	0.0698335	-0.0268589	0.0418937	0.0994265	0.130654	0.404721	0.0758929	0.0107326	-0.155308	0.0564162	-0.598664	-0.0657645	-0.0164415	0.0326346	0.00187317	0.107428	0.119378	0.200725	-0.0169969	-0.0452889	-0.277711	-0.105601
O35566	CD151 antigen OS=Mus musculus GN=Cd151 PE=2 SV=2 - [CD151_MOUSE]	-0.0572501	-0.022337	-0.0598918	-0.0931707	0.0149155	-0.0840884	-0.113697	0.145319	0.13681	0.13339	-0.0637298	-0.11837	-0.174819	-0.11227	0.20174	-0.033978	0.0031859	-0.000407289	0.355987	-0.057339	NA	NA	NA	NA	NA	NA	NA	NA	NA	NA
Q9CQJ6	Density-regulated protein OS=Mus musculus GN=Denr PE=2 SV=1 - [DENR_MOUSE]	-0.0572428	-0.0711026	-0.110494	-0.172306	-0.0577103	-0.208568	0.338566	-0.141215	0.237659	0.242415	0.0660331	0.022298	0.11874	0.123607	0.157749	-0.380967	-0.226808	-0.138029	0.080618	0.176758	-0.0299553	-0.126155	0.0816549	0.318067	0.18079	-0.233081	-0.184814	-0.073893	-0.137096	0.204482
P68369	Tubulin alpha-1A chain OS=Mus musculus GN=Tuba1a PE=1 SV=1 - [TBA1A_MOUSE]|Tubulin alpha-1C chain OS=Mus musculus GN=Tuba1c PE=1 SV=1 - [TBA1C_MOUSE]	-0.0572107	-0.0941499	-0.0939555	0.163237	-0.123391	0.102787	-0.0911644	0.0831975	-0.0291222	0.139773	NA	NA	NA	NA	NA	NA	NA	NA	NA	NA	-0.132183	-0.0692532	-0.0965629	-0.189702	-0.103249	-0.208098	-0.134986	0.0341818	0.901211	-0.00135838
F7ACR9	Microtubule-actin cross-linking factor 1 (Fragment) OS=Mus musculus GN=Macf1 PE=1 SV=1 - [F7ACR9_MOUSE]	-0.0572034	0.165393	-0.099477	-0.119348	0.00951566	-0.187126	0.23834	0.117558	0.0215154	-0.0891679	NA	NA	NA	NA	NA	NA	NA	NA	NA	NA	NA	NA	NA	NA	NA	NA	NA	NA	NA	NA
Q80UM3	N-alpha-acetyltransferase 15, NatA auxiliary subunit OS=Mus musculus GN=Naa15 PE=1 SV=1 - [NAA15_MOUSE]	-0.0569124	-0.00354564	-0.0264283	-0.199899	-0.0266419	0.0674034	-0.0562576	0.106571	0.0646825	0.131028	0.0462099	-0.0106572	0.0453798	-0.0990289	0.00742206	0.0548377	0.0455477	0.154134	-0.399956	0.156111	0.0911082	-0.0877738	0.0134275	-0.0830275	-0.0624054	0.192458	0.142875	0.179538	-0.619503	0.233302
P58044	Isopentenyl-diphosphate Delta-isomerase 1 OS=Mus musculus GN=Idi1 PE=2 SV=1 - [IDI1_MOUSE]	-0.0568474	0.0507957	-0.0743559	-0.155278	0.00516998	-0.0924033	0.0974223	0.124118	0.092774	0.00860451	-0.0139882	-0.00980786	-0.0356811	0.226954	0.0308836	-0.028756	-0.045827	-0.0891285	0.022148	-0.0567971	0.045021	-0.0524029	0.0392547	-0.0233886	-0.267062	0.14967	0.167064	0.180906	-0.474226	0.235163
Q3UKJ7	WD40 repeat-containing protein SMU1 OS=Mus musculus GN=Smu1 PE=2 SV=2 - [SMU1_MOUSE]	-0.056781	0.0625795	0.108683	0.0887874	-0.304477	0.105713	-0.0410103	0.0195907	0.0181435	-0.00122817	0.0733838	0.125509	0.0429557	-0.0947487	0.0901798	0.0942496	-0.0963343	-0.155114	-0.0247221	-0.0553583	-0.00899492	0.0662274	0.0494438	0.0721385	0.0335564	-0.11779	0.0344001	-0.062787	0.027322	-0.0935158
Q8C3F2	Constitutive coactivator of PPAR-gamma-like protein 2 OS=Mus musculus GN=Fam120c PE=2 SV=3 - [F120C_MOUSE]	-0.0567049	-0.0362336	-0.0690326	0.0329065	-0.0549693	0.0691541	-0.065739	0.0928421	-0.00411129	0.0918881	0.0291588	-0.0546162	-0.0132063	-0.127654	-0.0822991	-0.0257576	-0.053786	-0.060934	0.395083	-0.00598871	0.0830899	-0.0101066	-0.0551599	-0.00301594	0.0177558	0.0358514	-0.0678133	-0.0190587	0.0426232	-0.0241658
P56960	Exosome component 10 OS=Mus musculus GN=Exosc10 PE=1 SV=2 - [EXOSX_MOUSE]	-0.0566852	0.0765276	0.0942457	0.0161726	0.00498463	-0.0737255	-0.192263	0.0550486	0.0481367	0.0275577	0.00180365	0.0855612	0.0312126	0.0174207	0.0119467	-0.0125098	-0.0602987	-0.030265	-0.0322142	-0.0126573	0.0115344	0.059315	0.0537022	-0.0241857	0.00763781	-0.0238743	0.0598382	0.0544259	-0.181689	-0.0167045
Q3TPE9	Ankyrin repeat and MYND domain-containing protein 2 OS=Mus musculus GN=Ankmy2 PE=1 SV=1 - [ANKY2_MOUSE]	-0.0565288	0.184092	-0.0999556	-0.139999	-0.120554	-0.159782	0.266115	0.053555	0.0218874	0.0511703	NA	NA	NA	NA	NA	NA	NA	NA	NA	NA	NA	NA	NA	NA	NA	NA	NA	NA	NA	NA
Q99PB4	Mage-d2 OS=Mus musculus GN=Maged2 PE=2 SV=1 - [Q99PB4_MOUSE]	-0.056398	-0.040534	-0.0560055	-0.0899217	-0.0802532	-0.111134	-0.128735	0.0770618	0.158495	0.327424	-0.104568	0.0433091	-0.00750064	-0.181856	-0.0803235	-0.0979417	-0.0595128	0.0881241	0.123126	0.277143	0.218622	-0.110655	0.0745274	-0.0984254	0.0300359	-0.187625	-0.125402	-0.027211	-0.111991	0.338124
Q922H2	[Pyruvate dehydrogenase (acetyl-transferring)] kinase isozyme 3, mitochondrial OS=Mus musculus GN=Pdk3 PE=1 SV=1 - [PDK3_MOUSE]	-0.0560129	0.0386932	0.000335742	-0.00663719	-0.0759449	0.0613438	0.0399607	0.0237025	-0.0133411	-0.0120998	-0.0685624	0.149472	-0.0114207	0.0918549	0.0822023	0.059788	0.0543047	-0.116164	-0.241024	-0.000451267	0.115337	0.0603137	0.0473002	0.17693	0.180206	-0.0364419	0.0889249	0.0918536	-0.534782	-0.189642
Q61239	Protein farnesyltransferase/geranylgeranyltransferase type-1 subunit alpha OS=Mus musculus GN=Fnta PE=1 SV=1 - [FNTA_MOUSE]	-0.055995	0.016564	-0.0261727	-0.105205	-0.237069	0.128966	0.00149631	0.0644382	0.0953102	0.117667	NA	NA	NA	NA	NA	NA	NA	NA	NA	NA	0.173407	-0.0257615	0.0233321	-0.131822	-0.123971	0.0452873	0.198327	0.220706	-0.501996	0.122491
P18242	Cathepsin D OS=Mus musculus GN=Ctsd PE=1 SV=1 - [CATD_MOUSE]	-0.0559403	0.0525074	0.100964	-0.0222113	-0.082868	0.105061	0.211409	-0.0486977	-0.123744	-0.13648	-0.157602	0.056679	0.000456186	-0.042164	-0.0352517	-0.00384141	0.0678551	-0.148312	0.337848	-0.0756669	0.0317935	0.116922	0.0244778	0.148587	0.0405227	0.236135	0.242174	0.0417044	-0.760764	-0.121553
O35382	Exocyst complex component 4 OS=Mus musculus GN=Exoc4 PE=1 SV=2 - [EXOC4_MOUSE]	-0.0558439	-0.0057756	-0.0247839	-0.0102449	-0.0604352	-0.124857	0.133671	0.025597	0.085982	0.0366903	-0.0663284	0.113853	0.043272	-0.0790727	-0.0762477	0.386086	0.236194	0.118711	-0.979548	0.30308	0.0639582	0.0407349	0.0956395	-0.112704	-0.162497	0.0621329	0.119731	0.187237	-0.517126	0.222894
Q9D0I8	mRNA turnover protein 4 homolog OS=Mus musculus GN=Mrto4 PE=2 SV=1 - [MRT4_MOUSE]	-0.0558157	0.0409878	0.0749061	-0.0336274	-0.00458477	-0.0264503	-0.237372	0.072793	0.0769392	0.0922241	-0.00205709	-0.0152152	-0.0257305	0.0759231	0.127295	-0.0422501	-0.0578942	-0.128694	0.171169	-0.102545	-0.0178178	-0.0560916	0.0330774	0.0842519	0.127716	0.158821	0.166764	0.0815174	-0.573642	-0.00459599
Q9DCL9	Multifunctional protein ADE2 OS=Mus musculus GN=Paics PE=1 SV=4 - [PUR6_MOUSE]	-0.0558154	0.0965722	0.0135646	-0.144537	-0.146338	-0.0456759	-0.106366	0.111498	0.101282	0.175816	0.00146947	0.0944882	0.0749183	-0.192762	-0.127622	0.090432	0.114968	0.0198924	-0.185494	0.10971	0.0175916	-0.0924453	0.0630615	-0.183028	-0.218227	0.0394865	0.0925599	0.0926775	0.0746562	0.113667
E9Q634	Unconventional myosin-Ie OS=Mus musculus GN=Myo1e PE=1 SV=1 - [MYO1E_MOUSE]	-0.0557702	-0.00438147	0.00213326	-0.109092	-0.098083	0.095898	0.0815758	-0.018063	0.0115261	0.0942566	-0.0199536	0.0133526	0.0141292	-0.0273157	0.0184838	0.029849	0.0530618	0.0920844	-0.348101	0.17441	0.0310808	-0.00293298	0.0147834	0.0629831	-0.0109329	-0.0018606	0.0642385	0.0768364	-0.288141	0.0539457
Q9CYK1	Tryptophan--tRNA ligase, mitochondrial OS=Mus musculus GN=Wars2 PE=2 SV=2 - [SYWM_MOUSE]	-0.0557127	0.109894	0.0436035	0.0314436	-0.0880589	-0.142988	0.0167306	0.110785	-0.00968262	-0.0160149	-0.163431	0.143104	0.0584481	0.250277	0.142093	-0.0905757	-0.121097	-0.0801229	-0.0905294	-0.0481672	-0.0103249	0.0464655	0.0227785	0.079192	0.0410816	-0.0803742	0.0850871	-0.0881148	-0.0609381	-0.0348528
B2RUJ2	Erbb2ip protein OS=Mus musculus GN=Erbb2ip PE=1 SV=1 - [B2RUJ2_MOUSE]	-0.0555478	0.0703914	-0.0609332	0.135607	-0.00842228	0.0325955	-0.0248931	-0.0495792	0.00616113	-0.0453796	-0.0500022	0.00194422	0.0655666	-0.0678427	0.0538881	0.0340779	0.0275	0.0657875	-0.128555	-0.0023644	NA	NA	NA	NA	NA	NA	NA	NA	NA	NA
Q91VN6	Probable ATP-dependent RNA helicase DDX41 OS=Mus musculus GN=Ddx41 PE=1 SV=2 - [DDX41_MOUSE]	-0.0553557	0.063403	0.141882	-0.0513336	0.0427831	-0.0538676	-0.259889	0.0552799	0.0340039	0.0830941	NA	NA	NA	NA	NA	NA	NA	NA	NA	NA	NA	NA	NA	NA	NA	NA	NA	NA	NA	NA
P18760	Cofilin-1 OS=Mus musculus GN=Cfl1 PE=1 SV=3 - [COF1_MOUSE]	-0.0552855	-0.129134	-0.111047	0.0122298	0.377732	0.280539	-0.0955607	-0.104446	-0.151849	-0.0231783	-0.176215	-0.27116	-0.0931848	0.274659	-0.12693	-0.213376	-0.0785449	0.605077	0.233024	-0.153349	-0.324769	-0.327289	-0.198498	0.344073	0.392549	0.391635	-0.315077	-0.133778	0.249434	-0.0782802
Q7TQ95	Protein lunapark OS=Mus musculus GN=Lnp PE=1 SV=1 - [LNP_MOUSE]	-0.0552429	-0.104532	-0.0255333	0.140928	0.260584	-0.123272	-0.142167	0.0377885	0.0100725	0.00137417	-0.0131583	-0.0203225	0.00833632	0.132441	0.257599	-0.0527818	-0.0492381	-0.021773	-0.354025	0.112923	0.0193267	-0.0369613	-0.0885519	0.312812	0.235942	-0.0687185	-0.141286	0.0592982	-0.248278	-0.0435825
Q9QZQ1	Afadin OS=Mus musculus GN=Mllt4 PE=1 SV=3 - [AFAD_MOUSE]	-0.0550063	0.00727904	-0.03929	-0.164278	-0.110872	-0.0536496	-0.0177489	0.159949	0.10785	0.165766	-0.04192	0.0555683	-0.00370213	-0.146627	-0.0129237	0.00389077	0.0292422	0.0431834	0.0487921	0.0244962	0.0360557	-0.0693563	0.0349674	-0.114996	-0.111644	0.0135521	0.0970767	0.155859	-0.184289	0.142774
P41216	Long-chain-fatty-acid--CoA ligase 1 OS=Mus musculus GN=Acsl1 PE=1 SV=2 - [ACSL1_MOUSE]	-0.0548924	-0.0932032	0.0381926	0.161927	0.0870707	-0.0525709	-0.0324048	0.08497	-0.0454044	-0.0936846	0.0487044	0.0657362	-0.0550982	0.225022	0.197565	0.152561	-0.0637458	-0.0353439	-0.538234	0.0028344	0.160354	-0.0232318	0.103785	0.212112	0.211324	0.169028	0.178187	0.104062	-1.11717	0.00154649
Q8BG05	Heterogeneous nuclear ribonucleoprotein A3 OS=Mus musculus GN=Hnrnpa3 PE=1 SV=1 - [ROA3_MOUSE]	-0.0548097	-0.0348173	0.0843666	0.0222346	0.150672	0.285178	0.0305825	-0.179281	-0.119713	-0.184413	0.0411522	-0.0921989	0.0734451	0.394121	0.270447	-0.0694193	-0.0678971	-0.110949	-0.280449	-0.158251	-0.02061	-0.0317966	0.0714345	0.258355	0.363349	-0.0875225	-0.122897	-0.127033	-0.25313	-0.0501492
P11440	Cyclin-dependent kinase 1 OS=Mus musculus GN=Cdk1 PE=1 SV=3 - [CDK1_MOUSE]	-0.0545571	-0.0806149	-0.120462	-0.212964	-0.207475	0.157671	-0.0314086	0.185741	0.133086	0.230983	-0.11493	-0.0666918	-0.0452414	-0.282752	-0.125408	0.0916306	0.219492	-0.0517197	0.138282	0.237338	-0.0419221	-0.116644	-0.0937618	-0.253397	-0.277069	0.00618868	0.188367	0.186911	0.124929	0.276398
Q6PDI5	Proteasome-associated protein ECM29 homolog OS=Mus musculus GN=Ecm29 PE=1 SV=3 - [ECM29_MOUSE]	-0.0545305	-0.0590934	-0.136808	-0.181062	-0.0290427	0.0711021	-0.0389113	0.153176	0.119036	0.156134	-0.0313414	-0.0410018	-0.0540252	-0.163622	-0.0377358	0.0596938	0.156228	0.0652807	-0.147513	0.194036	0.0312723	-0.0345546	-0.038359	-0.115875	-0.0951626	0.0490037	0.109437	0.135316	-0.155458	0.11438
P42932	T-complex protein 1 subunit theta OS=Mus musculus GN=Cct8 PE=1 SV=3 - [TCPQ_MOUSE]	-0.0544793	-0.0482323	-0.0620169	-0.191269	-0.0867444	0.126241	-0.0564068	0.0918514	0.103244	0.177811	-0.0462054	-0.00322354	-0.0974637	-0.20472	-0.0982817	-0.017379	0.1078	0.00820862	0.243385	0.107879	-0.0383624	-0.0581766	-0.0386598	-0.132092	-0.0468923	-0.0398828	-0.00700343	0.0471222	0.243557	0.0703903
Q8R4X3	RNA-binding protein 12 OS=Mus musculus GN=Rbm12 PE=1 SV=3 - [RBM12_MOUSE]	-0.054423	-0.181089	-0.25098	-0.13375	0.0396225	-0.196401	0.0636076	0.293471	0.147421	0.27252	0.105199	-0.215675	-0.162422	-0.0599381	0.191282	-0.0235041	0.0309775	0.286726	-0.488858	0.336213	0.204795	-0.191875	-0.0528938	0.0117155	-0.016713	0.1176	0.0442792	0.218398	-0.611177	0.275871
P58252	Elongation factor 2 OS=Mus musculus GN=Eef2 PE=1 SV=2 - [EF2_MOUSE]	-0.0544178	-0.0771297	-0.0943617	0.0243224	-0.233242	0.211025	-0.0391832	0.0383389	0.0863423	0.138306	-0.113343	-0.119145	-0.0788763	0.0243588	-0.073227	-0.144445	0.020371	-0.0874314	0.581645	-0.00990757	-0.148202	-0.119494	-0.162733	0.039902	0.12305	-0.137281	-0.113097	-0.0178736	0.506436	0.0292922
Q8VBX6	Multiple PDZ domain protein OS=Mus musculus GN=Mpdz PE=1 SV=2 - [MPDZ_MOUSE]	-0.0542926	0.0303005	0.0489546	0.0439766	-0.0344518	-0.0823334	-0.0722129	0.0320388	0.0169416	0.0710786	NA	NA	NA	NA	NA	NA	NA	NA	NA	NA	0.203303	0.0125917	0.0264573	-0.164044	-0.152211	0.231533	0.200508	0.133944	-0.799478	0.307395
Q8R366	Immunoglobulin superfamily member 8 OS=Mus musculus GN=Igsf8 PE=1 SV=2 - [IGSF8_MOUSE]	-0.0540357	-0.0375578	-0.0345019	-0.00177211	0.0475165	0.0670411	-0.229214	0.110492	0.0894189	0.042612	-0.0649241	-0.146298	-0.00560263	0.00575913	0.0795915	0.105814	0.0246646	0.00818709	-0.0640405	0.0568489	0.0913826	-0.104026	-0.029592	-0.078926	-0.140283	0.0432732	0.124004	0.205663	-0.128097	0.0166016
Q6GQT9	Nodal modulator 1 OS=Mus musculus GN=Nomo1 PE=1 SV=1 - [NOMO1_MOUSE]	-0.0539891	0.0657871	0.107669	0.0758712	0.0582615	0.0163193	-0.102029	-0.0525695	-0.0443977	-0.0709233	0.00503858	0.0327102	0.0400365	0.101829	0.0588211	0.0140353	-0.0837714	-0.078253	-0.0449282	-0.0455183	-0.0310049	0.0338555	0.0146566	0.112395	0.093899	-0.0451859	-0.00413122	-0.0380828	-0.0215159	-0.114885
P60843	Eukaryotic initiation factor 4A-I OS=Mus musculus GN=Eif4a1 PE=1 SV=1 - [IF4A1_MOUSE]	-0.0538694	-0.00039625	-0.0577161	-0.11176	-0.208347	0.0396986	0.0101408	0.0735576	0.0906142	0.218077	-0.039607	-0.0701806	-0.0768696	-0.170085	-0.046563	-0.12448	0.115724	-0.0402215	0.40672	0.0455623	-0.0545838	-0.0541105	-0.0167325	-0.145629	-0.0613257	-0.171498	0.0933839	-0.0245186	0.35779	0.0772237
Q8BGB7	Enolase-phosphatase E1 OS=Mus musculus GN=Enoph1 PE=2 SV=1 - [ENOPH_MOUSE]	-0.0537588	-0.126038	-0.345501	-0.405351	0.194354	0.323438	0.169463	0.0999304	-0.0147449	0.158208	NA	NA	NA	NA	NA	NA	NA	NA	NA	NA	NA	NA	NA	NA	NA	NA	NA	NA	NA	NA
P60521	Gamma-aminobutyric acid receptor-associated protein-like 2 OS=Mus musculus GN=Gabarapl2 PE=1 SV=1 - [GBRL2_MOUSE]	-0.0537477	0.00103573	-0.168116	-0.0831522	0.113905	0.00380432	0.0959542	0.0671566	0.0166705	0.00649014	NA	NA	NA	NA	NA	NA	NA	NA	NA	NA	-0.0543906	-0.133014	-0.0135313	-0.181277	-0.16295	0.330187	0.302101	0.16245	-0.591103	0.341528
P23116	Eukaryotic translation initiation factor 3 subunit A OS=Mus musculus GN=Eif3a PE=1 SV=5 - [EIF3A_MOUSE]	-0.0534768	-0.0162066	-0.0419734	-0.0420088	-0.0789009	0.0521107	-0.097087	0.0692721	0.0999776	0.108293	0.00804662	-0.0691752	-0.0663873	-0.180583	-0.0515779	-0.0298935	0.0430195	0.0352134	0.217377	0.0939613	-0.0265804	-0.089905	-0.0464136	-0.138169	-0.0859324	0.00942899	-0.0277968	0.0435994	0.253749	0.10802
Q4FZC9	Nesprin-3 OS=Mus musculus GN=Syne3 PE=1 SV=1 - [SYNE3_MOUSE]	-0.0532384	0.047688	0.123521	0.0033463	0.240362	0.0560153	-0.150969	-0.0544126	-0.0978585	-0.114453	NA	NA	NA	NA	NA	NA	NA	NA	NA	NA	NA	NA	NA	NA	NA	NA	NA	NA	NA	NA
Q9R0P6	Signal peptidase complex catalytic subunit SEC11A OS=Mus musculus GN=Sec11a PE=2 SV=1 - [SC11A_MOUSE]	-0.0531948	-0.0113249	-0.0915512	0.0365583	0.128535	-0.218218	-0.0127563	0.139958	0.0627494	0.0192449	0.0551311	-0.0994894	-0.121296	0.322894	0.29967	-0.0818818	-0.0249234	0.0270559	-0.390791	0.0136301	0.167606	-0.0421714	-0.10101	0.266344	0.119813	0.0954685	0.119551	0.208426	-0.873299	0.0392713
Q91VR2	ATP synthase subunit gamma, mitochondrial OS=Mus musculus GN=Atp5c1 PE=1 SV=1 - [ATPG_MOUSE]	-0.0531247	0.0696423	0.134924	0.143103	0.146213	-0.0672089	-0.0374772	-0.128467	-0.0903428	-0.117263	0.0754476	0.150198	0.0808786	0.106706	0.10762	-0.0236546	-0.108952	-0.225302	0.000349636	-0.163291	-0.00414796	0.0786279	0.0568282	0.109894	0.0751171	0.0293872	0.00312145	-0.0316101	-0.21357	-0.103647
Q8K5D8	Protein phosphatase 2a regulatory b56-delta subunit (Fragment) OS=Mus musculus GN=ppp2r5d PE=4 SV=1 - [Q8K5D8_MOUSE]	-0.052936	-0.0262056	-0.0698072	-0.205088	-0.076349	0.02046	-0.00947256	0.168721	0.11093	0.139747	-0.085346	-0.0417437	0.0171937	0.00285206	0.118994	-0.0549912	0.0601102	0.0454937	-0.110671	0.0481084	0.00304767	-0.0509271	0.0268926	-0.0951402	-0.0572836	0.0374701	0.0693608	0.138131	-0.155331	0.0837799
Q810D6	Glutamate-rich WD repeat-containing protein 1 OS=Mus musculus GN=Grwd1 PE=2 SV=2 - [GRWD1_MOUSE]	-0.0529054	-0.0477437	0.0230166	-0.110142	-0.1216	0.220682	0.126898	0.0235665	-0.0866985	0.0249258	-0.0253353	0.0179811	-0.0675014	-0.102663	0.0369089	-0.0487878	-0.0138463	0.124945	0.130107	-0.0518077	-0.0603315	0.0142782	0.0509654	-0.0352722	-0.0655018	0.0587957	0.110298	0.0878743	-0.164463	0.003357
Q9D8W5	26S proteasome non-ATPase regulatory subunit 12 OS=Mus musculus GN=Psmd12 PE=1 SV=4 - [PSD12_MOUSE]	-0.0528719	0.00690821	-0.0192587	-0.175445	-0.140199	0.0707643	0.0227941	0.126759	0.0550988	0.105451	0.0204114	0.0375937	0.00291846	-0.174346	-0.0240392	0.0709687	0.0516594	0.0607158	-0.145967	0.100085	0.0464017	-0.0192723	0.0559514	-0.128425	-0.0345433	0.0574548	0.086234	0.154181	-0.303976	0.0859941
P21550	Beta-enolase OS=Mus musculus GN=Eno3 PE=1 SV=3 - [ENOB_MOUSE]	-0.0528678	-0.204009	-0.14858	0.0669261	0.741912	0.323143	-0.0424841	-0.204374	-0.278288	-0.201378	-0.173724	0.118942	0.1428	-0.0876732	0.0575485	-0.045184	0.00924196	0.0770455	0.034091	-0.133088	-0.309127	-0.261991	-0.310167	0.456408	0.42419	-0.223504	-0.307558	-0.269126	1.01748	-0.216606
Q62465	Synaptic vesicle membrane protein VAT-1 homolog OS=Mus musculus GN=Vat1 PE=1 SV=3 - [VAT1_MOUSE]	-0.0526119	-0.0876048	-0.130105	0.0587059	-0.169626	0.080214	0.43932	-0.0825845	0.00769125	-0.0633984	-0.0555114	-0.0670577	-0.0831911	-0.0799799	-0.00432525	-0.138944	-0.0814077	-0.113025	0.64455	-0.0211086	-0.0415184	-0.159158	-0.0682081	-0.12446	0.238583	0.0196192	-0.150759	-0.148677	0.352368	0.0822096
Q3U4G3	Xyloside xylosyltransferase 1 OS=Mus musculus GN=Xxylt1 PE=2 SV=2 - [XXLT1_MOUSE]	-0.052538	-0.0270119	0.109073	-0.0552822	0.00771804	-0.266853	-0.15333	0.12406	0.136931	0.177233	NA	NA	NA	NA	NA	NA	NA	NA	NA	NA	NA	NA	NA	NA	NA	NA	NA	NA	NA	NA
Q99M87	DnaJ homolog subfamily A member 3, mitochondrial OS=Mus musculus GN=Dnaja3 PE=1 SV=1 - [DNJA3_MOUSE]	-0.0524612	0.10261	0.149753	-0.130257	0.304397	-0.158923	-0.0346596	0.0177375	-0.204964	0.00676669	-0.16958	0.0335691	-0.0925811	0.230392	0.116536	0.144719	-0.0240679	-0.0132164	-0.107389	-0.118382	NA	NA	NA	NA	NA	NA	NA	NA	NA	NA
O09061	Proteasome subunit beta type-1 OS=Mus musculus GN=Psmb1 PE=1 SV=1 - [PSB1_MOUSE]	-0.0523884	0.0305779	0.0404865	-0.0470855	-0.192394	0.0355153	0.0584053	0.0389234	0.0368893	0.0510699	0.010062	-0.00499073	-0.0243369	-0.0992348	-0.0645225	0.0742773	0.0952628	0.0437698	-0.142131	0.111844	-0.0598012	-0.0989873	-0.0952143	0.100217	0.165082	-0.164977	-0.0529308	-0.186363	0.530742	-0.137767
Q01768	Nucleoside diphosphate kinase B OS=Mus musculus GN=Nme2 PE=1 SV=1 - [NDKB_MOUSE]	-0.0523693	-0.0160745	-0.102283	-0.133792	-0.216862	0.0668072	0.0341473	0.158399	0.0754202	0.186608	-0.0541049	0.155679	-0.0194704	-0.20981	-0.189017	0.230339	0.21848	0.259315	-0.64011	0.248699	0.0450749	-0.150249	0.000660711	-0.160621	-0.176484	0.145369	0.199794	0.152263	-0.264708	0.208901
P19096	Fatty acid synthase OS=Mus musculus GN=Fasn PE=1 SV=2 - [FAS_MOUSE]	-0.0522873	-0.0508131	-0.135439	-0.121527	-0.0490284	0.0843777	-0.0139278	0.0936182	0.112879	0.132147	-0.080514	-0.0779791	-0.0502393	-0.127353	-0.023351	-0.0205575	0.0963228	0.0638625	0.117943	0.101866	0.0064451	-0.0960071	-0.0355736	-0.0865757	-0.0739999	0.00829899	0.0468469	0.0902188	0.0430776	0.0972687
Q9JII5	DAZ-associated protein 1 OS=Mus musculus GN=Dazap1 PE=2 SV=2 - [DAZP1_MOUSE]	-0.0521579	-0.0293167	0.0334274	0.0663055	-0.0634666	0.0631618	-0.0908054	0.088362	-0.00107579	-0.0144344	-0.019609	0.134683	0.095325	0.0352596	0.0543008	0.371114	0.174961	0.118224	-1.11412	0.14986	0.000803314	-0.0148883	0.0862341	-0.0160088	0.0588407	0.12437	-0.00806545	0.0297178	-0.217981	-0.0430223
S4R1P5	Dystonin OS=Mus musculus GN=Dst PE=1 SV=1 - [S4R1P5_MOUSE]	-0.0521072	-0.118715	-0.0895835	0.0218706	0.340684	-0.107206	-0.0258381	0.00773503	0.0235327	-0.000372489	NA	NA	NA	NA	NA	NA	NA	NA	NA	NA	NA	NA	NA	NA	NA	NA	NA	NA	NA	NA
Q9R0A0	Peroxisomal membrane protein PEX14 OS=Mus musculus GN=Pex14 PE=1 SV=1 - [PEX14_MOUSE]	-0.0519044	0.0473191	0.0136537	0.054419	0.00895563	-0.192989	0.018753	0.0538535	0.0476775	0.000262147	-0.0133898	0.0975543	0.0766257	-0.042905	0.0135138	0.00435672	0.0470803	-0.134102	-0.104005	0.0552711	-0.0392898	0.094357	0.0565399	0.0165853	-0.0463214	0.0750521	0.0450491	0.0312267	-0.29652	0.0633214
D3Z7P3	Glutaminase kidney isoform, mitochondrial OS=Mus musculus GN=Gls PE=1 SV=1 - [GLSK_MOUSE]	-0.0518458	0.0171829	0.0601492	-0.0381719	-5.61e-05	0.00813194	0.106839	-0.0485918	-0.0168872	-0.0367498	-0.0310412	-0.0370673	-0.0685621	0.0545747	0.0744093	-0.0477493	0.0229206	-0.0973981	0.231937	-0.102023	-0.0259014	0.0487784	0.0444941	0.0693138	0.0741326	-0.0475874	0.139983	0.0842279	-0.325868	-0.0615731
Q6P9L6	Kinesin-like protein KIF15 OS=Mus musculus GN=Kif15 PE=1 SV=1 - [KIF15_MOUSE]	-0.0518194	-0.0091368	-0.0165139	-0.0599707	0.169839	-0.152388	-0.132419	0.0518471	0.0917199	0.108841	-0.0248152	-0.0660102	-0.0931778	-0.265209	0.122406	0.00549014	0.0549967	-0.221343	0.460994	0.0266696	NA	NA	NA	NA	NA	NA	NA	NA	NA	NA
Q9QY76	Vesicle-associated membrane protein-associated protein B OS=Mus musculus GN=Vapb PE=2 SV=3 - [VAPB_MOUSE]	-0.0517278	-0.050174	-0.0702236	0.027105	0.0656211	-0.151003	-0.0687957	0.110432	0.0838885	0.104877	0.0117123	-0.142449	-0.00749528	0.162879	0.198753	-0.0723711	-0.046661	-0.0748501	-0.0456778	0.0161598	-0.0613229	-0.0362818	0.00110263	0.0506832	0.00153449	-0.011763	-0.0198387	0.0110604	0.0556463	0.0091793
Q08943	FACT complex subunit SSRP1 OS=Mus musculus GN=Ssrp1 PE=1 SV=2 - [SSRP1_MOUSE]	-0.0516822	0.11681	0.102536	-0.0794445	0.00506513	-0.205459	-0.263987	0.0419628	0.137963	0.196236	0.110044	0.039646	0.0635982	0.127879	0.104592	-0.100633	-0.0406847	0.0838783	-0.432573	0.0442526	0.0639004	0.010162	0.0378239	0.188459	0.00189533	0.0699029	-0.130141	0.122637	-0.430696	0.0660564
Q9JLV5	Cullin-3 OS=Mus musculus GN=Cul3 PE=1 SV=1 - [CUL3_MOUSE]	-0.0515961	0.032804	-0.0895915	-0.175804	-0.0521606	0.0887684	-0.0235195	0.0767943	0.0936071	0.100698	-0.00199659	0.0753124	-0.0141296	-0.127255	-0.0274206	0.13042	0.00943405	0.137516	-0.368802	0.186923	0.106262	-0.0500063	0.02932	-0.0397652	-0.100312	0.0856272	0.0909062	0.116073	-0.392182	0.154077
Q9EP72	ER membrane protein complex subunit 7 OS=Mus musculus GN=Emc7 PE=2 SV=1 - [EMC7_MOUSE]	-0.0515883	0.0621785	0.0132527	0.0513498	0.0306285	-0.0127539	-0.103417	0.0122515	0.00484014	-0.0067414	0.0415839	-0.0438371	-0.0421606	0.283017	0.144857	-0.0731163	-0.143127	-0.0755141	-0.0225248	-0.0691785	0.0100543	0.202951	0.0110991	0.00153496	0.0109424	0.0139268	0.0458107	-0.045824	-0.201567	-0.0489285
Q9CSH3	Exosome complex exonuclease RRP44 OS=Mus musculus GN=Dis3 PE=2 SV=4 - [RRP44_MOUSE]	-0.0514291	0.0472473	-0.0187451	-0.173716	-0.0639192	-0.0863427	-0.065773	0.114648	0.147199	0.15083	-0.0395298	0.0349363	-0.0219247	-0.26182	-0.0472037	0.166407	0.0521957	0.137756	-0.116536	0.0957189	0.0632002	-0.0301003	-0.0112458	-0.0590079	-0.058668	0.110813	0.105029	0.0628459	-0.284023	0.101157
Q8K297	Procollagen galactosyltransferase 1 OS=Mus musculus GN=Colgalt1 PE=1 SV=2 - [GT251_MOUSE]	-0.0510342	0.00306659	0.00990283	0.225731	0.0248844	-0.0354279	-0.185124	-0.0446096	0.0160755	0.0365357	0.0425815	0.0849131	0.0137915	0.0102708	0.0604345	0.11411	0.00136009	0.0372397	-0.36489	0.000188814	-0.0318272	0.00148031	0.0271939	-0.0631202	-0.0746793	0.167632	0.237563	-0.0276885	-0.411535	0.174981
P52432	DNA-directed RNA polymerases I and III subunit RPAC1 OS=Mus musculus GN=Polr1c PE=1 SV=3 - [RPAC1_MOUSE]	-0.0509365	0.0924534	0.0392891	0.0914793	-0.0692587	-0.0567934	-0.0914835	-0.0301862	0.0496119	0.0258246	-0.117862	0.0189508	0.0159436	-0.109064	-0.0597832	0.16654	0.0686627	0.219391	-0.321819	0.11904	0.105051	-0.14228	0.0683731	-0.154907	-0.1947	0.0536169	0.310548	0.185218	-0.309648	0.078728
Q8BGW1	Alpha-ketoglutarate-dependent dioxygenase FTO OS=Mus musculus GN=Fto PE=1 SV=1 - [FTO_MOUSE]	-0.0509324	0.0204216	-0.0219662	-0.238759	-0.172875	0.0353903	-0.0959859	0.278089	0.124686	0.121932	0.123322	0.0756577	-0.0934835	-0.379173	-0.0444611	0.298092	0.213138	0.0401408	-0.384126	0.150893	-0.179452	-0.21223	-0.196761	-0.0284679	-0.0476711	-0.216409	-0.159758	0.0874299	0.892847	0.0604721
P83741	Serine/threonine-protein kinase WNK1 OS=Mus musculus GN=Wnk1 PE=1 SV=2 - [WNK1_MOUSE]	-0.0508399	-0.0689459	-0.0351557	-0.0784853	-0.152026	0.0539602	0.0181703	0.148218	0.0870023	0.0781019	0.0184981	0.0841624	0.0577445	-0.252632	-0.111671	0.188902	0.141595	0.119734	-0.491246	0.244912	0.10774	-0.119488	0.136888	-0.335464	-0.274817	0.207112	0.148569	0.112071	-0.210099	0.227487
P70404	Isocitrate dehydrogenase [NAD] subunit gamma 1, mitochondrial OS=Mus musculus GN=Idh3g PE=1 SV=1 - [IDHG1_MOUSE]	-0.0507133	0.0762499	0.0923383	0.0132237	-0.08309	-0.0540533	0.0243411	0.0804603	-0.0426654	-0.0560912	0.0256311	0.12384	0.0673736	-0.0174728	0.159405	-0.0435079	-0.100142	-0.253496	0.105454	-0.0670847	0.0070121	0.120052	0.011169	0.114492	0.0492625	-0.0754903	-0.0952223	-0.0643274	0.0880036	-0.154952
Q61216	Double-strand break repair protein MRE11A OS=Mus musculus GN=Mre11a PE=1 SV=1 - [MRE11_MOUSE]	-0.0507094	-0.0325443	-0.0215252	0.013475	-0.0878257	-0.018046	-0.0160736	0.0941157	0.0258103	0.0933233	-0.087797	0.0873695	0.0461154	-0.160368	-0.0216472	0.175637	0.0502235	0.0882294	-0.294618	0.116855	-0.0425652	-0.0384938	0.0435231	-0.330408	-0.327715	0.151257	0.22432	0.241461	-0.0691666	0.147788
Q9R0P5	Destrin OS=Mus musculus GN=Dstn PE=1 SV=3 - [DEST_MOUSE]	-0.0506129	-0.129638	-0.0810394	-0.0687072	-0.254109	-0.107836	0.0684407	0.207923	0.203373	0.212205	-0.256356	-0.149691	-0.139271	0.239512	-0.0877081	-0.170328	0.00445576	0.0969303	0.396592	0.0658632	0.0557105	-0.0476302	-0.0624787	-0.174737	-0.092209	0.206882	0.343146	0.143351	-0.860117	0.488082
P62830	60S ribosomal protein L23 OS=Mus musculus GN=Rpl23 PE=1 SV=1 - [RL23_MOUSE]	-0.0504331	-0.00426371	-0.0184657	0.12517	-0.0587136	0.276039	0.0541478	-0.159872	-0.0778379	-0.0857705	-0.0857032	-0.154427	-0.109046	0.0481525	0.0248517	-0.142804	-0.0899423	-0.112894	0.7653	-0.143489	-0.0899824	0.0224479	-0.0535314	-0.0210285	0.0558694	-0.133485	-0.209573	-0.12807	0.654297	-0.0969444
P70290	55 kDa erythrocyte membrane protein OS=Mus musculus GN=Mpp1 PE=1 SV=1 - [EM55_MOUSE]	-0.0503691	-0.120259	-0.024514	-0.303113	-0.0943281	0.185844	0.131879	0.135409	0.0241978	0.115254	-0.0733892	0.0224693	0.0711548	-0.20549	-0.0512326	0.215297	0.162612	0.0176922	-0.157074	-0.00204071	-0.0890693	-0.0947589	0.0230409	-0.156233	-0.0229468	0.149933	0.119754	-0.00321857	0.0462172	0.0272816
Q99LT0	Protein dpy-30 homolog OS=Mus musculus GN=Dpy30 PE=1 SV=1 - [DPY30_MOUSE]	-0.0502632	0.0288684	0.0223477	-0.0532928	-0.0966705	0.440202	0.277873	-0.13459	-0.213277	-0.221198	-0.00186724	-0.0833984	-0.0756008	-0.130565	-0.00664506	-0.137713	-0.129471	-0.242317	1.08004	-0.272461	-0.00514523	0.0444885	0.0760657	-0.143153	-0.0293044	-0.130631	-0.0285493	-0.0497	0.297106	-0.0311772
Q9Z1R2	Large proline-rich protein BAG6 OS=Mus musculus GN=Bag6 PE=1 SV=1 - [BAG6_MOUSE]	-0.0502026	0.0199107	-0.0393062	-0.0378369	-0.167668	0.0306078	-0.103605	0.111195	0.0950807	0.141824	-0.0646637	-0.00159233	-0.073771	-0.241841	-0.122835	0.0957141	0.14597	0.0655711	0.0300366	0.167411	0.00669858	-0.0666434	0.0130688	-0.140374	-0.267194	0.00920536	-0.0083605	0.0551174	0.257032	0.14145
P15532	Nucleoside diphosphate kinase A OS=Mus musculus GN=Nme1 PE=1 SV=1 - [NDKA_MOUSE]	-0.0499994	-0.0352898	-0.110271	-0.268487	-0.250102	0.0755252	0.0122274	0.164591	0.18082	0.280985	-0.106241	0.000708943	-0.0512905	-0.0919246	-0.0477939	0.0990943	0.154826	0.169225	-0.302636	0.176031	0.0347287	-0.148603	0.0559948	-0.372227	-0.233419	0.228127	0.351398	0.28313	-0.457846	0.258716
P08121	Collagen alpha-1(III) chain OS=Mus musculus GN=Col3a1 PE=1 SV=4 - [CO3A1_MOUSE]	-0.049969	0.0698771	0.0840555	0.0686264	0.613545	0.150134	-0.0477963	-0.0697894	-0.39294	-0.425743	0.107135	0.0756461	-0.048133	0.021836	0.00890956	0.32684	0.0136244	-0.212731	0.0977857	-0.390913	NA	NA	NA	NA	NA	NA	NA	NA	NA	NA
Q06138	Calcium-binding protein 39 OS=Mus musculus GN=Cab39 PE=1 SV=2 - [CAB39_MOUSE]	-0.049901	-0.00153915	-0.0900833	-0.154629	-0.156431	0.0406535	0.0896283	0.0422271	0.136988	0.143087	-0.016913	0.158065	0.0138716	-0.138386	-0.0628584	0.231585	0.108546	0.30314	-0.816746	0.219695	-0.0467622	0.0400321	0.0318822	-0.183633	-0.0829223	0.0636055	0.0123051	0.113773	-0.0406878	0.0924073
Q8CFX1	GDH/6PGL endoplasmic bifunctional protein OS=Mus musculus GN=H6pd PE=1 SV=2 - [G6PE_MOUSE]	-0.0498829	0.0639075	0.021514	0.0253711	0.140196	-0.161289	-0.111145	0.0878861	-0.00950923	-0.00704826	0.104802	0.152822	0.0729439	-0.0420154	0.0599725	0.146525	0.00497292	-0.00154731	-0.492015	-0.00646049	NA	NA	NA	NA	NA	NA	NA	NA	NA	NA
Q99JX6	Annexin OS=Mus musculus GN=Anxa6 PE=2 SV=1 - [Q99JX6_MOUSE]	-0.0498804	0.319278	0.142764	0.0163662	-0.266466	-0.178048	-0.150845	0.0737327	0.0128176	0.0802805	0.169309	0.326381	0.157864	-0.269899	-0.323017	0.14001	0.106362	-0.0483359	-0.358441	0.0997655	NA	NA	NA	NA	NA	NA	NA	NA	NA	NA
Q8BMC4	Nucleolar protein 9 OS=Mus musculus GN=Nop9 PE=2 SV=1 - [NOP9_MOUSE]	-0.0498671	0.0772258	-0.0162995	-0.194799	-0.00630663	-0.171996	-0.127431	0.2785	0.0611631	0.149811	-0.0808317	-0.0505633	-0.0220505	-0.1445	0.134178	0.140511	0.054617	0.0938996	-0.237426	0.112165	-0.0358675	-0.0826391	-0.0583723	-0.122439	-0.123126	0.173248	0.164027	0.175484	-0.269305	0.17899
Q9Z1T1	AP-3 complex subunit beta-1 OS=Mus musculus GN=Ap3b1 PE=1 SV=2 - [AP3B1_MOUSE]	-0.0497103	-0.0485917	0.00601973	-0.139655	0.0204036	0.0617114	-0.0423926	0.0928209	0.0268534	0.07254	0.0849287	-0.0273742	-0.0243557	-0.221907	0.0262486	0.0207913	0.0595646	0.132974	-0.231232	0.180362	0.0933021	-0.0204659	0.112053	-0.0190139	-0.0345613	-0.100089	0.00677917	0.0891909	-0.327307	0.200112
P54823	Probable ATP-dependent RNA helicase DDX6 OS=Mus musculus GN=Ddx6 PE=1 SV=1 - [DDX6_MOUSE]	-0.0495263	0.0791456	0.052561	0.0249567	-0.0121362	-0.0443708	0.00635483	-0.0452103	-0.0224172	0.0106427	-0.0643194	-0.0372186	-0.0315282	-0.168526	-0.0441539	-0.0244116	0.0117984	-0.124487	0.502838	-0.0199917	-0.0442782	0.0102494	0.0503486	-0.0663672	-0.0153649	-0.0438894	0.07194	-0.0328406	0.0482687	0.0219337
Q9DB85	Ribosomal RNA-processing protein 8 OS=Mus musculus GN=Rrp8 PE=1 SV=1 - [RRP8_MOUSE]	-0.0495005	0.103454	0.133202	0.113717	-0.113506	-0.0447712	-0.0610784	-0.0122777	-0.00139542	-0.0678442	0.172086	0.268864	0.147148	-0.129004	-0.037938	0.241071	0.0603363	-0.183195	-0.652106	0.112738	0.0590039	0.153475	0.0412235	-0.239199	-0.201312	-0.153003	0.0203457	0.00987036	0.299243	0.0103514
Q91VA7	Isocitrate dehydrogenase [NAD] subunit, mitochondrial OS=Mus musculus GN=Idh3b PE=1 SV=1 - [Q91VA7_MOUSE]	-0.0494945	0.0894079	0.181917	0.0573314	0.0172941	-0.0248025	-0.108196	-0.000191626	-0.0430426	-0.120223	0.0836936	0.137439	0.123926	0.0302296	0.140383	0.00878242	-0.0914573	-0.0754741	-0.302704	-0.0548185	-0.0602271	0.0695722	0.0405576	0.0708901	0.0978089	-0.0620621	0.10311	-0.026674	-0.168526	-0.064449
P33174	Chromosome-associated kinesin KIF4 OS=Mus musculus GN=Kif4 PE=1 SV=3 - [KIF4_MOUSE]	-0.0490299	-0.0681653	-0.0414129	-0.0687727	-0.0215172	0.0585428	-0.03115	0.0977052	0.0757472	0.048053	-0.0948986	-0.0667247	-0.0824272	-0.10362	-0.0139077	0.112657	0.0261049	-0.0789331	0.245761	0.0559879	-0.0445197	-0.0653742	-0.0317701	-0.117796	-0.156807	-0.00522723	0.027821	0.067666	0.300801	0.0252065
Q8VEH8	Endoplasmic reticulum lectin 1 OS=Mus musculus GN=Erlec1 PE=2 SV=1 - [ERLEC_MOUSE]	-0.0490057	-0.0192909	0.125136	0.0355538	0.0658521	0.0553865	0.44673	-0.209961	-0.277531	-0.172871	0.132894	0.278807	0.165904	0.0329925	0.00637927	0.074992	-0.139813	-0.0204112	-0.423722	-0.108023	NA	NA	NA	NA	NA	NA	NA	NA	NA	NA
Q9D0N7	Chromatin assembly factor 1 subunit B OS=Mus musculus GN=Chaf1b PE=2 SV=1 - [CAF1B_MOUSE]	-0.0489896	-0.0406614	-0.0639818	0.00834915	-0.131219	0.0245923	-0.0986717	0.234268	0.1095	0.00681329	-0.0719452	0.0569654	0.0331652	-0.209634	-0.0331479	0.167546	0.0951674	0.0167981	-0.182209	0.127294	-0.0218926	-0.00942948	-0.0243122	-0.116931	-0.0820838	0.140355	0.121297	0.0936923	-0.158227	0.0575315
A2AWA9	Rab GTPase-activating protein 1 OS=Mus musculus GN=Rabgap1 PE=1 SV=1 - [RBGP1_MOUSE]	-0.0487997	-0.170132	0.00325391	0.213931	0.253823	-0.083444	-0.289192	-0.015481	0.0343591	0.101682	-0.00344804	-0.0331195	-0.0906291	-0.215537	-0.0627389	0.0130569	0.0494358	0.0986148	0.0928015	0.151563	NA	NA	NA	NA	NA	NA	NA	NA	NA	NA
Q922D4	Serine/threonine-protein phosphatase 6 regulatory subunit 3 OS=Mus musculus GN=Ppp6r3 PE=1 SV=1 - [PP6R3_MOUSE]	-0.0483989	-0.0430101	-0.119437	-0.15859	-0.162971	-0.0733334	0.0849174	0.181245	0.107253	0.232324	-0.0758105	0.0137668	-0.0318897	-0.110261	0.00478597	0.0320539	0.140587	0.0445931	-0.311665	0.293839	0.0697487	-0.0742676	0.045498	-0.0631876	-0.173849	0.231395	0.078048	0.297148	-0.624805	0.214272
O35130	Ribosomal RNA small subunit methyltransferase NEP1 OS=Mus musculus GN=Emg1 PE=2 SV=1 - [NEP1_MOUSE]	-0.0483934	0.157377	0.219755	-0.037016	0.124249	-0.0909017	-0.305368	0.00468246	-0.0676513	0.043266	-0.00163808	0.137859	0.140748	0.138452	0.0310167	0.0981064	-0.112764	0.0252907	-0.389935	-0.0671362	0.135536	0.109466	0.0392858	0.138803	0.0114247	0.040353	0.173356	0.117451	-0.740755	-0.0249204
Q99M51	Cytoplasmic protein NCK1 OS=Mus musculus GN=Nck1 PE=1 SV=1 - [NCK1_MOUSE]	-0.0483497	-0.045132	-0.0350088	0.00230574	-0.182365	-0.0352383	0.0278507	0.0847247	0.130758	0.100454	NA	NA	NA	NA	NA	NA	NA	NA	NA	NA	0.0364968	0.0497242	0.0469282	-0.0868904	-0.130383	0.315281	0.173956	0.222702	-0.759823	0.132009
Q80Y44	Probable ATP-dependent RNA helicase DDX10 OS=Mus musculus GN=Ddx10 PE=1 SV=2 - [DDX10_MOUSE]	-0.0483355	0.0911037	0.0864227	-0.0243001	-0.0294398	-0.0505715	-0.0751991	0.0308155	-0.00144915	0.0209532	0.0325463	0.0170832	-0.0113683	0.0551926	-0.0251333	-0.0156499	-0.0401007	-0.0663878	0.01014	0.0436777	0.0130202	0.0337909	0.0240896	-0.0579273	-0.0634286	0.0146756	0.0563806	-0.00586449	0.0374547	-0.052191
P51569	Alpha-galactosidase A OS=Mus musculus GN=Gla PE=1 SV=1 - [AGAL_MOUSE]	-0.0482516	0.173634	0.205916	-0.045941	0.0340546	-0.0727514	0.0566418	-0.127387	-0.140846	-0.0350694	0.224619	0.308108	0.167922	-0.0597925	-0.00238777	0.0261864	-0.116281	-0.0716201	-0.482422	0.00566858	0.160136	0.131881	0.0979831	0.208981	0.011426	0.158307	0.249868	0.170073	-1.23171	0.0430526
B2RXC6	DNA-directed RNA polymerase OS=Mus musculus GN=Polr3a PE=1 SV=1 - [B2RXC6_MOUSE]	-0.0481966	-0.0208905	0.0425104	-0.0117605	-0.097786	-0.125483	-0.0615255	0.1092	0.139648	0.0742839	NA	NA	NA	NA	NA	NA	NA	NA	NA	NA	0.00783749	0.0333794	0.0250998	-0.0935043	-0.204769	-0.0635124	0.0190226	0.057551	0.187737	0.0311579
Q689Z5	Protein strawberry notch homolog 1 OS=Mus musculus GN=Sbno1 PE=1 SV=2 - [SBNO1_MOUSE]	-0.048193	-0.0129824	-0.121591	-0.197186	-0.0176536	0.171388	-0.149488	0.0654051	0.108754	0.201548	-0.0959437	-0.104512	-0.095663	-0.194446	-0.103401	0.196722	0.0618511	0.0236437	0.153725	0.158025	0.0199954	-0.0630736	0.105049	-0.196523	-0.189621	0.160929	0.102281	0.174004	-0.366339	0.253296
H7BX44	Non-specific serine/threonine protein kinase OS=Mus musculus GN=Cdc42bpa PE=1 SV=1 - [H7BX44_MOUSE]	-0.0481399	0.129419	0.0818162	-0.112321	-0.178804	-0.362917	0.0976955	0.134892	-0.0223676	0.280727	NA	NA	NA	NA	NA	NA	NA	NA	NA	NA	NA	NA	NA	NA	NA	NA	NA	NA	NA	NA
Q99J47	Dehydrogenase/reductase SDR family member 7B OS=Mus musculus GN=Dhrs7b PE=2 SV=1 - [DRS7B_MOUSE]	-0.0480885	0.0201002	-0.0495987	-0.0896047	0.0554777	0.0240803	0.125871	0.0407389	-0.0643961	-0.0145805	NA	NA	NA	NA	NA	NA	NA	NA	NA	NA	NA	NA	NA	NA	NA	NA	NA	NA	NA	NA
Q9JHC9	ETS-related transcription factor Elf-2 OS=Mus musculus GN=Elf2 PE=1 SV=1 - [ELF2_MOUSE]	-0.0480612	0.252266	0.140068	0.158208	-0.255562	-0.00505773	-0.104588	-0.0640225	-0.0315699	-0.0416806	0.0930143	0.0203096	0.0496975	-0.111888	-0.147734	0.166909	0.0508344	-0.0814545	-0.135349	0.0956605	NA	NA	NA	NA	NA	NA	NA	NA	NA	NA
Q60520	Paired amphipathic helix protein Sin3a OS=Mus musculus GN=Sin3a PE=1 SV=3 - [SIN3A_MOUSE]	-0.0480067	-0.0316318	-0.00020158	0.0590269	-0.0244703	-0.0313353	0.0657319	0.018354	-0.0602571	0.05279	0.0360037	0.027928	-0.0316445	0.0272156	0.0656889	0.0341467	-0.0314761	-0.0984131	-0.00690282	-0.0225462	0.00570676	0.00541529	0.0411342	-0.014932	-0.0245413	0.103216	0.0455378	0.204112	-0.41514	0.0494904
Q9CXF4	TBC1 domain family member 15 OS=Mus musculus GN=Tbc1d15 PE=1 SV=1 - [TBC15_MOUSE]	-0.0479863	-0.0435973	-0.150486	-0.375853	0.13411	-0.0294196	-0.219956	0.231728	0.200299	0.301161	-0.00113729	-0.0304416	-0.0709807	-0.140185	-0.00222734	0.0915234	0.110335	0.206209	-0.390003	0.226908	0.00178698	-0.20898	-0.0670199	0.0545746	0.0606908	0.164773	0.176263	0.24251	-0.635157	0.210558
Q9JHR7	Insulin-degrading enzyme OS=Mus musculus GN=Ide PE=1 SV=1 - [IDE_MOUSE]	-0.0478217	-0.00148677	-0.0161983	-0.101522	-0.0127235	0.00473003	-0.060981	0.0657497	0.0443368	0.125917	-0.00322012	0.028826	0.0173377	-0.058543	-0.0291693	0.0571955	0.140355	0.00438992	-0.287505	0.130333	0.0640952	-0.0798411	0.0210135	-0.0694738	-0.0596994	-0.0276164	0.128076	0.0658838	-0.122365	0.0799268
Q8K4P0	pre-mRNA 3' end processing protein WDR33 OS=Mus musculus GN=Wdr33 PE=2 SV=1 - [WDR33_MOUSE]	-0.0478139	-0.0596088	-0.0121021	0.0516743	-0.0805727	0.0158804	0.208882	0.0276451	-0.0652979	-0.0386867	NA	NA	NA	NA	NA	NA	NA	NA	NA	NA	-0.0221398	-0.0430019	0.020737	-0.0578352	-0.100743	-0.0344093	0.0434845	0.0369026	0.13953	0.0174747
Q7TMY7	Importin-8 OS=Mus musculus GN=Ipo8 PE=1 SV=3 - [IPO8_MOUSE]	-0.047759	0.0348079	-0.0167212	-0.119242	0.115733	0.0320253	0.0897268	-0.0629566	-0.00361413	-0.0220004	NA	NA	NA	NA	NA	NA	NA	NA	NA	NA	NA	NA	NA	NA	NA	NA	NA	NA	NA	NA
Q91ZU6	Dystonin OS=Mus musculus GN=Dst PE=1 SV=1 - [DYST_MOUSE]	-0.0476778	-0.0178704	-0.0801353	-0.106056	-0.170482	0.0188831	0.033655	0.129439	0.111688	0.128556	-0.00691164	-0.0331899	-0.042041	-0.0707159	0.0478698	0.0285971	-0.0214426	0.0696511	-0.0289912	0.0571744	0.0368519	-0.11511	-0.0408884	0.11601	-0.0227362	0.131428	0.049881	0.0198983	-0.216539	0.0412048
P62317	Small nuclear ribonucleoprotein Sm D2 OS=Mus musculus GN=Snrpd2 PE=2 SV=1 - [SMD2_MOUSE]|Small nuclear ribonucleoprotein Sm D2 OS=Mus musculus GN=Snrpd2 PE=3 SV=1 - [SMD2_MOUSE]	-0.0476209	0.0459184	0.103189	0.033167	0.0398286	-0.0479673	-0.0149213	0.0112199	-0.0816435	-0.04117	-0.107281	0.0312099	0.0538864	0.0885343	0.0382371	-0.0603588	0.00256053	-0.0400108	0.0615302	-0.0683079	-0.049398	0.069357	-0.0116798	0.10018	0.176652	0.0159331	0.0698504	-0.00631441	-0.286697	-0.0778834
Q8BSQ9	Protein polybromo-1 OS=Mus musculus GN=Pbrm1 PE=1 SV=4 - [PB1_MOUSE]	-0.0474257	0.0242959	0.0797026	0.0266515	-0.0656702	0.0567009	-0.00185259	-0.0244892	-0.0401863	-0.00772683	0.0695261	0.0501274	0.0774786	0.244101	0.144504	-0.00555476	-0.109681	-0.152439	-0.17588	-0.142182	0.153404	0.105528	0.13615	-0.0117951	-0.176548	-0.104518	0.178002	-0.0631667	-0.20925	-0.00780627
P02104	Hemoglobin subunit epsilon-Y2 OS=Mus musculus GN=Hbb-y PE=1 SV=2 - [HBE_MOUSE]	-0.0473935	0.170017	0.379262	-0.0429487	-0.188198	-0.667905	0.120389	0.0153969	0.10707	0.15431	0.130869	0.161785	0.0765238	-0.0305946	-0.0634091	0.0880499	-0.292346	0.371499	-0.719485	0.277108	0.259792	0.0424037	0.262208	-0.0188628	-0.247185	0.0307831	0.0817404	-0.008537	-0.371465	-0.0308769
Q8K215	LYR motif-containing protein 4 OS=Mus musculus GN=Lyrm4 PE=1 SV=1 - [LYRM4_MOUSE]	-0.0472096	0.189388	0.0914757	0.101166	0.0229405	-0.0719507	-0.0281649	-0.070473	-0.117381	-0.0697912	NA	NA	NA	NA	NA	NA	NA	NA	NA	NA	0.0500997	0.110787	0.060061	-0.0350285	0.0457333	0.109737	0.10547	-0.0223437	-0.222115	-0.202401
O08579	Emerin OS=Mus musculus GN=Emd PE=1 SV=1 - [EMD_MOUSE]	-0.0470774	0.0360224	-0.00551282	0.0853231	0.180285	-0.0572793	-0.0492919	-0.0109693	-0.0389368	-0.0925629	-0.0383777	-0.102852	-0.0525545	0.323653	0.245212	-0.134606	-0.154258	-0.0538874	0.0544895	-0.0868186	0.00424406	-0.0150889	-0.06335	0.1303	0.0998701	-0.121744	-0.10205	0.00696131	0.134926	-0.0740681
P61222	ATP-binding cassette sub-family E member 1 OS=Mus musculus GN=Abce1 PE=2 SV=1 - [ABCE1_MOUSE]	-0.0469669	-0.0461693	-0.077588	-0.261905	-0.0567479	0.0658128	0.0568342	0.10936	0.0776765	0.179693	-0.0596116	-0.0157683	-0.0467124	-0.143366	-0.0179476	0.00219509	0.131526	0.114752	-0.0500209	0.0849543	-0.0146805	-0.0908802	-0.0417341	-0.0618205	-0.0561935	0.0192481	0.0412745	0.0567772	0.0593422	0.0886669
Q9D6Y9	1,4-alpha-glucan-branching enzyme OS=Mus musculus GN=Gbe1 PE=2 SV=1 - [GLGB_MOUSE]	-0.0468473	-0.0160114	-0.0948142	-0.157429	0.16538	0.165427	-0.0481347	0.00598232	0.0271936	-0.000745767	NA	NA	NA	NA	NA	NA	NA	NA	NA	NA	NA	NA	NA	NA	NA	NA	NA	NA	NA	NA
Q61464	Zinc finger protein 638 OS=Mus musculus GN=Znf638 PE=1 SV=2 - [ZN638_MOUSE]	-0.0468116	0.0155634	0.0475448	0.0927597	0.0150949	-0.0909666	-0.0435013	0.0578611	0.0141705	-0.0617149	0.00527692	0.0827592	0.0736951	-0.0528828	-0.061376	0.131873	0.0430065	0.0200936	-0.30688	0.0644349	-0.0565557	0.0441955	0.027355	0.00127126	-0.1207	0.0767675	0.171462	0.0611307	-0.212724	0.00779829
Q91WN1	DnaJ homolog subfamily C member 9 OS=Mus musculus GN=Dnajc9 PE=2 SV=2 - [DNJC9_MOUSE]	-0.0464662	-0.0968828	-0.157511	-0.239622	-0.254185	-0.00857408	0.0389132	0.261311	0.286587	0.21643	-0.125246	-0.0394331	-0.0254557	-0.186237	-0.12077	0.208682	0.187252	0.173479	-0.235097	0.162826	0.00593128	-0.115318	-0.0775803	-0.0878366	-0.139213	0.170793	0.119244	0.10475	-0.185378	0.204609
O88413	Tubby-related protein 3 OS=Mus musculus GN=Tulp3 PE=1 SV=1 - [TULP3_MOUSE]	-0.0463593	0.0886749	-0.06244	-0.0870431	-0.194663	-0.0784993	0.227079	0.0288264	0.0673117	0.0571123	NA	NA	NA	NA	NA	NA	NA	NA	NA	NA	NA	NA	NA	NA	NA	NA	NA	NA	NA	NA
Q4VA53	Sister chromatid cohesion protein PDS5 homolog B OS=Mus musculus GN=Pds5b PE=1 SV=1 - [PDS5B_MOUSE]	-0.0462374	0.0575959	-0.0804799	-0.000307032	0.0218132	-0.0808101	-0.0504392	0.102879	0.0575896	0.018396	-0.00671103	0.0249928	-0.0259889	-0.103443	0.0227768	0.0551916	0.0122594	-0.0288079	-0.000490864	0.0502213	-0.013422	-0.0299403	0.0339339	0.0157554	-0.00821822	0.044271	0.0853397	0.120275	-0.270833	0.0228384
Q922S8	Kinesin-like protein KIF2C OS=Mus musculus GN=Kif2c PE=1 SV=1 - [KIF2C_MOUSE]	-0.0459797	-0.0618413	-0.0597418	-0.0361257	-0.20022	-0.0200424	0.0315423	0.147976	0.000470235	0.243962	-0.0816814	-0.00810947	-0.0550194	-0.331357	-0.140513	0.233648	0.0531292	0.0328805	0.311044	-0.0140215	0.0875583	-0.151667	0.0595702	-0.285286	-0.252065	0.181462	0.252857	0.213717	-0.343467	0.237321
Q9EQI8	39S ribosomal protein L46, mitochondrial OS=Mus musculus GN=Mrpl46 PE=1 SV=1 - [RM46_MOUSE]	-0.0459457	0.0143146	0.0800896	0.0728651	-0.133486	-0.0669844	0.147021	0.012126	-0.0538348	-0.0261657	-0.0145824	0.0548716	0.0735279	0.0974521	-0.00773432	-0.0800832	-0.0409585	-0.0149257	0.0331468	-0.100714	0.0696362	0.104072	0.0177952	0.1594	-0.142925	0.03905	0.0597655	0.073461	-0.368148	-0.0121069
Q3U8W9	Putative uncharacterized protein OS=Mus musculus GN=Hnrnpr PE=2 SV=1 - [Q3U8W9_MOUSE]	-0.0459172	-0.00132361	0.0669568	0.0565257	0.0595543	0.0802239	-0.102268	-0.0425322	-0.0320471	-0.0391723	0.00186777	-0.0181493	-0.0230024	0.0227962	0.0504137	0.13972	0.0574531	0.0602025	-0.285554	-0.00574745	0.00979886	-0.0350446	0.0234332	0.0490675	0.142418	0.0127803	-0.094001	-0.0109916	-0.0407062	-0.0567542
P08030	Adenine phosphoribosyltransferase OS=Mus musculus GN=Aprt PE=1 SV=2 - [APT_MOUSE]	-0.0459096	-0.0416758	-0.0698325	-0.145103	-0.289487	0.0462495	-0.138479	0.265227	0.133901	0.28511	0.0621272	0.145046	0.0323269	-0.212537	-0.128678	0.197567	0.250535	0.158578	-0.695955	0.19099	0.0365562	-0.0567846	-0.0315771	-0.129726	-0.266718	-0.0575823	0.126544	0.2701	-0.164791	0.273977
A2ADA5	tRNA pseudouridine synthase-like 1 OS=Mus musculus GN=Pusl1 PE=2 SV=1 - [PUSL1_MOUSE]	-0.0459083	-0.0237127	-0.104085	0.156288	-0.0162098	0.0942696	-0.180726	0.0253594	0.0622573	0.0324671	NA	NA	NA	NA	NA	NA	NA	NA	NA	NA	NA	NA	NA	NA	NA	NA	NA	NA	NA	NA
Q8CEE7	Retinol dehydrogenase 13 OS=Mus musculus GN=Rdh13 PE=2 SV=1 - [RDH13_MOUSE]	-0.0458684	0.305261	0.157995	0.0082603	-0.103476	-0.17104	0.464194	-0.173614	-0.191263	-0.250448	0.0054258	0.0243813	0.0752513	-0.0425896	0.0202507	0.0970671	-0.0188499	-0.159172	0.0412671	-0.0430316	0.03738	-0.0283945	0.113453	-0.0674877	-0.120051	-0.0871451	0.0371867	-0.0311354	0.130138	0.0160565
Q8K202	DNA-directed RNA polymerase I subunit RPA49 OS=Mus musculus GN=Polr1e PE=1 SV=2 - [RPA49_MOUSE]	-0.0455076	0.0545336	0.122457	0.0780227	0.014051	-0.237222	-0.206379	0.0177604	0.08229	0.119994	-0.0261722	0.265009	0.206584	-0.209539	-0.150508	0.142247	0.00376349	0.0694896	-0.403954	0.103079	0.11727	0.0769376	0.0476161	-0.0589785	-0.203733	-0.00397544	0.0539068	0.0515422	-0.0629934	-0.0175923
Q3TKT4	Transcription activator BRG1 OS=Mus musculus GN=Smarca4 PE=1 SV=1 - [SMCA4_MOUSE]	-0.0454954	0.00203693	0.0474299	0.0394446	-0.0335196	-0.0308594	0.0125795	0.000647971	-0.0430946	0.0508301	0.0550357	-0.0975924	-0.0720798	0.23726	0.11627	-0.00852254	-0.112277	-0.0284471	-0.0595237	-0.0301229	0.0465672	0.00735307	0.023233	0.0424067	0.0182877	-0.0824446	0.00074232	0.0279778	-0.0707757	-0.0133475
Q8C5N3	Pre-mRNA-splicing factor CWC22 homolog OS=Mus musculus GN=Cwc22 PE=1 SV=1 - [CWC22_MOUSE]	-0.0453426	0.00825075	0.0206981	-0.139018	-0.0897995	-0.107307	-0.11661	0.1955	0.122639	0.150989	NA	NA	NA	NA	NA	NA	NA	NA	NA	NA	0.0368627	0.0231281	0.00441747	0.0965329	0.0977548	0.0248758	-0.0690096	-0.0548744	-0.238016	0.0783281
Q9WVJ2	26S proteasome non-ATPase regulatory subunit 13 OS=Mus musculus GN=Psmd13 PE=1 SV=1 - [PSD13_MOUSE]	-0.0451889	0.058472	-0.059294	-0.124807	-0.203208	0.0383273	-0.0673686	0.0567414	0.152306	0.194019	-0.0473914	-0.00367814	-0.0525194	-0.0755132	-0.0170416	0.0798505	0.0433605	0.075025	-0.117636	0.115544	-0.0203067	-0.0244323	-0.0311495	-0.171141	-0.111399	0.0455851	0.0716738	0.14063	0.0319803	0.0685598
P68368	Tubulin alpha-1B chain OS=Mus musculus GN=Tuba1b PE=1 SV=2 - [TBA1B_MOUSE]|Tubulin alpha-4A chain OS=Mus musculus GN=Tuba4a PE=1 SV=1 - [TBA4A_MOUSE]	-0.0451028	-0.0391466	-0.0852579	-0.251759	-0.207617	-0.0316858	0.163325	0.144303	0.114295	0.238646	-0.232762	0.0262932	0.0391283	-0.0637425	-0.102881	0.0112491	0.0918579	0.227371	-0.076144	0.0796288	-0.133333	-0.0132785	-0.0815958	-0.174139	-0.0913883	0.133832	0.13379	0.211411	-0.165381	0.180083
Q91VA6	Polymerase delta-interacting protein 2 OS=Mus musculus GN=Poldip2 PE=2 SV=1 - [PDIP2_MOUSE]	-0.0449223	0.0673653	0.0613114	0.106925	0.0566074	-0.0984592	-0.0986245	0.0307961	-0.0555047	-0.0254941	0.0772656	0.0209855	0.0292292	0.0323441	0.0800213	0.0424948	-0.106028	-0.0343401	-0.020091	-0.121882	0.0465664	0.164109	0.084465	0.105166	0.00105661	-0.0138611	0.0876006	0.0180022	-0.329114	-0.163991
Q6P9Q6	FK506-binding protein 15 OS=Mus musculus GN=Fkbp15 PE=1 SV=2 - [FKB15_MOUSE]	-0.044771	0.0101784	-0.0642451	-0.0395687	-0.120014	-0.0970324	0.334731	-0.0215993	0.0230773	0.0192442	NA	NA	NA	NA	NA	NA	NA	NA	NA	NA	0.037749	-0.0235234	-0.0100107	-0.0260953	0.00991002	0.10555	0.165706	0.0856502	-0.303805	-0.0411304
Q9D3B1	Very-long-chain (3R)-3-hydroxyacyl-[acyl-carrier protein] dehydratase 2 OS=Mus musculus GN=Ptplb PE=2 SV=1 - [HACD2_MOUSE]	-0.0447211	-0.0818296	-0.202353	0.126763	0.340997	-0.257131	-0.0853373	0.0539567	0.0989515	0.0507035	-0.0988959	-0.193901	-0.0744707	0.390961	0.365284	-0.193913	-0.0966636	0.204723	-0.391294	0.0881707	-0.0186368	-0.0524077	-0.206327	0.308556	0.319736	-0.186848	-0.132988	0.0341782	0.00759047	-0.0728523
Q9D819	Inorganic pyrophosphatase OS=Mus musculus GN=Ppa1 PE=1 SV=1 - [IPYR_MOUSE]	-0.0446996	-0.0884564	-0.140268	-0.0895393	-0.480084	0.0412094	0.0221714	0.225025	0.268478	0.286162	-0.0272607	0.0325165	-0.00971704	-0.26376	-0.055128	0.0611953	0.106532	0.0957447	-0.0314923	0.09137	-0.0509165	-0.114855	-0.0874864	-0.246166	-0.257396	0.105652	0.254801	0.145928	-0.0340809	0.284519
Q9CZU4	GTPase Era, mitochondrial OS=Mus musculus GN=Eral1 PE=2 SV=1 - [ERAL1_MOUSE]	-0.044622	0.094394	-0.0622174	0.0351728	-0.1664	-0.106927	0.0539414	0.132635	0.113981	-0.0499577	0.103178	0.0807131	0.0753464	0.0698924	0.0948792	0.0553646	-0.0774196	0.116529	-0.524986	0.0065024	-0.030867	0.04937	-0.174734	-0.371535	-0.25276	-0.13882	0.125687	0.101822	0.669056	0.0227806
Q60760	Growth factor receptor-bound protein 10 OS=Mus musculus GN=Grb10 PE=1 SV=2 - [GRB10_MOUSE]	-0.0445975	-0.136402	-0.0967963	-0.089361	0.559185	0.0580088	-0.131076	-0.0721273	-0.0539241	0.00708997	0.0531039	-0.101108	-0.142457	0.180273	-0.0944207	-0.112052	0.065842	-0.129352	0.342443	-0.0622714	0.0383604	-0.0837707	-0.0202294	-0.318053	0.394688	0.301792	0.154537	0.0326842	-0.494752	-0.00525778
Q3UMG5	Leucine-rich repeat and calponin homology domain-containing protein 2 OS=Mus musculus GN=Lrch2 PE=2 SV=2 - [LRCH2_MOUSE]	-0.0445862	0.0638625	0.00412632	-0.0618389	-0.0917646	-0.135271	-0.0878811	0.1208	0.135142	0.0974111	0.0339022	0.137553	0.069395	-0.113196	0.00153673	0.127419	0.0245012	0.146717	-0.589148	0.16132	0.166312	-0.0409894	0.104349	0.220746	0.0546229	-0.0977295	0.0883787	0.0975455	-0.692011	0.0987752
Q8K1J6	CCA tRNA nucleotidyltransferase 1, mitochondrial OS=Mus musculus GN=Trnt1 PE=1 SV=1 - [TRNT1_MOUSE]	-0.0444459	0.0708709	0.0941403	-0.0375055	-0.0299758	0.117874	-0.0520655	0.0399793	-0.107487	-0.0513853	0.0412438	0.101569	0.0992305	0.103332	0.0331905	0.0196453	-0.0873663	-0.0958648	-0.100677	-0.114303	0.0167392	0.0277218	0.0343135	0.033697	0.095193	-0.218965	-0.104783	-0.145673	0.376168	-0.114412
Q9DBT5	AMP deaminase 2 OS=Mus musculus GN=Ampd2 PE=1 SV=1 - [AMPD2_MOUSE]	-0.0442854	-0.0553035	-0.0815507	-0.104678	-0.232549	0.0831104	0.0272351	0.132822	0.137366	0.137833	0.0351519	0.0355072	-0.0314491	-0.182131	-0.049807	0.115703	0.06595	0.0717473	-0.213	0.152327	0.0560663	-0.0706223	0.0347285	-0.214982	-0.262977	0.0601625	0.262602	0.127788	-0.241473	0.248708
Q60996	Serine/threonine-protein phosphatase 2A 56 kDa regulatory subunit gamma isoform OS=Mus musculus GN=Ppp2r5c PE=1 SV=2 - [2A5G_MOUSE]	-0.0442281	0.0334577	0.00168944	-0.176397	0.134152	-0.211119	-0.135298	0.147908	0.0902914	0.159544	-0.0336802	-0.0961353	-0.032077	0.101391	0.107251	-0.073857	0.100322	0.27716	-0.598197	0.247822	0.0660432	-0.0939472	-0.0104635	0.146337	-0.0224928	0.0480165	0.0485742	0.0825532	-0.385921	0.1213
Q9ESV0	ATP-dependent RNA helicase DDX24 OS=Mus musculus GN=Ddx24 PE=1 SV=2 - [DDX24_MOUSE]	-0.0440686	0.0587423	0.0909092	0.0864695	-0.0696054	-0.054617	-0.016641	-0.00401179	-0.0211639	-0.0260134	-0.0568335	-0.017289	0.0418567	0.148747	0.0679291	-0.0894103	-0.108473	0.00722933	0.128019	-0.121774	-0.02821	0.00818453	-0.060847	-0.0140417	0.0191429	0.026676	0.00938788	-0.0290894	0.18171	-0.112913
Q3UHH8	Glucoside xylosyltransferase 1 OS=Mus musculus GN=Gxylt1 PE=2 SV=2 - [GXLT1_MOUSE]	-0.0438742	-0.0824587	0.0502258	0.0628131	0.217654	0.0581253	-0.204143	0.0611252	-0.075355	-0.0441121	NA	NA	NA	NA	NA	NA	NA	NA	NA	NA	NA	NA	NA	NA	NA	NA	NA	NA	NA	NA
Q9QYF1	Retinol dehydrogenase 11 OS=Mus musculus GN=Rdh11 PE=2 SV=2 - [RDH11_MOUSE]	-0.0437406	0.022835	-0.0617564	0.0011769	0.465174	-0.118979	-0.25547	0.0439628	-0.109796	0.0565931	0.101039	-0.0848607	0.0150983	0.379666	0.356918	-0.0497113	-0.0478518	0.0202324	-0.656118	-0.034412	0.000583555	-0.0512604	-0.0484967	0.375477	0.329977	-0.169435	-0.193121	0.00841618	-0.116459	-0.135682
Q8R3Y8	Interferon regulatory factor 2-binding protein 1 OS=Mus musculus GN=Irf2bp1 PE=1 SV=2 - [I2BP1_MOUSE]	-0.0437042	0.0512372	0.139964	-0.0594293	-0.185734	0.130297	0.128047	-0.077954	-0.00260013	-0.080124	NA	NA	NA	NA	NA	NA	NA	NA	NA	NA	NA	NA	NA	NA	NA	NA	NA	NA	NA	NA
P33609	DNA polymerase alpha catalytic subunit OS=Mus musculus GN=Pola1 PE=1 SV=2 - [DPOLA_MOUSE]	-0.0436211	0.0133798	-0.0179569	-0.134293	-0.0371916	0.13177	-0.0713929	0.0522679	0.0505218	0.056516	0.0226878	-0.187023	-0.0394714	0.144664	0.20344	-0.140068	-0.193996	0.0165621	0.136062	0.0371427	0.27378	-0.0134484	0.0233877	-0.0443059	-0.0485327	0.21717	0.284771	0.233389	-1.29232	0.366114
A2A6Q5	Cell division cycle protein 27 homolog OS=Mus musculus GN=Cdc27 PE=1 SV=1 - [CDC27_MOUSE]	-0.0435683	0.0432006	0.0837952	-0.0495143	-0.0183655	-0.254247	0.130945	0.0983066	0.0529438	-0.0434954	0.0665879	0.191101	0.137238	0.159161	0.135908	-0.0216021	-0.0479902	-0.0397011	-0.627667	0.0469653	0.117533	0.0149136	0.0190916	0.0158204	-0.0760177	-0.260723	-0.0848262	-0.0549606	0.272464	0.0367053
Q99KQ4	Nicotinamide phosphoribosyltransferase OS=Mus musculus GN=Nampt PE=1 SV=1 - [NAMPT_MOUSE]	-0.043533	0.00765072	-0.0188978	-0.140226	-0.191812	-0.0371145	0.158617	0.0429468	0.0515979	0.170772	-0.0222983	0.103938	0.0100445	-0.335307	-0.130463	0.0480544	0.103971	0.00273166	0.100289	0.11904	0.0563273	0.0096418	0.0366757	-0.0794335	-0.0905056	0.00992107	0.0519812	-0.0103585	-0.134854	0.150604
Q8R1V4	Transmembrane emp24 domain-containing protein 4 OS=Mus musculus GN=Tmed4 PE=2 SV=1 - [TMED4_MOUSE]	-0.0432089	0.104872	0.0522317	0.113508	0.213529	-0.136965	-0.150497	-0.0248825	-0.047453	-0.081133	0.0388235	-0.0492993	-0.0119871	0.283718	0.252268	-0.141065	-0.224835	-0.205212	0.247611	-0.190023	-0.0906752	0.0659947	-0.130063	0.188711	0.119563	-0.118035	-0.165357	-0.0829418	0.375892	-0.163088
P12382	6-phosphofructokinase, liver type OS=Mus musculus GN=Pfkl PE=1 SV=4 - [K6PL_MOUSE]|ATP-dependent 6-phosphofructokinase, liver type OS=Mus musculus GN=Pfkl PE=1 SV=4 - [PFKAL_MOUSE]	-0.0431568	-0.0422724	-0.114341	-0.183506	-0.151423	0.0647198	0.0217285	0.0883422	0.165865	0.194043	-0.0366936	-0.0129711	-0.0512667	-0.160298	-0.0379675	0.0269954	0.104122	0.0595231	-0.0120395	0.120596	0.000323328	-0.113992	0.0116559	-0.106986	-0.0583029	0.0292558	0.0267967	0.073796	0.117918	0.0195356
P52927	High mobility group protein HMGI-C OS=Mus musculus GN=Hmga2 PE=1 SV=1 - [HMGA2_MOUSE]	-0.043049	0.0190617	0.00205578	0.176055	0.148954	-0.320034	0.439045	-0.139325	-0.107261	-0.175502	0.0541035	0.0644846	0.040225	0.359109	-0.336656	-0.219332	-0.281515	0.163065	0.248507	-0.0919912	-0.157568	-0.156435	-0.151656	0.153199	0.095654	0.0488777	-0.0565979	0.0127514	0.26403	-0.0522557
Q810A7	ATP-dependent RNA helicase DDX42 OS=Mus musculus GN=Ddx42 PE=1 SV=3 - [DDX42_MOUSE]	-0.0429146	0.0110637	-0.00540974	-0.0354639	0.141544	-0.0234087	-0.147964	0.063378	-0.0135867	0.0527619	-0.0481939	0.00640006	-0.00113408	-0.0938456	-0.0790042	0.0935602	0.0437761	-0.025603	0.0855466	0.0184979	0.0266524	0.0291667	0.011974	-0.0513033	-0.0537928	-0.0292741	0.0831816	0.0592423	-0.0380057	-0.0378412
Q61035	Histidine--tRNA ligase, cytoplasmic OS=Mus musculus GN=Hars PE=2 SV=2 - [SYHC_MOUSE]	-0.0428989	-0.0778043	0.000791323	-0.166962	-0.0804059	0.0136313	-0.0975259	0.117503	0.154724	0.178947	0.0143353	0.0597568	0.00702016	-0.133471	-0.0694133	0.105182	0.151686	0.115466	-0.431068	0.180506	0.127965	-0.0195214	0.0291792	-0.146633	-0.155512	0.12563	0.211973	0.162641	-0.509439	0.173717
Q8R1A4	Dedicator of cytokinesis protein 7 OS=Mus musculus GN=Dock7 PE=1 SV=3 - [DOCK7_MOUSE]	-0.0428417	-0.00493674	-0.0586872	-0.0304483	-0.0528017	0.0218533	-0.129449	0.0881972	0.0982287	0.110885	-0.0298299	-0.00169953	0.0412017	-0.175707	-0.0241724	0.0500539	0.0321649	0.127538	-0.203568	0.184018	0.00992846	-0.0836494	-0.0297981	-0.117918	-0.028598	-0.0128856	0.0574018	0.0865379	-0.0485681	0.167549
Q9CY66	H/ACA ribonucleoprotein complex subunit 1 OS=Mus musculus GN=Gar1 PE=2 SV=1 - [GAR1_MOUSE]	-0.0427901	0.244263	0.190124	0.0520565	0.179544	-0.339247	-0.24692	0.0214917	-0.0519472	-0.00657522	0.00894261	0.0542847	0.0653915	0.0963067	0.0684047	0.070746	-0.0570589	0.00807256	-0.376494	0.0614037	0.0910084	0.164497	0.0540184	0.116706	0.124293	-0.0793722	-0.0033034	-0.0398688	-0.214061	-0.213918
Q9WV55	Vesicle-associated membrane protein-associated protein A OS=Mus musculus GN=Vapa PE=1 SV=2 - [VAPA_MOUSE]	-0.0427765	0.0488015	-0.00819357	0.15759	0.300668	-0.136642	-0.299711	-0.0271604	0.0338849	-0.0264616	-0.0336457	-0.119227	-0.0130611	0.306752	0.244006	-0.183552	-0.144958	-0.0383275	0.0182846	-0.0362716	0.018221	-0.0897443	-0.177513	0.285759	0.214624	0.116517	-0.150349	0.0335397	-0.181037	-0.0700179
P70372	ELAV-like protein 1 OS=Mus musculus GN=Elavl1 PE=1 SV=2 - [ELAV1_MOUSE]	-0.042758	-0.035057	-0.00941735	0.0507818	-0.0424916	0.0560944	0.0607434	-0.0316764	0.0128488	-0.019068	0.173246	0.141702	0.0773713	-0.0153699	0.0316764	0.0296355	-0.0750395	-0.15976	-0.204461	0.000999036	0.0832769	0.0458199	0.10376	-0.157665	-0.0524911	0.0115178	0.161443	0.0687109	-0.326004	0.0616318
Q922J9	Fatty acyl-CoA reductase 1 OS=Mus musculus GN=Far1 PE=1 SV=1 - [FACR1_MOUSE]	-0.0427501	-0.0289154	-0.115774	-0.095189	0.233645	-0.110716	-7.74e-05	0.0748829	0.0483947	0.0364989	-0.0365384	-0.0851063	-0.0565953	0.271539	0.189716	0.0242215	-0.0111076	0.096428	-0.403452	0.0108947	-0.0353138	-0.0273904	-0.0688215	0.154765	0.108809	0.011552	0.0139069	0.0709883	-0.222854	-0.00564199
Q8BWY3	Eukaryotic peptide chain release factor subunit 1 OS=Mus musculus GN=Etf1 PE=1 SV=4 - [ERF1_MOUSE]	-0.0427236	0.0565615	-0.0595046	-0.245631	-0.109607	-0.0490956	-0.0653626	0.141521	0.127952	0.24589	-0.0702718	0.125617	0.0460158	-0.25202	-0.0826076	0.212906	0.211664	0.127261	-0.576359	0.257794	0.0530188	-0.00509696	0.0420654	-0.202156	-0.176976	0.181724	0.251811	0.21303	-0.596511	0.239091
Q9CRB9	Coiled-coil-helix-coiled-coil-helix domain-containing protein 3, mitochondrial OS=Mus musculus GN=Chchd3 PE=1 SV=1 - [CHCH3_MOUSE]	-0.0427042	-0.0518659	-0.00396177	0.151699	0.117223	-0.140613	-0.00968511	0.0418308	-0.0341099	-0.0278143	-0.0187255	-0.106144	0.00192943	0.176821	0.191937	-0.0982247	-0.0343664	0.0985878	-0.274002	0.0621875	-0.0493476	-0.0212687	-0.0466689	0.182699	0.12826	-0.0917079	-0.0713798	-0.0382837	0.0722779	-0.0645803
P61087	Ubiquitin-conjugating enzyme E2 K OS=Mus musculus GN=Ube2k PE=1 SV=3 - [UBE2K_MOUSE]	-0.0427002	-0.0219948	-0.0932912	-0.413832	-0.101784	0.00828656	0.0566012	0.204553	0.120733	0.283429	-0.0771894	0.0860789	-0.0961838	-0.232714	-0.0618485	0.0899217	0.144655	0.162107	-0.253506	0.238679	0.0569644	-0.113089	-0.128277	-0.0850102	-0.166399	0.184737	0.0584768	0.130938	0.0299037	0.0317555
Q6PGC1	ATP-dependent RNA helicase Dhx29 OS=Mus musculus GN=Dhx29 PE=2 SV=1 - [DHX29_MOUSE]	-0.042661	-0.0115984	0.00519878	-0.0913115	-0.073216	-0.0457569	-0.0440732	0.0901563	0.0951576	0.118104	0.0141194	-0.0265008	-0.0115531	-0.0341244	0.036326	0.0453487	0.0780171	-0.0597132	-0.237092	0.195172	-0.0636937	-0.055807	-0.0689346	-0.000838166	-0.0627443	-0.000683134	-0.00404301	-0.00203562	0.151844	0.106936
Q5U458	DnaJ homolog subfamily C member 11 OS=Mus musculus GN=Dnajc11 PE=2 SV=2 - [DJC11_MOUSE]	-0.042633	-0.0051218	0.0652961	0.0133072	-0.157099	0.0415954	0.0376765	-0.00742391	0.0487533	0.00564941	-0.0473387	-0.0389727	0.0375501	0.0312746	0.0644976	-0.0593339	-0.0402523	-0.0867505	0.132067	0.00725922	0.108581	0.0159369	0.0125788	0.0566703	0.0664863	-0.0553813	0.0754287	0.00735823	-0.28297	-0.00468953
O08528	Hexokinase-2 OS=Mus musculus GN=Hk2 PE=2 SV=1 - [HXK2_MOUSE]	-0.0425997	0.0187692	0.0963296	0.00592768	0.0269245	-0.137664	-0.113601	0.0208634	0.0408035	0.0842465	0.0803396	0.11983	0.0755194	0.0838908	0.112512	-0.0551224	-0.0970234	0.0104965	-0.38716	0.056717	-0.0314321	0.0263418	0.0077545	0.147296	0.121991	-0.00457514	0.00384658	0.0046601	-0.2267	-0.0491835
Q6ZQ47	MKIAA0784 protein (Fragment) OS=Mus musculus GN=Adnp PE=2 SV=1 - [Q6ZQ47_MOUSE]	-0.0425903	0.0549634	0.122403	0.0566265	-0.0667235	-0.123022	-0.0228245	-0.0603816	0.100929	-0.0193803	-0.0350354	-0.00590114	0.0372192	-0.0127985	-0.0346744	0.0776528	0.0482513	-0.140921	0.109384	-0.0431768	0.0841821	0.180172	0.0855898	-0.153389	-0.206782	0.106315	0.186217	0.0831212	-0.371494	0.00606832
Q8C3I8	Protein FAM203A OS=Mus musculus GN=Fam203a PE=2 SV=1 - [F203A_MOUSE]|Protein HGH1 homolog OS=Mus musculus GN=Hgh1 PE=2 SV=1 - [HGH1_MOUSE]	-0.0425589	0.00505157	-0.0296533	-0.258052	-0.0856563	0.217868	0.359008	0.00720766	-0.0849198	-0.0882948	0.0806656	0.0821876	0.053249	0.0311349	-0.0462569	-0.0643549	-0.112216	-0.107822	0.164671	-0.0812576	NA	NA	NA	NA	NA	NA	NA	NA	NA	NA
Q61595	Kinectin OS=Mus musculus GN=Ktn1 PE=2 SV=1 - [KTN1_MOUSE]	-0.0422442	-0.0347587	0.0445985	0.0306699	0.0488193	-0.131087	-0.114012	0.0263978	0.102289	0.0693268	-0.0225712	-0.0537015	-0.0116891	0.099243	0.0875085	-0.0784786	-0.0941208	-0.0356837	0.102161	0.00733287	-0.0658229	0.0153604	-0.0657773	0.0697739	0.0900034	-0.104703	-0.0584011	-0.0138627	0.153435	-0.0200062
Q9JKF7	39S ribosomal protein L39, mitochondrial OS=Mus musculus GN=Mrpl39 PE=2 SV=4 - [RM39_MOUSE]	-0.0422262	0.151012	0.224563	0.267428	0.145874	-0.018818	-0.270763	-0.0928866	-0.190024	-0.174159	-0.117771	0.157205	0.109335	0.106567	0.0971768	0.0180387	-0.0825203	-0.143327	-0.0849564	-0.0597478	0.0470957	0.0822504	0.137627	0.0705237	-0.0283853	-0.116926	0.144893	-0.0851427	-0.131273	-0.120662
O88545	COP9 signalosome complex subunit 6 OS=Mus musculus GN=Cops6 PE=1 SV=1 - [CSN6_MOUSE]	-0.0418506	-0.103341	-0.103989	-0.134792	0.562802	0.0419443	-0.163929	-0.0447531	-0.074446	0.0623546	0.10277	0.0966886	0.0638533	0.157338	0.132467	-0.0355207	-0.0920638	-0.155881	-0.244048	-0.0256043	-0.0341986	-0.084041	-0.183106	-0.0524697	-0.192765	-0.0339465	0.100255	0.0652868	0.337287	0.0776972
P14115	60S ribosomal protein L27a OS=Mus musculus GN=Rpl27a PE=2 SV=5 - [RL27A_MOUSE]	-0.0418462	-0.0809772	0.00977655	-0.0991911	-0.0783647	-0.0955676	-0.176915	0.179542	0.233992	0.149551	-0.154498	-0.173367	-0.0731709	0.180953	-0.0467331	-0.00896779	0.045091	-0.0254268	0.238527	0.0175924	-0.234672	-0.0255644	-0.297484	-0.00761818	0.125458	-0.0320856	-0.0481236	-0.0162114	0.559988	-0.0236865
Q6GV12	3-ketodihydrosphingosine reductase OS=Mus musculus GN=Kdsr PE=2 SV=1 - [KDSR_MOUSE]	-0.0418373	0.136167	0.0857958	0.297516	0.177392	-0.0549562	-0.69055	0.0660975	-0.0201292	0.0445052	NA	NA	NA	NA	NA	NA	NA	NA	NA	NA	NA	NA	NA	NA	NA	NA	NA	NA	NA	NA
Q8BT07	Centrosomal protein of 55 kDa OS=Mus musculus GN=Cep55 PE=1 SV=2 - [CEP55_MOUSE]	-0.0412799	-0.142785	-0.12892	-0.184896	-0.0570763	0.171675	-0.0263202	0.0968911	0.1703	0.142412	-0.111806	-0.0830005	-0.033573	-0.357216	-0.232713	0.202853	0.11518	0.108296	0.224396	0.167582	0.0562721	-0.130965	-0.0474615	-0.258111	-0.257909	0.0782287	0.135847	0.0659205	0.25229	0.105888
Q91WK1	SPRY domain-containing protein 4 OS=Mus musculus GN=Spryd4 PE=1 SV=1 - [SPRY4_MOUSE]	-0.041263	0.0484817	0.113299	0.0122964	0.0320732	0.00692455	-0.138337	0.0341242	-0.0296389	-0.0379599	0.0651982	0.150052	0.138722	0.105407	0.210383	0.202386	-0.0462274	0.0965838	-0.952379	0.0298745	NA	NA	NA	NA	NA	NA	NA	NA	NA	NA
Q8BX17	Gem-associated protein 5 OS=Mus musculus GN=Gemin5 PE=2 SV=2 - [GEMI5_MOUSE]	-0.0412522	-0.0515925	-0.0703463	-0.098216	-0.0765616	-0.0197583	-0.00083843	0.186607	0.0666684	0.10529	0.00442676	-0.0443011	-0.00703508	-0.164298	-0.013174	0.187546	0.216782	0.158955	-0.544187	0.205285	-0.000225116	-0.134663	-0.0115683	-0.16649	-0.0962553	0.0935068	0.0465994	0.139906	0.0197058	0.109483
P97376	Protein FRG1 OS=Mus musculus GN=Frg1 PE=1 SV=2 - [FRG1_MOUSE]	-0.0411767	-0.0900563	-0.000311591	-0.0510063	0.0308658	-0.070185	0.105377	-0.00820716	0.0844823	0.0402184	0.0409783	-0.00807036	0.0843196	0.0385019	0.0112318	0.0697274	-0.061435	0.0594691	-0.331333	0.09661	-0.0873462	0.0145785	-0.00562982	0.0603382	-0.0387517	0.175016	0.254424	0.13446	-0.545819	0.0387305
Q99JI4	26S proteasome non-ATPase regulatory subunit 6 OS=Mus musculus GN=Psmd6 PE=1 SV=1 - [PSMD6_MOUSE]	-0.0411583	0.00575451	-0.122592	-0.173982	-0.246935	0.0218454	-0.0350537	0.22146	0.142137	0.228524	0.0207549	0.0123229	0.00867876	-0.135001	-0.0565487	0.116498	0.0998088	0.139375	-0.443822	0.237933	0.0188837	-0.105869	-0.101482	-0.0906467	-0.106182	-0.0194987	-0.0454333	0.0879893	0.214113	0.148125
Q9D1H8	39S ribosomal protein L53, mitochondrial OS=Mus musculus GN=Mrpl53 PE=2 SV=1 - [RM53_MOUSE]	-0.0410472	0.275403	0.235174	0.182669	-0.104056	-0.116069	0.0369159	-0.0409313	-0.192197	-0.235862	NA	NA	NA	NA	NA	NA	NA	NA	NA	NA	0.140908	0.1271	0.131662	-0.027976	-0.103104	0.128601	0.118095	0.00140291	-0.529151	0.0124635
A2AT37	Protein Upf2 OS=Mus musculus GN=Upf2 PE=1 SV=1 - [A2AT37_MOUSE]	-0.0410228	0.00667169	-0.103709	-0.115019	0.204449	0.103182	-0.229065	0.00806669	0.105613	0.060834	NA	NA	NA	NA	NA	NA	NA	NA	NA	NA	0.0170345	-0.124886	0.00998774	0.130895	-0.0080355	0.136823	0.0170329	-0.0256921	-0.118497	-0.0346626
Q3TJZ6	Protein FAM98A OS=Mus musculus GN=Fam98a PE=2 SV=1 - [FA98A_MOUSE]	-0.0408683	0.0523532	0.0173209	-0.0804587	-0.231437	0.256549	-0.0283397	0.0114498	-0.00363862	0.0470699	0.0447377	-0.0439337	0.02388	-0.232953	0.00527991	-0.0337528	0.0283148	-0.107133	0.371144	-0.055584	0.0933434	0.116872	-0.117835	-0.362524	-0.388324	0.0081213	0.162787	0.328593	0.122673	0.0362925
P63154	Crooked neck-like protein 1 OS=Mus musculus GN=Crnkl1 PE=1 SV=1 - [CRNL1_MOUSE]	-0.0406751	0.0285444	0.05519	-0.112478	-0.0987652	-0.0708281	-0.0102434	0.0620224	0.1008	0.0864332	-0.0131989	0.0395967	0.0334375	-0.109196	-0.060891	0.172536	0.109902	0.049279	-0.367844	0.146379	0.0761009	0.104996	0.000517749	-0.00311244	0.0724922	0.120915	0.0994805	0.0543343	-0.565032	0.0393083
P08249	Malate dehydrogenase, mitochondrial OS=Mus musculus GN=Mdh2 PE=1 SV=3 - [MDHM_MOUSE]	-0.040622	-0.0348273	0.00877988	0.0749122	0.478299	-0.0584502	-0.0520288	-0.134366	-0.104519	-0.137178	-0.104998	0.0332422	0.110716	0.547224	-0.0449231	-0.0965262	-0.153959	-0.117807	0.0054201	-0.178389	-0.0674571	0.0502099	-0.0483248	0.235879	0.291595	-0.125939	-0.0901421	-0.165164	0.123894	-0.20455
Q99LI7	Cleavage stimulation factor subunit 3 OS=Mus musculus GN=Cstf3 PE=1 SV=1 - [CSTF3_MOUSE]	-0.0405667	0.0754521	0.0851076	-0.0460648	-0.124774	-0.0785593	-0.0387136	0.0893366	0.0344594	0.0443228	0.00223976	0.0456499	0.0334269	-0.00615444	0.0793541	0.097884	0.0656892	-0.00899049	-0.348565	0.0394657	0.113652	0.062404	0.0369609	-0.157986	-0.142681	0.112565	0.176508	0.139879	-0.400982	0.0596795
P53395	Lipoamide acyltransferase component of branched-chain alpha-keto acid dehydrogenase complex, mitochondrial OS=Mus musculus GN=Dbt PE=1 SV=2 - [ODB2_MOUSE]	-0.0405248	0.165438	0.193633	0.036296	0.0507535	-0.13239	-0.0824789	-0.0849521	-0.0756948	-0.0300787	0.092983	0.216831	0.120065	0.00309378	0.102374	0.0126726	-0.156393	-0.0688796	-0.323994	0.00124746	0.0838829	0.0732233	0.0412429	0.274645	0.213912	-0.237591	-0.153058	-0.0773678	0.0923478	-0.311237
Q8K363	ATP-dependent RNA helicase DDX18 OS=Mus musculus GN=Ddx18 PE=2 SV=1 - [DDX18_MOUSE]	-0.0404364	0.0145167	0.0525027	0.0735489	-0.0680726	-0.0324896	-0.0313089	0.0253802	0.0355361	-0.029177	-0.00427003	0.0593835	0.052637	-0.120779	-0.0119064	0.0927187	0.025447	-0.00645049	-0.134656	0.0478758	-0.0206437	0.0372572	-0.0198333	0.0563338	-0.0723	-0.0383803	0.0543134	0.0244942	0.00123077	-0.022472
P26231	Catenin alpha-1 OS=Mus musculus GN=Ctnna1 PE=1 SV=1 - [CTNA1_MOUSE]	-0.0404175	0.123901	0.105464	-0.0636833	-0.117358	-0.0338661	-0.0557988	0.0542238	0.0104231	0.017112	0.0914698	0.207089	0.117381	-0.234751	-0.0448107	0.10023	0.0458727	0.00509943	-0.307069	0.0194895	0.0277506	0.0884651	0.129565	0.00818166	-0.0595598	0.00199746	0.110162	0.0379189	-0.37714	0.0326594
Q3U868	Putative uncharacterized protein (Fragment) OS=Mus musculus GN=Parp1 PE=2 SV=1 - [Q3U868_MOUSE]	-0.0402253	-0.0220679	0.0106809	-0.133226	0.00522406	-0.0226988	-0.0986052	0.123509	0.0852482	0.0921606	-0.041729	0.0939106	0.0218214	-0.240367	-0.0164758	0.134056	0.0493911	0.0908136	-0.1266	0.0351789	-0.0154518	-0.0558578	-0.0227262	-0.0758804	-0.0682168	0.188635	0.190022	0.153584	-0.250679	-0.0434292
Q64516	Glycerol kinase OS=Mus musculus GN=Gk PE=2 SV=2 - [GLPK_MOUSE]	-0.0402252	0.0279954	0.000525953	-0.0207028	-0.00188274	-0.195535	-0.0421352	0.13524	0.0589938	0.077726	-0.0127476	-0.0316306	0.0102014	0.196294	0.158269	0.00267366	-0.159458	0.0579236	-0.205914	-0.0156121	-0.0697911	-0.0297904	0.0467482	0.246913	0.167576	-0.112271	-0.019898	-0.0672893	-0.0867682	-0.075429
P59328	WD repeat and HMG-box DNA-binding protein 1 OS=Mus musculus GN=Wdhd1 PE=1 SV=2 - [WDHD1_MOUSE]	-0.0401351	-0.0839024	-0.0594068	-0.161827	-0.199275	0.0937949	0.178693	0.111215	0.0724318	0.0884114	-0.097124	-0.0677302	-0.117505	-0.0315632	-0.125126	0.0606809	0.0549253	-0.0185554	0.334671	0.00732608	-0.173448	-0.125651	0.112912	-0.194288	0.0888354	0.0415486	0.122849	0.151048	-0.290931	0.267125
Q920L1	Fatty acid desaturase 1 OS=Mus musculus GN=Fads1 PE=2 SV=1 - [FADS1_MOUSE]	-0.0401274	-0.153125	-0.162078	0.0130199	-0.0353999	-0.0297129	0.132503	0.104832	0.113588	0.0565004	-0.188884	-0.212496	-0.209391	0.55195	0.014654	-0.0579969	-0.0228655	0.213826	-0.107201	0.018404	-0.232054	-0.21659	-0.13343	0.38588	0.400537	0.153645	0.0161393	0.106068	-0.472663	-0.00753321
Q9D2R0	Acetoacetyl-CoA synthetase OS=Mus musculus GN=Aacs PE=2 SV=1 - [AACS_MOUSE]	-0.0401183	0.010717	-0.215843	-0.120774	0.0835856	-0.103157	-0.14127	0.198021	0.117963	0.210877	-0.0443655	-0.115869	-0.0927414	-0.0736416	0.0558271	0.0128576	0.0853005	0.0450767	-0.0382852	0.165841	0.158159	-0.147298	-0.0222162	0.0132998	-0.0157895	0.0712318	0.000882236	0.099988	-0.338262	0.180004
Q8K4B0	Metastasis-associated protein MTA1 OS=Mus musculus GN=Mta1 PE=1 SV=1 - [MTA1_MOUSE]	-0.0400748	0.079548	0.0719457	-0.0778824	-0.136289	-0.0168109	-0.0123673	0.0301205	0.0487191	0.0530913	-0.00113699	0.0838201	-0.0222171	0.0868479	0.0447089	0.0241842	0.0473969	0.018776	-0.299123	0.0167437	0.0900892	0.057268	0.0939885	-0.0178219	-0.0290256	0.0984353	0.103118	0.0250159	-0.367688	-0.053379
P97333	Neuropilin-1 OS=Mus musculus GN=Nrp1 PE=1 SV=2 - [NRP1_MOUSE]	-0.0400728	-0.0485103	-0.0216586	-0.0688626	0.163883	-0.0760273	0.064094	0.168639	-0.0841355	-0.0573493	-0.0460771	-0.183711	-0.0812122	0.123556	0.200697	0.0445036	0.0252128	-0.0129264	0.0244207	-0.0944629	-0.0961474	-0.0370113	-0.0864324	0.268898	-0.0232963	0.0111179	-0.154963	-0.115792	0.374939	-0.141313
Q9JIF0	Protein arginine N-methyltransferase 1 OS=Mus musculus GN=Prmt1 PE=1 SV=1 - [ANM1_MOUSE]	-0.0400532	0.0276656	-0.0192919	-0.101591	-0.00976182	0.137291	0.0803584	-0.0480876	-0.0605528	0.0340233	0.0142739	0.0244852	0.0205375	-0.108439	-0.0571476	-0.0388589	0.0330253	0.141238	-0.125798	0.0966843	0.0284665	-0.0629257	0.0741226	-0.0753979	-0.0509164	-0.117402	-0.0491226	0.0509854	0.048253	0.153937
P09671	Superoxide dismutase [Mn], mitochondrial OS=Mus musculus GN=Sod2 PE=1 SV=3 - [SODM_MOUSE]	-0.0399058	0.0813543	0.152485	0.0745801	0.114502	-0.143899	0.203217	-0.119566	-0.135968	-0.1868	-0.00514408	0.110312	0.0923813	0.0862924	0.107629	-0.0404265	-0.203736	-0.242742	0.28607	-0.190637	0.0685135	0.264266	0.137587	0.12719	0.129964	-0.0194232	-0.0015688	-0.0153859	-0.544961	-0.146181
Q8C6F3	Putative uncharacterized protein (Fragment) OS=Mus musculus GN=Kdelc2 PE=2 SV=1 - [Q8C6F3_MOUSE]	-0.0398055	0.0566767	0.108469	0.0721241	-0.144164	-0.086391	-0.211158	0.0364812	0.113598	0.0941701	0.125238	0.0509822	0.115613	0.071384	0.140099	-0.0848162	-0.0414486	-0.207826	-0.158797	-0.010429	NA	NA	NA	NA	NA	NA	NA	NA	NA	NA
A2AGT5	Cytoskeleton-associated protein 5 OS=Mus musculus GN=Ckap5 PE=2 SV=1 - [CKAP5_MOUSE]	-0.0397572	0.0263866	-0.0192531	-0.114041	-0.0139038	-0.129102	-0.0153707	0.105051	0.0736684	0.126322	0.0409986	0.0429074	-0.00719122	-0.0641543	0.051641	0.0475846	0.0586811	0.184348	-0.539161	0.184347	0.131193	-0.0351462	0.0586116	-0.0822176	-0.0586676	0.141256	0.0994936	0.133532	-0.539788	0.151733
Q80WJ7	Protein LYRIC OS=Mus musculus GN=Mtdh PE=1 SV=1 - [LYRIC_MOUSE]	-0.0397066	-0.0291499	0.00904007	0.130715	0.159182	-0.235861	-0.12243	0.114396	0.017669	-0.0038538	-0.0106495	-0.0454625	-0.015374	0.260679	0.177092	-0.0952367	-0.0566993	-0.0444003	-0.170351	0.000403035	-0.0476057	-0.0325963	-0.100126	0.237697	0.171317	-0.0350676	-0.124313	-0.00246166	-0.0556721	-0.0111703
O70400	PDZ and LIM domain protein 1 OS=Mus musculus GN=Pdlim1 PE=2 SV=4 - [PDLI1_MOUSE]	-0.0396797	0.0130526	-0.0777805	0.0469618	-0.18664	0.0561444	0.150366	-0.0179498	-0.0186777	0.0742034	0.0201402	0.0251094	-0.0361325	-0.287976	-0.143167	0.0299274	0.0760905	-0.0364616	0.357193	-0.00472323	-0.0166142	-0.0577228	-0.0663312	-0.20243	-0.191567	0.109776	0.175387	0.0284895	0.0950592	0.125953
P63166	Small ubiquitin-related modifier 1 OS=Mus musculus GN=Sumo1 PE=1 SV=1 - [SUMO1_MOUSE]	-0.0396049	-0.0267333	0.0355864	-0.00372314	0.00718296	0.119653	-0.173426	0.035409	0.0620867	-0.0164311	0.0566277	-0.0930011	-0.0150359	0.320509	0.0372401	0.0990926	-0.182435	0.351004	-0.481635	-0.0923676	0.051511	0.0588771	-0.0759155	0.0237126	-0.0603052	0.229042	0.207818	0.023102	-0.43317	-0.0246719
Q9Z2N8	Actin-like protein 6A OS=Mus musculus GN=Actl6a PE=1 SV=2 - [ACL6A_MOUSE]	-0.0393518	-0.0239917	-0.0484461	0.0264967	0.0459341	0.0147482	0.261548	-0.0667159	-0.0388178	-0.131404	-0.0348892	0.0196966	0.0122335	0.129623	0.121671	-0.142956	-0.0492549	-0.0898014	0.153299	-0.119622	0.0218785	0.0529337	-0.0393255	0.0912385	0.104803	-0.166928	-0.0538857	0.0510835	0.068114	-0.129912
Q8BH59	Calcium-binding mitochondrial carrier protein Aralar1 OS=Mus musculus GN=Slc25a12 PE=1 SV=1 - [CMC1_MOUSE]	-0.0393194	0.028833	-0.048365	0.0604608	0.0735569	-0.0244047	-0.0418869	0.0306676	0.0141811	-0.0537234	-0.00231297	-0.0475608	0.0110068	0.171986	0.177615	0.0733194	-0.0353003	0.0113017	-0.355494	-0.0045621	-0.0636753	-0.0367494	-0.00265827	0.103441	0.129504	0.00806571	0.0204552	-0.00200141	-0.106016	-0.0503649
Q8BMK4	Cytoskeleton-associated protein 4 OS=Mus musculus GN=Ckap4 PE=1 SV=2 - [CKAP4_MOUSE]	-0.0392939	-0.0144156	0.0477282	0.141492	0.0586274	-0.0578674	-0.12302	-0.00725603	-0.00668337	0.000689656	-0.043451	-0.0654287	-0.0481858	0.121277	0.111855	-0.162794	-0.108416	-0.11654	0.412882	-0.101198	-0.104372	0.00152702	-0.0602711	0.0232495	0.027038	-0.114113	-0.118525	-0.0675732	0.468573	-0.0555323
Q6GQV6	Nbas protein (Fragment) OS=Mus musculus GN=Nbas PE=2 SV=1 - [Q6GQV6_MOUSE]	-0.0391784	0.0752864	0.0384103	-0.0922884	0.0576925	-0.233904	-0.00323709	0.0455264	0.0640524	0.0876404	0.00768059	0.000782582	0.0479239	0.0598629	0.162744	0.125338	0.0262852	0.178535	-0.603785	-0.0053672	NA	NA	NA	NA	NA	NA	NA	NA	NA	NA
Q60931	Voltage-dependent anion-selective channel protein 3 OS=Mus musculus GN=Vdac3 PE=1 SV=1 - [VDAC3_MOUSE]	-0.0391706	0.112557	0.143491	0.0224153	0.129088	0.0215922	-0.152811	-0.0800719	-0.0772518	-0.0798386	0.170295	0.129145	0.145305	0.132867	0.100063	0.0264908	-0.108011	-0.137861	-0.40569	-0.052605	-0.0491822	0.14984	0.0794994	0.0932915	0.0799132	-0.135054	-0.0148123	-0.0657226	-0.00377408	-0.133999
P26443	Glutamate dehydrogenase 1, mitochondrial OS=Mus musculus GN=Glud1 PE=1 SV=1 - [DHE3_MOUSE]	-0.038993	0.00863299	0.0742402	0.155379	0.0338555	-0.0761379	-0.09608	0.0030897	-0.00739702	-0.0565899	-0.0480876	0.0364804	0.0385966	0.136531	0.0276607	-0.0373619	-0.0709129	-0.0765917	0.0662054	-0.0725198	-0.0935436	0.0547882	-0.0730683	0.0695842	0.0408391	-0.0346693	0.00788732	-0.0847779	0.179846	-0.0668858
Q8C4J7	Transducin beta-like protein 3 OS=Mus musculus GN=Tbl3 PE=2 SV=1 - [TBL3_MOUSE]	-0.0387106	0.00365351	0.0299461	-0.057395	-0.0443468	-0.0403177	-0.0568379	0.0733914	0.055537	0.07508	0.044551	0.00100271	-0.0129037	0.173186	0.108934	0.031857	-0.135287	0.0458519	-0.245858	-0.0113343	-0.049596	-0.0268646	-0.111426	0.0270231	0.100165	-0.206376	-0.0277473	-0.0209959	0.442175	-0.126357
Q80U70	Polycomb protein Suz12 OS=Mus musculus GN=Suz12 PE=1 SV=2 - [SUZ12_MOUSE]	-0.0386829	0.213189	0.0785165	-0.0745771	-0.480714	0.168347	-0.245281	0.191204	0.0387993	0.149199	0.326425	0.24947	0.235808	-0.831933	-0.632924	0.399628	0.1731	-0.476059	0.176754	0.379731	0.149794	0.0331968	0.104266	-0.112687	0.00900856	0.0812725	0.174084	0.173557	-0.662548	0.0500566
G3X922	MCG115602 OS=Mus musculus GN=Dnajc13 PE=1 SV=1 - [G3X922_MOUSE]	-0.0385721	-0.0755626	-0.149054	-0.048928	-0.164657	-0.0483638	0.14729	0.163147	0.141807	0.0728937	-0.0513137	0.00876279	0.0133405	-0.010374	-0.000649275	0.113815	0.054479	-0.0141383	-0.263296	0.149374	0.020696	-0.044608	-0.0226038	0.0426925	0.0447944	-0.0116265	0.0025834	0.0836482	-0.118641	0.0030648
Q62261	Spectrin beta chain, non-erythrocytic 1 OS=Mus musculus GN=Sptbn1 PE=1 SV=2 - [SPTB2_MOUSE]	-0.0384043	0.00755359	-0.0108526	-0.0656331	-0.137836	-0.0181692	0.0565765	0.0951301	0.0382617	0.0733732	-0.00885115	0.026442	-0.0240912	-0.112513	-0.0149879	0.117902	0.0720779	0.102138	-0.273657	0.11554	0.0339539	-0.0399199	0.0219688	-0.101713	-0.105749	0.195288	0.152131	0.114114	-0.349085	0.0790095
Q99KP6	Pre-mRNA-processing factor 19 OS=Mus musculus GN=Prpf19 PE=1 SV=1 - [PRP19_MOUSE]	-0.0382222	0.07115	0.157665	0.0544049	-0.000415306	-0.073589	-0.170269	-0.0160494	0.000901284	0.0144236	0.0242029	0.0402615	0.0514225	-0.0175376	-0.0174616	0.0594665	-0.0432807	-0.101104	-0.0313558	0.0353866	-0.0759528	0.0519687	-0.0643968	-0.0466836	-0.0331592	-0.00593596	-0.0134198	-0.110856	0.410657	-0.112222
Q61337	Bcl2 antagonist of cell death OS=Mus musculus GN=Bad PE=1 SV=1 - [BAD_MOUSE]	-0.0379725	0.0447055	0.19053	0.280929	-0.0901028	-0.134194	0.340564	-0.101476	-0.144586	-0.348397	NA	NA	NA	NA	NA	NA	NA	NA	NA	NA	0.0613416	0.107502	0.0214312	0.111018	0.0466124	-0.0518798	-0.0116064	-0.173369	0.0334729	-0.144523
Q5I012	Putative sodium-coupled neutral amino acid transporter 10 OS=Mus musculus GN=Slc38a10 PE=2 SV=2 - [S38AA_MOUSE]	-0.0379124	-0.121404	-0.0408464	0.0111743	0.154378	-0.213775	-0.114922	0.102221	0.118449	0.142637	-0.137098	-0.081142	-0.0920263	0.127619	0.121137	-0.132653	-0.125831	-0.060561	0.462478	-0.0819223	0.0696648	-0.137633	-0.0426231	0.121522	0.154818	0.0632984	0.0185968	0.15325	-0.471373	0.0704786
Q8BVE8	Histone-lysine N-methyltransferase NSD2 OS=Mus musculus GN=Whsc1 PE=1 SV=2 - [NSD2_MOUSE]	-0.0378239	-0.062171	0.0613817	0.0185259	-0.0376554	0.0157559	0.0226593	0.0506718	0.0124266	-0.0437709	-0.0844233	0.00905917	0.0426279	-0.104475	-0.00527273	0.0314972	-0.057205	-0.0333394	0.17214	0.0293912	0.0127368	0.00390767	0.0375745	0.0585517	-0.0584558	0.0552901	0.0305784	0.131391	-0.389853	0.118279
P42232	Signal transducer and activator of transcription 5B OS=Mus musculus GN=Stat5b PE=1 SV=1 - [STA5B_MOUSE]	-0.0378069	0.056436	0.0446807	-0.105698	0.0720235	-0.0242294	-0.0416498	0.0828618	-0.0647957	0.0181778	NA	NA	NA	NA	NA	NA	NA	NA	NA	NA	NA	NA	NA	NA	NA	NA	NA	NA	NA	NA
Q9DCD0	6-phosphogluconate dehydrogenase, decarboxylating OS=Mus musculus GN=Pgd PE=2 SV=3 - [6PGD_MOUSE]|6-phosphogluconate dehydrogenase, decarboxylating OS=Mus musculus GN=Pgd PE=1 SV=3 - [6PGD_MOUSE]	-0.0376374	-0.00874211	-0.123456	-0.138851	-0.19512	-0.0657463	0.0356929	0.111955	0.148665	0.27324	-0.0179613	0.0847318	0.0467122	-0.0913368	-0.0373748	-0.0267263	0.00802575	0.000410693	-0.0947258	0.128245	-0.00836532	-0.0216873	-0.00361955	-0.251713	-0.199211	-0.0156105	0.124264	0.103717	0.0455445	0.22668
Q9R112	Sulfide:quinone oxidoreductase, mitochondrial OS=Mus musculus GN=Sqrdl PE=1 SV=3 - [SQRD_MOUSE]	-0.0376283	0.146596	0.0712365	0.147367	0.177009	-0.137437	-0.244106	0.011329	-0.0414056	-0.0929609	0.0249043	0.0627473	0.0652523	0.0662772	0.0156905	0.0144984	-0.0262095	-0.0247972	-0.18913	-0.00923324	-0.050465	0.0458313	-0.0318634	0.15223	0.0356698	-0.117456	-0.0723656	-0.126684	0.298983	-0.133881
Q91Z67	SLIT-ROBO Rho GTPase-activating protein 2 OS=Mus musculus GN=Srgap2 PE=1 SV=2 - [SRGP2_MOUSE]	-0.0375622	0.0301934	-0.0317578	-0.0172255	0.142157	0.277511	0.062567	-0.225109	-0.160713	-0.0400608	0.141517	0.0754154	0.0758656	0.125003	0.204134	-0.195168	-0.163259	-0.17337	-0.00319677	-0.0869419	NA	NA	NA	NA	NA	NA	NA	NA	NA	NA
Q8R0G9	Nuclear pore complex protein Nup133 OS=Mus musculus GN=Nup133 PE=1 SV=2 - [NU133_MOUSE]	-0.0375031	-0.0144661	0.0420287	0.0668694	-0.0647028	-0.00524708	0.00633194	0.0184603	0.0469237	-0.0586951	0.0492296	0.0426939	-0.00651853	0.0459668	0.103492	0.00311843	-0.0649923	-0.0503449	-0.0658001	-0.0568452	-0.0136321	0.0708908	0.047304	-0.0393199	-0.0591227	-0.0232133	0.0239335	-0.0245524	-0.048367	0.0660791
O08756	3-hydroxyacyl-CoA dehydrogenase type-2 OS=Mus musculus GN=Hsd17b10 PE=1 SV=4 - [HCD2_MOUSE]	-0.0373597	0.0474479	-0.0120588	0.158322	0.0401718	0.120229	0.14206	-0.131871	-0.192865	-0.134075	-0.135331	-0.0391504	-0.0328588	0.0769772	0.0736279	-0.0514032	-0.114111	0.0943404	0.203905	-0.0759975	-0.0758228	-0.0552876	-0.0366762	0.239423	0.244371	0.0705568	-0.114358	-0.121673	-0.0538659	-0.0966676
O88441	Metaxin-2 OS=Mus musculus GN=Mtx2 PE=1 SV=1 - [MTX2_MOUSE]	-0.0373434	0.0397835	0.239085	0.0352216	-0.0424525	-0.103137	-0.115815	-0.0136698	-0.0699942	0.0683218	-0.00260657	0.184622	0.0321383	-0.0296167	0.0228048	-0.00845721	-0.0320184	-0.121686	0.0257375	-0.0709179	-0.0264641	0.0891416	-0.0659676	-0.033653	-0.0784032	-0.0491205	0.0740643	0.0700409	-0.0372493	0.0576109
Q8BUR4	Dedicator of cytokinesis protein 1 OS=Mus musculus GN=Dock1 PE=1 SV=3 - [DOCK1_MOUSE]	-0.0373196	0.0933495	0.0464483	-0.041452	0.154533	-0.155237	-0.171942	0.0686819	-0.00907603	0.0520134	0.0787254	0.0530718	-0.0647437	-0.0705047	-0.116937	0.0796562	-0.0111756	0.0788407	-0.057792	0.0308591	NA	NA	NA	NA	NA	NA	NA	NA	NA	NA
Q8BWM0	Prostaglandin E synthase 2 OS=Mus musculus GN=Ptges2 PE=1 SV=3 - [PGES2_MOUSE]	-0.0372829	-0.0153401	0.245495	-0.0984774	-0.0685779	-0.367645	0.112998	0.119845	0.0599399	0.0490462	0.130092	0.156474	0.200553	0.0718714	0.15326	0.111315	-0.0522269	0.0677311	-0.890988	0.051918	0.0913479	0.0242717	0.0838927	0.149816	-0.00869619	0.0917797	0.25336	0.157211	-0.889917	0.0469349
P68033	Actin, alpha cardiac muscle 1 OS=Mus musculus GN=Actc1 PE=1 SV=1 - [ACTC_MOUSE]	-0.0372791	-0.0374729	0.0330788	-0.0128745	-0.113946	0.107938	0.133403	-0.0799467	0.012363	-0.0052636	-0.0886593	-0.0189532	-0.111574	-0.230386	0.0506294	-0.0219331	-0.0171019	-0.147405	0.682903	-0.0975204	-0.100182	-0.127723	0.0442253	0.00364652	0.0747425	0.0234156	-0.0719036	-0.0446424	0.150775	0.0476453
S4R2R0	General transcription factor II H, polypeptide 2, isoform CRA_b OS=Mus musculus GN=Gtf2h2 PE=1 SV=1 - [S4R2R0_MOUSE]	-0.0372431	-0.119362	-0.0505047	0.219984	0.0113064	0.0672979	0.0377848	0.0153183	-0.00457733	-0.140004	NA	NA	NA	NA	NA	NA	NA	NA	NA	NA	NA	NA	NA	NA	NA	NA	NA	NA	NA	NA
Q6ZWN5	40S ribosomal protein S9 OS=Mus musculus GN=Rps9 PE=2 SV=3 - [RS9_MOUSE]|40S ribosomal protein S9 OS=Mus musculus GN=Rps9 PE=1 SV=3 - [RS9_MOUSE]	-0.0371994	0.03681	-0.0168751	-0.092777	-0.169344	0.04352	-0.170912	0.0947226	0.165763	0.146292	-0.0986026	-0.0762319	-0.0903677	-0.273617	-0.146596	-0.142305	0.0920344	-0.103494	0.805613	0.0335673	-0.0550857	-0.0738136	-0.008219	-0.2308	-0.188936	0.131541	0.0903622	0.168752	0.0558564	0.110343
P33611	DNA polymerase alpha subunit B OS=Mus musculus GN=Pola2 PE=1 SV=2 - [DPOA2_MOUSE]	-0.0371252	-0.0822867	-0.140908	-0.417956	0.0125628	-0.020278	0.22892	0.168277	0.152084	0.136711	NA	NA	NA	NA	NA	NA	NA	NA	NA	NA	0.01048	-0.143344	-0.0222051	-0.28695	-0.200987	0.27191	0.295686	0.167319	-0.251179	0.15927
P30285	Cyclin-dependent kinase 4 OS=Mus musculus GN=Cdk4 PE=1 SV=1 - [CDK4_MOUSE]	-0.0370673	0.0119227	-0.0889616	-0.146313	0.0141613	0.171302	-0.0399647	0.0143442	0.0732891	0.027287	-0.0449104	-0.0572951	-0.079737	-0.195204	0.0570341	-0.0754846	0.000702857	-0.0297794	0.36517	0.0595041	0.0250727	-0.106342	-0.0445589	-0.0784281	-0.13719	-0.0909074	-0.0123376	0.153574	0.0543971	0.236721
Q62448	Eukaryotic translation initiation factor 4 gamma 2 OS=Mus musculus GN=Eif4g2 PE=1 SV=2 - [IF4G2_MOUSE]	-0.0370282	-0.0100962	-0.0123763	-0.149182	-0.117819	0.0594459	-0.0555015	0.0888885	0.120715	0.112954	0.0119086	0.0486069	-0.0135043	-0.204658	0.0005268	0.11386	0.124189	0.08557	-0.291458	0.124959	0.0119383	-0.0396226	-0.0260366	-0.0812753	-0.107064	0.142722	0.0745984	0.121924	-0.235925	0.138741
Q8CGF7	Transcription elongation regulator 1 OS=Mus musculus GN=Tcerg1 PE=1 SV=2 - [TCRG1_MOUSE]	-0.0369522	-0.00745374	-0.00315295	-0.0189082	-0.0334964	0.00223229	-0.0454953	0.0390171	0.0599331	0.0442762	-0.0567955	-0.0663929	-0.0295036	-0.0432864	-0.00935532	0.153962	0.0388385	0.170858	-0.242587	0.0842626	0.0165618	-0.0587791	0.0590543	-0.043774	0.0124706	0.0175124	0.0177241	0.0389822	-0.187064	0.127312
Q60716	Prolyl 4-hydroxylase subunit alpha-2 OS=Mus musculus GN=P4ha2 PE=1 SV=1 - [P4HA2_MOUSE]	-0.0368468	0.0129004	0.0547529	-0.142709	-0.0518571	-0.0123367	0.0779102	0.0294656	0.0296604	0.03906	0.00422511	0.080767	0.0148303	0.0693752	0.0432344	0.12077	-0.0147422	0.000872412	-0.380871	0.0615389	-0.0617699	-0.000406789	-0.049185	0.0831402	0.00427852	0.0925683	0.139366	-0.00970323	-0.251933	0.0536445
Q9CZI9	Apoptosis-enhancing nuclease OS=Mus musculus GN=Aen PE=2 SV=1 - [AEN_MOUSE]	-0.036827	0.0498262	0.216508	0.0152978	0.0279039	0.0103667	-0.276484	0.010671	0.101911	-0.119174	0.0296896	0.0391637	0.0437572	0.066155	0.0411015	-0.0561774	-0.0587309	-0.190352	0.172637	-0.0872439	-0.0825163	0.051588	-0.0200706	0.336293	0.236487	0.0996506	-0.0107827	-0.00648813	-0.52942	-0.0747406
P02469	Laminin subunit beta-1 OS=Mus musculus GN=Lamb1 PE=1 SV=3 - [LAMB1_MOUSE]	-0.0368014	-0.0268369	0.0760803	0.0233527	-0.0263397	-0.0562677	-0.129601	0.0621085	0.0855707	0.0287343	0.0257997	0.0560821	0.034119	0.00266461	0.00623447	0.105802	-0.0452701	0.0416586	-0.249855	0.0227645	-0.0471247	0.00594924	-0.0479299	-0.039804	-0.0459168	0.124279	0.209567	0.100921	-0.307886	0.0479458
Q9D0M3	Cytochrome c1, heme protein, mitochondrial OS=Mus musculus GN=Cyc1 PE=1 SV=1 - [CY1_MOUSE]	-0.0367471	-0.026648	0.103267	0.235563	-0.0292063	-0.0226118	-0.066143	-0.0614248	0.0126991	-0.108748	-0.0110787	0.0828046	0.102	0.22835	0.212454	-0.131391	-0.228437	-0.130827	0.0418521	-0.165728	-0.0645456	0.0992706	-0.0290041	0.0761335	0.127607	-0.105085	-0.0939681	-0.177966	0.310424	-0.142866
Q8C129	Leucyl-cystinyl aminopeptidase OS=Mus musculus GN=Lnpep PE=1 SV=1 - [LCAP_MOUSE]	-0.0365812	-0.0383379	-0.0567609	-0.0400463	0.0831037	-0.104767	-0.130179	0.143274	0.0640664	0.116229	-0.0571848	-0.165502	-0.174587	0.181944	0.183236	-0.00855633	0.0243655	0.0103922	-0.0526005	0.0584922	0.0518449	-0.115277	-0.0493581	0.188214	0.120564	0.00850826	-0.0745662	0.0653244	-0.171817	-0.023437
Q922Q4	Pyrroline-5-carboxylate reductase 2 OS=Mus musculus GN=Pycr2 PE=2 SV=1 - [P5CR2_MOUSE]	-0.0364711	0.135742	0.193395	0.0780796	0.135644	-0.124239	-0.233083	-0.0240277	-0.0522119	-0.0728276	0.0939901	0.137596	0.159622	0.0925529	0.124339	0.0280218	-0.123738	-0.215503	-0.219272	-0.0776084	0.0289611	0.110414	0.0726874	0.031929	0.0209364	-0.0761406	0.0619558	-0.110956	-0.0588001	-0.0809869
Q99JW4	LIM and senescent cell antigen-like-containing domain protein 1 OS=Mus musculus GN=Lims1 PE=1 SV=3 - [LIMS1_MOUSE]	-0.0364689	-0.0512608	0.0240882	-0.174915	-0.105118	-0.00235427	-0.17238	0.102783	0.209283	0.206344	NA	NA	NA	NA	NA	NA	NA	NA	NA	NA	0.0815722	0.127847	0.116373	-0.375969	-0.289242	0.261671	0.235165	0.156247	-0.527579	0.213915
Q69ZX6	MORC family CW-type zinc finger protein 2A OS=Mus musculus GN=Morc2a PE=1 SV=2 - [MOR2A_MOUSE]	-0.0364026	-0.0402792	-0.00968488	0.021939	-0.0791781	0.0214552	0.106113	0.0144396	0.0142001	-0.0126021	-0.0632621	0.000923423	0.0601407	0.0594153	0.0519968	0.0654664	0.00954577	-0.0569105	-0.152161	0.024845	-0.0482106	0.0360102	0.0338876	-0.161232	-0.0777058	-0.0324188	0.159462	0.0912206	-0.0692431	0.0682298
Q9D7Z3	Nucleolar protein 7 OS=Mus musculus GN=Nol7 PE=1 SV=1 - [NOL7_MOUSE]	-0.0363981	0.0772118	0.166735	-0.0115727	-0.0852323	-0.164293	-0.0919749	0.0926938	0.046424	0.00640679	0.150959	0.231147	0.0914061	-0.125481	0.106592	-0.0358915	-0.066259	-0.13742	-0.140606	-0.0744464	NA	NA	NA	NA	NA	NA	NA	NA	NA	NA
Q99MS7	EH domain-binding protein 1-like protein 1 OS=Mus musculus GN=Ehbp1l1 PE=1 SV=1 - [EH1L1_MOUSE]	-0.0363364	0.00211278	0.0903702	-0.125464	-0.263142	0.0312746	0.38605	-0.063838	-0.0168641	-0.00416259	NA	NA	NA	NA	NA	NA	NA	NA	NA	NA	0.193731	0.0852805	0.172663	-0.232947	-0.225826	0.169448	0.226534	0.274925	-0.862377	0.198569
Q9JLM8	Serine/threonine-protein kinase DCLK1 OS=Mus musculus GN=Dclk1 PE=1 SV=1 - [DCLK1_MOUSE]	-0.036241	0.0115333	0.00866306	-0.116867	-0.0714597	-0.0899498	-0.186599	0.0694246	0.208013	0.203482	-0.0225712	0.01802	0.0187819	-0.0960436	-0.0262808	-0.186982	-0.170686	0.0389495	0.236472	0.190341	0.0498711	-0.0505076	0.148197	-0.0834696	-0.0902653	-0.183633	-0.176221	0.0666397	0.0714064	0.247983
P00375	Dihydrofolate reductase OS=Mus musculus GN=Dhfr PE=1 SV=3 - [DYR_MOUSE]	-0.0362249	-0.0494891	-0.177422	-0.25007	-0.154036	0.218672	-0.0670063	0.0749388	0.141586	0.299051	-0.0167623	0.0241009	-0.0342393	-0.293059	-0.107759	0.101627	0.146801	0.171928	-0.207309	0.214672	-0.0296196	-0.126335	-0.0879437	-0.036577	-0.166855	0.139198	0.224394	0.135011	-0.375784	0.324512
Q9D4H8	Cullin-2 OS=Mus musculus GN=Cul2 PE=1 SV=2 - [CUL2_MOUSE]	-0.0361423	0.00269662	-0.00354741	-0.16279	-0.0775978	0.0238286	0.00352545	0.105424	0.0654303	0.0791724	0.00867482	-0.0184563	-0.0899242	-0.317307	-0.0165238	0.136495	-0.0170076	0.0407014	0.214934	0.0584128	0.092799	-0.105934	-0.0123232	-0.0751166	-0.117518	0.0310253	-0.00687226	0.143544	-0.134558	0.184953
Q8BIJ6	Isoleucine--tRNA ligase, mitochondrial OS=Mus musculus GN=Iars2 PE=1 SV=1 - [SYIM_MOUSE]	-0.0359681	0.157837	0.168982	0.0179508	0.294755	-0.198986	-0.27133	-0.0159915	-0.0554471	-0.0618021	-0.047343	0.0660944	0.0194848	0.512388	-0.00331273	-0.122911	-0.2102	0.143741	-0.224911	-0.13303	0.0867478	0.124269	-0.0205264	0.181528	0.0591648	-0.0943529	0.00356975	-0.0759578	-0.182763	-0.0816794
E9QAT4	Protein Sec16a OS=Mus musculus GN=Sec16a PE=1 SV=1 - [E9QAT4_MOUSE]	-0.0357068	-0.0329275	-0.011053	0.113447	0.891177	-0.140783	-0.195977	-0.165687	-0.25313	-0.16936	-0.0102227	0.0671775	0.0845025	-0.254263	-0.0199614	-0.0267545	-0.00559098	-0.19151	0.367759	-0.0111357	0.205103	0.162475	0.132279	-0.382021	-0.237697	-0.0470475	0.159006	0.0351381	-0.0169658	-0.0102692
P70697	Uroporphyrinogen decarboxylase OS=Mus musculus GN=Urod PE=1 SV=2 - [DCUP_MOUSE]	-0.0356948	0.127486	-0.133405	-0.0158136	0.0132629	0.206311	-0.41311	0.0794047	0.0793653	0.0921934	0.139818	0.0911707	0.0885026	-0.175925	-0.0812256	-0.166714	-0.0545447	-0.0968028	0.0506708	0.20505	0.0754968	-0.0495075	0.0166686	-0.140697	-0.0198577	-0.28041	-0.0733963	0.133532	0.351024	-0.0128522
Q9D6Z1	Nucleolar protein 56 OS=Mus musculus GN=Nop56 PE=1 SV=2 - [NOP56_MOUSE]	-0.035688	0.0997668	0.032525	0.0777438	0.188582	0.0311298	-0.133623	-0.0876465	-0.0696619	-0.103128	-0.0369538	0.00550883	0.0117354	0.225359	0.112962	-0.0861258	-0.0652763	-0.173726	0.101397	-0.0948806	-0.137055	-0.0108052	-0.114353	0.117373	0.142683	-0.0575606	0.018742	-0.00929746	0.136127	-0.0858532
E9PVA8	Protein Gcn1l1 OS=Mus musculus GN=Gcn1l1 PE=1 SV=1 - [E9PVA8_MOUSE]	-0.0356021	-0.022921	-0.186619	-0.146096	0.0167811	-0.0471339	-0.11142	0.193982	0.134768	0.204261	0.0143152	-0.0657905	-0.122213	-0.140512	0.0418795	0.0737789	0.0890341	0.181864	-0.333354	0.260998	0.0374807	-0.0997235	-0.0612819	-0.031165	-0.0418967	0.114226	0.0746168	0.162755	-0.256421	0.10141
Q8JZM7	Parafibromin OS=Mus musculus GN=Cdc73 PE=2 SV=1 - [CDC73_MOUSE]	-0.0355062	-0.00421269	0.0367723	-0.0307532	-0.0246684	-0.0984433	0.0655161	0.0904696	0.0166544	-0.0158286	0.0458881	0.0786498	0.0644631	0.0388571	0.0611697	0.151791	0.0191972	0.0679695	-0.625117	0.0971312	-0.00132443	-0.0605175	-0.0340712	-0.0247102	-0.0206737	0.100063	0.118959	0.0970335	-0.203984	0.0292253
Q8CIE6	Coatomer subunit alpha OS=Mus musculus GN=Copa PE=1 SV=2 - [COPA_MOUSE]	-0.0353793	-0.0117924	-0.177786	-0.112637	0.0516885	0.0633944	-0.101928	0.0947522	0.074982	0.154705	-0.00609573	-0.0755521	-0.0626802	-0.230496	-0.144584	0.045034	0.13182	0.121844	0.00698121	0.21373	0.109593	-0.130863	-0.0487551	-0.00465276	-0.0534699	0.0760014	0.0802245	0.120738	-0.269511	0.120695
P62754	40S ribosomal protein S6 OS=Mus musculus GN=Rps6 PE=1 SV=1 - [RS6_MOUSE]	-0.0352202	-0.0412704	-0.111431	-0.057101	0.25111	-0.026926	-0.00827438	-0.00132628	-0.00767035	0.0381091	-0.0181144	-0.0528535	-0.0799761	-0.270908	-0.123192	-0.0972829	0.0390424	-0.128678	0.774192	-0.042229	-0.203858	0.0022185	-0.171842	-0.270814	-0.182781	0.0176621	-0.205622	-0.0480316	1.07717	-0.0141029
Q9QYF9	Protein NDRG3 OS=Mus musculus GN=Ndrg3 PE=1 SV=1 - [NDRG3_MOUSE]	-0.0351769	-0.08031	-0.0177929	-0.305122	-0.182943	0.106899	-0.0961864	0.226607	0.185584	0.198441	NA	NA	NA	NA	NA	NA	NA	NA	NA	NA	NA	NA	NA	NA	NA	NA	NA	NA	NA	NA
Q00493	Carboxypeptidase E OS=Mus musculus GN=Cpe PE=1 SV=2 - [CBPE_MOUSE]	-0.0350559	0.0411055	0.0702848	0.108252	-0.0572385	-0.158155	0.106646	-0.0321987	0.0226079	-0.0662476	-0.0584037	-0.00844483	-0.0581608	0.0792898	-0.00672645	-0.0968464	-0.0792725	-0.0417968	0.167634	0.102728	0.12468	0.108986	0.0663921	0.0499572	-0.0587802	-0.183836	-0.0329112	-0.0682051	0.0063921	-0.0126754
O88532	Zinc finger RNA-binding protein OS=Mus musculus GN=Zfr PE=1 SV=2 - [ZFR_MOUSE]	-0.0348374	-0.0349363	-0.0471433	-0.0178182	-0.0809982	-0.0700469	0.0752074	0.0524447	0.0860599	0.0720682	-0.0807357	-0.0303918	-0.0494321	-0.105965	0.0705389	0.0393197	0.0944066	-0.0549359	0.107885	0.00931064	-0.0706517	-0.0329317	-0.0440073	0.143658	0.220112	-0.00900537	-0.104155	-0.0456384	0.0070555	-0.0644362
Q8BJL1	F-box only protein 30 OS=Mus musculus GN=Fbxo30 PE=1 SV=2 - [FBX30_MOUSE]	-0.034822	0.0410583	-0.0691221	-0.116805	-0.490965	-0.0335363	-0.0160401	0.29566	0.237313	0.187258	NA	NA	NA	NA	NA	NA	NA	NA	NA	NA	NA	NA	NA	NA	NA	NA	NA	NA	NA	NA
Q99N85	28S ribosomal protein S18a, mitochondrial OS=Mus musculus GN=Mrps18a PE=2 SV=1 - [RT18A_MOUSE]	-0.0346966	0.126841	0.161217	0.157365	0.220495	-0.200412	-0.368812	0.0363873	-0.0550396	-0.0433447	0.0874833	0.128078	0.0508934	0.340447	0.184382	-0.0236109	-0.188127	-0.116245	-0.348813	-0.114487	-0.0525596	0.0157955	0.00717865	0.418541	0.314066	-0.0410059	-0.0797517	-0.162686	-0.280966	-0.138612
P17047	Lysosome-associated membrane glycoprotein 2 OS=Mus musculus GN=Lamp2 PE=2 SV=2 - [LAMP2_MOUSE]	-0.0345971	0.027577	0.153255	0.0663575	0.165066	-0.281012	-0.28808	0.0820131	0.053386	0.0560351	0.106869	0.0975371	0.208031	0.446524	0.0699999	-0.0357518	-0.0799372	0.064095	-0.967959	0.0905917	0.160886	0.0253643	0.0607359	0.414406	0.390843	-0.0170071	-0.0624303	0.0321255	-1.0576	0.0526735
Q60865	Caprin-1 OS=Mus musculus GN=Caprin1 PE=1 SV=2 - [CAPR1_MOUSE]	-0.034563	-0.110379	-0.0788412	-0.0946272	-0.256161	0.0591	0.094323	0.0995383	0.164605	0.157004	-0.0530761	-0.0806198	-0.0308764	-0.178421	-0.0853201	0.16659	0.125039	0.0305508	-0.0126678	0.118802	-0.192214	-0.20536	-0.0502762	-0.16942	0.0289341	0.0951555	0.147484	0.0516489	0.230081	0.0639684
Q9CZU6	Citrate synthase, mitochondrial OS=Mus musculus GN=Cs PE=1 SV=1 - [CISY_MOUSE]	-0.0344376	0.0744289	0.0943138	0.0552618	0.150821	0.00623434	-0.144667	-0.0495696	-0.0770544	-0.0753314	-0.0290067	0.0130859	0.00828454	0.201007	0.135755	-0.0064787	-0.00684189	-0.0965154	-0.22244	0.00314942	0.023788	0.0709952	0.0359835	0.186261	0.120384	0.00337458	0.0343362	0.0137408	-0.347898	-0.140965
Q60676	Serine/threonine-protein phosphatase 5 OS=Mus musculus GN=Ppp5c PE=1 SV=3 - [PPP5_MOUSE]	-0.03436	0.0196466	-0.16538	-0.173852	-0.0698538	0.0463561	-0.113721	0.0699736	0.186745	0.234445	-0.111393	0.00214691	-0.0490618	-0.131722	-0.0344324	0.0654159	0.122016	0.120557	-0.093801	0.110275	-0.0418293	-0.0369167	-0.0781642	-0.173551	-0.117519	0.089957	0.0750543	0.318141	-0.315851	0.280678
P05064	Fructose-bisphosphate aldolase A OS=Mus musculus GN=Aldoa PE=1 SV=2 - [ALDOA_MOUSE]	-0.0343436	-0.101183	-0.139194	0.0214887	-0.105968	0.204253	0.0354515	0.000328291	0.0615959	0.0575706	-0.163585	-0.0706109	-0.0924723	-0.0884617	-0.0991131	-0.0861491	0.0479957	-0.129318	0.720234	-0.0385191	-0.111207	-0.105431	-0.144018	-0.119016	-0.0814935	0.0142707	0.051935	0.0291534	0.381792	0.0840141
Q9QZE7	Translin-associated protein X OS=Mus musculus GN=Tsnax PE=1 SV=1 - [TSNAX_MOUSE]	-0.0343106	-0.0121838	-0.0246384	-0.0190231	0.0807664	0.214469	-0.0795829	-0.0244839	-0.112022	0.0110095	-0.0421014	0.131525	0.0961157	0.156617	-0.00945564	-0.00658984	-0.0507089	0.204904	-0.466087	-0.0142183	0.169172	-0.0601302	0.0963153	-0.043146	0.14369	-0.0460095	-0.262127	-0.0528675	0.180033	-0.12493
Q6P1F6	Serine/threonine-protein phosphatase 2A 55 kDa regulatory subunit B alpha isoform OS=Mus musculus GN=Ppp2r2a PE=1 SV=1 - [2ABA_MOUSE]	-0.0342461	0.00295664	-0.0648572	-0.187047	-0.0442012	0.112581	-0.0276368	0.0136545	0.0888306	0.139966	0.069936	0.0553464	0.0457475	0.0128976	-0.0576791	-0.0359927	-0.0141484	-0.0814037	-0.00727182	0.0125684	0.0354835	-0.0969386	-0.0190976	-0.183559	-0.106443	0.102442	0.0383734	0.118048	-0.050248	0.16194
Q9WV32	Actin-related protein 2/3 complex subunit 1B OS=Mus musculus GN=Arpc1b PE=2 SV=4 - [ARC1B_MOUSE]	-0.0338882	-0.0249046	0.010363	-0.116615	-0.0344444	0.0501872	0.13443	-0.0277116	0.0224208	0.0201635	-0.0199167	-0.0585941	-0.0022463	0.062662	0.0150048	-0.146795	-0.0431063	-0.00342859	0.208501	-0.0120809	-0.011133	-0.0565854	0.0140941	0.0196076	0.0708501	-0.0390162	-0.0168399	-0.00963503	-0.0574533	0.0861111
O35857	Mitochondrial import inner membrane translocase subunit TIM44 OS=Mus musculus GN=Timm44 PE=2 SV=2 - [TIM44_MOUSE]	-0.0338647	0.116333	0.158244	0.132106	0.0903618	-0.185662	-0.225485	-0.0225175	-0.0207107	-0.00880557	0.0766687	0.130642	0.100874	0.0835526	0.114829	0.0166875	-0.0826332	-0.0472788	-0.402875	0.00953408	0.0829533	0.174999	0.132803	0.0855225	0.0234811	-0.0150188	0.117004	0.0525609	-0.601575	-0.0527297
Q8BU33	Acetolactate synthase-like protein OS=Mus musculus GN=Ilvbl PE=2 SV=1 - [ILVBL_MOUSE]	-0.0338346	-0.0434328	-0.0382969	0.214655	-0.00398292	0.073574	0.0704948	-0.0787703	-0.022691	-0.137716	-0.172039	0.00206126	-0.0594719	0.39362	-0.0448261	-0.171559	-0.217149	-0.0734306	0.656548	-0.313754	-0.15989	-0.0536716	-0.212828	0.18098	0.191818	-0.235058	-0.0982525	-0.056173	0.53738	-0.0943036
Q9CQR4	Acyl-coenzyme A thioesterase 13 OS=Mus musculus GN=Acot13 PE=1 SV=1 - [ACO13_MOUSE]	-0.0337733	0.129354	0.251066	-0.0467868	0.370677	-0.111604	0.182717	-0.212373	-0.279783	-0.249493	0.189851	0.195564	0.223046	0.303392	0.32274	-0.00749781	-0.19123	-0.109536	-0.852542	-0.0737867	-0.0206814	0.0667734	-0.0781947	0.659502	0.476579	0.047825	0.0234618	-0.144015	-0.873599	-0.15765
O35435	Dihydroorotate dehydrogenase (quinone), mitochondrial OS=Mus musculus GN=Dhodh PE=2 SV=2 - [PYRD_MOUSE]	-0.0336805	0.157542	0.121477	-0.0363523	-0.145068	-0.138877	0.60706	-0.144664	-0.255192	-0.132243	NA	NA	NA	NA	NA	NA	NA	NA	NA	NA	NA	NA	NA	NA	NA	NA	NA	NA	NA	NA
P14131	40S ribosomal protein S16 OS=Mus musculus GN=Rps16 PE=2 SV=4 - [RS16_MOUSE]	-0.0336357	-0.0580475	-0.111625	0.108696	-0.162283	0.152676	-0.0740476	0.0642298	0.0457917	0.0682452	-0.0526771	-0.0943981	-0.0731597	-0.255333	-0.00663878	-0.0767691	0.0785647	-0.126918	0.614923	-0.007593	0.0267754	0.0130955	0.0190839	-0.0494425	0.151194	-0.14891	-0.0854427	0.0438728	0.12309	-0.0933169
Q9WTU6	Mitogen-activated protein kinase 9 OS=Mus musculus GN=Mapk9 PE=1 SV=2 - [MK09_MOUSE]	-0.033598	-0.0050094	-0.0569365	-0.0500702	0.00261493	0.0591317	-0.280659	0.144561	0.116415	0.103552	0.140172	0.0784625	0.0323649	-0.0843124	-0.0245593	0.0234531	0.0612551	0.101063	-0.491184	0.163284	NA	NA	NA	NA	NA	NA	NA	NA	NA	NA
[truncated: 2,724 more rows]

## Sheet: SI Table S2
SI Table S2:	Identifiable list of phospho-proteins with peptide sequence from proteomics experiments with HT22 cells and TNFα stimulation
[truncated: 4,737 more rows]

## Sheet: SI Table S3
SI Table S3:	Quantifiable list of unmodified proteins from proteomics experiments with HT22 cells and TNFα stimulation
[truncated: 2,433 more rows]

[truncated: 9 more sheets: SI Table S4, SI Table S5, SI Table S6, SI Table S7, SI Table S8, SI Table S9, SI Table S10, SI Table S11, SI Table S12]
